# Supplementary material for: Multivariate genetic architecture of poor sleep quality
Source: Front Neurosci. 2026 Jan 14;19:1647046. doi: 10.3389/fnins.2025.1647046 (PMC12846996; doi:10.3389/fnins.2025.1647046)
Supplement: Supplementary file 1 [file Data_Sheet_1.ZIP]

Archive with 19 entries (19 files):
- STable/STable1.xlsx
- STable/STable10.xlsx
- STable/STable11.xlsx
- STable/STable12.xlsx
- STable/STable13.xlsx
- STable/STable14.xlsx
- STable/STable15.xlsx
- STable/STable16.xlsx
- STable/STable17.xlsx
- STable/STable18.xlsx
- STable/STable2.xlsx
- STable/STable3.xlsx
- STable/STable4.xlsx
- STable/STable5a.xlsx
- STable/STable5b.xlsx
- STable/STable6.xlsx
- STable/STable7.xlsx
- STable/STable8.xlsx
- STable/STable9.xlsx
