# Supplementary material for: Multivariate genetic architecture of poor sleep quality
Source: Front Neurosci. 2026 Jan 14;19:1647046. doi: 10.3389/fnins.2025.1647046 (PMC12846996; doi:10.3389/fnins.2025.1647046)
Supplement: Supplementary file 1 [file Data_Sheet_1.ZIP › STable/STable1.xlsx]

## Sheet: Sheet1
Trait	Population	N case	N control	Sample size
Trouble falling asleep	European	78269	165607	243876
Insomnia	European	6776	490763	497539
Undersleep	European	28980	81208	110188
Sleep disorders	European	65076	430194	495270
Hypnotic drug dependence	European	558	145548	146106
Tiredness	European	NA	NA	449019
