# Supplementary material for: Multivariate genetic architecture of poor sleep quality
Source: Front Neurosci. 2026 Jan 14;19:1647046. doi: 10.3389/fnins.2025.1647046 (PMC12846996; doi:10.3389/fnins.2025.1647046)
Supplement: Supplementary file 1 [file Data_Sheet_1.ZIP › STable/STable10.xlsx]

## Sheet: Sheet1
block	ens_gene_id	mol_name	tissue	ref_name	type	chrom	tx_start	tx_stop	block_genes	inference_pop1	cv.R2_pop1	cv.R2.pval_pop1	ldregion_pop1	twas_z_pop1	pips_pop1	in_cred_set_pop1	eqtlfile
7:1353067-7:2062398	ENSG00000136213	CHST12	gtex_v8	scca1	protein_coding	7	2403559	2403560	18	enet	0.263516	4.00964e-22	7:1353968-7:2061783	-5.38	1	1	sCCA1.db
1:201589975-1:203334734	ENSG00000163431	LMOD1	gtex_v8	scca1	protein_coding	1	201946587	201946588	68	lasso	0.371413	1.28207e-32	1:201590706-1:203334734	5.7	0.996	1	sCCA1.db
1:201589975-1:203334734	ENSG00000163431	LMOD1	gtex_v8	scca3	protein_coding	1	201946587	201946588	68	enet	0.313127	9.5152e-27	1:201590706-1:203334734	6.12	0.995	1	sCCA3.db
11:55082657-11:58457495	ENSG00000156603	MED19	gtex_v8	scca1	protein_coding	11	57712322	57712323	192	enet	0.503752	3.08528e-48	11:55082693-11:58457495	4.93	0.994	1	sCCA1.db
14:67992317-14:71131957	ENSG00000139990	DCAF5	gtex_v8	scca2	protein_coding	14	69153125	69153126	69	lasso	0.0488637	5.8473e-05	14:67992317-14:71131827	4.63	0.988	1	sCCA2.db
11:55082657-11:58457495	ENSG00000156599	ZDHHC5	gtex_v8	scca2	protein_coding	11	57667746	57667747	192	lasso	0.185101	2.1555e-15	11:55082693-11:58457495	4.6	0.983	1	sCCA2.db
7:1353067-7:2062398	ENSG00000002822	MAD1L1	gtex_v8	scca2	protein_coding	7	2233242	2233243	18	enet	0.0818336	2.22911e-07	7:1353968-7:2061783	-3.52	0.978	1	sCCA2.db
11:55082657-11:58457495	ENSG00000156603	MED19	gtex_v8	scca3	protein_coding	11	57712322	57712323	192	enet	0.495936	3.31735e-47	11:55082693-11:58457495	-5.05	0.971	1	sCCA3.db
1:201589975-1:203334734	ENSG00000198700	IPO9	gtex_v8	scca3	protein_coding	1	201834953	201834954	68	enet	0.0299554	0.00140688	1:201590706-1:203334734	5.5	0.919	1	sCCA3.db
7:113712387-7:116780178	NULL.MODEL	NULL	NA	NA	NULL	7	NA	NA	30	NA	NA	NA	7:113712387-7:116780178	0	0.912	1	sCCA2.db
1:201589975-1:203334734	ENSG00000163431	LMOD1	gtex_v8	scca2	protein_coding	1	201946587	201946588	68	lasso	0.222467	1.61108e-18	1:201590706-1:203334734	5.41	0.899	1	sCCA2.db
7:113712387-7:116780178	NULL.MODEL	NULL	NA	NA	NULL	7	NA	NA	30	NA	NA	NA	7:113712387-7:116780178	0	0.893	1	sCCA1.db
7:113712387-7:116780178	NULL.MODEL	NULL	NA	NA	NULL	7	NA	NA	30	NA	NA	NA	7:113712387-7:116780178	0	0.891	1	sCCA3.db
7:1353067-7:2062398	ENSG00000157778	PSMG3	gtex_v8	scca2	protein_coding	7	1571004	1571005	18	lasso	0.0143364	0.0205462	7:1353968-7:2061783	1.24	0.863	1	sCCA2.db
14:67992317-14:71131957	ENSG00000139990	DCAF5	gtex_v8	scca1	protein_coding	14	69153125	69153126	69	lasso	0.0914866	4.27452e-08	14:67992317-14:71131827	3.97	0.846	1	sCCA1.db
8:73817199-8:75445064	NULL.MODEL	NULL	NA	NA	NULL	8	NA	NA	34	NA	NA	NA	8:73817199-8:75445064	0	0.846	1	sCCA3.db
14:67992317-14:71131957	ENSG00000072110	ACTN1	gtex_v8	scca3	protein_coding	14	68979439	68979440	69	lasso	0.0159095	0.0155943	14:67992317-14:71131827	-3.97	0.843	1	sCCA3.db
11:55082657-11:58457495	ENSG00000166793	YPEL4	gtex_v8	scca2	protein_coding	11	57649943	57649944	192	lasso	0.283813	5.60738e-24	11:55082693-11:58457495	3.77	0.829	1	sCCA2.db
