# Supplementary material for: Multivariate genetic architecture of poor sleep quality
Source: Front Neurosci. 2026 Jan 14;19:1647046. doi: 10.3389/fnins.2025.1647046 (PMC12846996; doi:10.3389/fnins.2025.1647046)
Supplement: Supplementary file 1 [file Data_Sheet_1.ZIP › STable/STable11.xlsx]

## Sheet: Sheet1
ensembl	PANEL	ID	FILE	CHR	P0	P1	HSQ	BEST.GWAS.ID	BEST.GWAS.Z	EQTL.ID	EQTL.R2	EQTL.Z	EQTL.GWAS.Z	NSNP	NWGT	MODEL	MODELCV.R2	MODELCV.PV	TWAS.Z	TWAS.P	COLOC.PP0	COLOC.PP1	COLOC.PP2	COLOC.PP3	COLOC.PP4	chr	start_hg38	end_hg38	strand	pip	in_cred_set
ENSG00000136213	sCCA1	CHST12	../03.reference/FUSION/sCCA_weights_v8///sCCA1/sCCA1.ENSG00000136213.9.wgt.RDat	7	2403559	2403560	0.3349	rs1533827	-5.87	rs12538383	0.119127	-7.02	0.27649	425	38	enet	0.26	4e-22	-1.28491	0.199	NA	NA	NA	NA	NA	7	2403560	2448483	+	1	1
ENSG00000163431	sCCA1	LMOD1	../03.reference/FUSION/sCCA_weights_v8///sCCA1/sCCA1.ENSG00000163431.12.wgt.RDat	1	201946587	201946588	0.3392	rs2820295	6.33	rs2820315	0.376556	10.83	5.88219	478	1	top1	0.38	3.7e-33	5.88219	4.05e-09	0	0	0	0.12	0.88	1	201896452	201946588	-	0.996	1
ENSG00000163431	sCCA3	LMOD1	../03.reference/FUSION/sCCA_weights_v8///sCCA3/sCCA3.ENSG00000163431.12.wgt.RDat	1	201946587	201946588	0.2793	rs2820295	6.33	rs2820315	0.282	9.46	5.88	478	20	enet	0.31	9.5e-27	6.53314	6.44e-11	0	0	0	0.034	0.966	1	201896452	201946588	-	0.995	1
ENSG00000156603	sCCA1	MED19	../03.reference/FUSION/sCCA_weights_v8///sCCA1/sCCA1.ENSG00000156603.15.wgt.RDat	11	57712322	57712323	0.4894	rs641325	6	rs499188	0.27503	9.49	5.42046	385	43	enet	0.5	3.1e-48	5.54853	2.88e-08	0	0	0	0.019	0.981	11	57703714	57712323	-	0.994	1
ENSG00000139990	sCCA2	DCAF5	../03.reference/FUSION/sCCA_weights_v8///sCCA2/sCCA2.ENSG00000139990.17.wgt.RDat	14	69153125	69153126	0.1141	rs8007859	-5.77	rs242091	0.037602	-4.88	-3.96261	526	4	lasso	0.049	5.8e-05	4.78228	1.73e-06	0.001	0.003	0.02	0.056	0.921	14	69050881	69153126	-	0.988	1
ENSG00000156599	sCCA2	ZDHHC5	../03.reference/FUSION/sCCA_weights_v8///sCCA2/sCCA2.ENSG00000156599.10.wgt.RDat	11	57667746	57667747	0.1344	rs641325	6.04	rs7936998	0.134	7.45	5.8823	392	5	lasso	0.19	2.2e-15	6.36479	1.96e-10	0	0	0	0.014	0.986	11	57667747	57701187	+	0.983	1
ENSG00000002822	sCCA2	MAD1L1	../03.reference/FUSION/sCCA_weights_v8///sCCA2/sCCA2.ENSG00000002822.15.wgt.RDat	7	2233242	2233243	0.1501	rs11764337	-6.07	rs13244625	0.0919	-6.09	0.88629	416	1	top1	0.092	4e-08	-0.88629	0.375	NA	NA	NA	NA	NA	7	1815793	2233243	-	0.978	1
ENSG00000156603	sCCA3	MED19	../03.reference/FUSION/sCCA_weights_v8///sCCA3/sCCA3.ENSG00000156603.15.wgt.RDat	11	57712322	57712323	0.4656	rs641325	6	rs499188	0.27315	-9.47	5.42046	385	44	enet	0.5	3.3e-47	-5.72874	1.01e-08	0	0	0	0.019	0.981	11	57703714	57712323	-	0.971	1
ENSG00000198700	sCCA3	IPO9	../03.reference/FUSION/sCCA_weights_v8///sCCA3/sCCA3.ENSG00000198700.9.wgt.RDat	1	201834953	201834954	0.1389	rs2820295	6.33	rs664896	0.00543	3.83	2.31	542	39	enet	0.03	0.0014	4.38111	1.18e-05	0.001	0	0.827	0.117	0.055	1	201834954	201884294	+	0.919	1
ENSG00000163431	sCCA2	LMOD1	../03.reference/FUSION/sCCA_weights_v8///sCCA2/sCCA2.ENSG00000163431.12.wgt.RDat	1	201946587	201946588	0.2399	rs2820295	6.33	rs2820315	0.202	8.04	5.88	478	5	lasso	0.22	1.6e-18	6.01135	1.84e-09	0	0	0	0.033	0.967	1	201896452	201946588	-	0.899	1
ENSG00000157778	sCCA2	PSMG3	../03.reference/FUSION/sCCA_weights_v8///sCCA2/sCCA2.ENSG00000157778.8.wgt.RDat	7	1571004	1571005	0.0594	rs11764337	-6.07	rs4721090	0.0157	4.43	1.3787	351	1	top1	0.016	0.016	1.3787	0.168	NA	NA	NA	NA	NA	7	1567330	1571005	-	0.863	1
ENSG00000139990	sCCA1	DCAF5	../03.reference/FUSION/sCCA_weights_v8///sCCA1/sCCA1.ENSG00000139990.17.wgt.RDat	14	69153125	69153126	0.1534	rs8007859	-5.77	rs242099	0.054571	-5.62	-3.14045	526	12	lasso	0.091	4.3e-08	3.96667	7.29e-05	0.002	0.041	0.045	0.884	0.027	14	69050881	69153126	-	0.846	1
ENSG00000072110	sCCA3	ACTN1	../03.reference/FUSION/sCCA_weights_v8///sCCA3/sCCA3.ENSG00000072110.13.wgt.RDat	14	68979439	68979440	0.1074	rs8007859	-5.77	rs372896	0.0065	-4.27	2.25168	609	8	lasso	0.016	0.016	-4.22468	2.39e-05	0.013	0.004	0.274	0.086	0.623	14	68874143	68979440	-	0.843	1
ENSG00000166793	sCCA2	YPEL4	../03.reference/FUSION/sCCA_weights_v8///sCCA2/sCCA2.ENSG00000166793.10.wgt.RDat	11	57649943	57649944	0.2957	rs641325	6.16	rs1798172	0.295	-9.7	-4.25464	393	1	top1	0.29	5.6e-25	4.25464	2.09e-05	0	0.008	0	0.973	0.019	11	57645087	57649944	-	0.829	1
