# Supplementary material for: Multivariate genetic architecture of poor sleep quality
Source: Front Neurosci. 2026 Jan 14;19:1647046. doi: 10.3389/fnins.2025.1647046 (PMC12846996; doi:10.3389/fnins.2025.1647046)
Supplement: Supplementary file 1 [file Data_Sheet_1.ZIP › STable/STable12.xlsx]

## Sheet: Sheet1
GENE	SYMBOL	CHR	START	STOP	ZSTAT	P	P_bon
ENSG00000134369	NAV1	1	201592411	201796102	4.8347	6.667e-07	0.0121406
ENSG00000198700	IPO9	1	201798269	201853422	6.5392	3.0919e-11	5.63035e-07
ENSG00000198892	SHISA4	1	201857808	201861434	6.3837	8.6444e-11	1.57415e-06
ENSG00000163431	LMOD1	1	201865580	201915715	5.8891	1.9414e-09	3.53529e-05
ENSG00000178568	ERBB4	2	212240446	213403565	5.7251	5.169e-09	9.41275e-05
ENSG00000160746	ANO10	3	43396351	43733086	4.7016	1.2904e-06	0.0234982
ENSG00000185008	ROBO2	3	75955846	77699115	5.5695	1.2771e-08	0.00023256
ENSG00000155511	GRIA1	5	152869175	153193429	5.3992	3.3472e-08	0.000609525
ENSG00000176349	AC110781.3	7	1878222	1889567	4.7247	1.1521e-06	0.0209797
ENSG00000106536	POU6F2	7	39017598	39532694	5.5707	1.2683e-08	0.000230957
ENSG00000186472	PCLO	7	82383329	82792246	5.0586	2.112e-07	0.00384595
ENSG00000165115	KIF27	9	86451613	86536342	4.8881	5.0902e-07	0.00926925
ENSG00000165118	C9orf64	9	86553226	86571901	4.7678	9.3126e-07	0.0169582
ENSG00000178966	RMI1	9	86595626	86618985	4.601	2.1019e-06	0.0382756
ENSG00000160563	MED27	9	134735494	134955295	4.7408	1.0642e-06	0.0193791
ENSG00000172247	C1QTNF4	11	47611216	47616211	4.7759	8.9439e-07	0.0162868
ENSG00000172409	CLP1	11	57416465	57429340	4.8227	7.081e-07	0.0128945
ENSG00000156599	ZDHHC5	11	57435219	57468659	5.3332	4.8253e-08	0.000878687
ENSG00000213593	TMX2	11	57480072	57508445	5.5828	1.1831e-08	0.000215443
ENSG00000254462	TMX2-CTNND1	11	57480077	57559058	5.5132	1.7618e-08	0.000320824
ENSG00000211450	C11orf31	11	57508825	57510986	5.1641	1.208e-07	0.00219977
ENSG00000254732	RP11-691N7.6	11	57509635	57560715	5.3507	4.381e-08	0.00079778
ENSG00000198561	CTNND1	11	57520715	57587018	5.1908	1.0471e-07	0.00190677
ENSG00000149294	NCAM1	11	112831997	113149158	5.1807	1.1052e-07	0.00201257
ENSG00000157837	SPPL3	12	121200313	121342174	4.7786	8.8254e-07	0.0160711
ENSG00000118946	PCDH17	13	58205944	58303445	5.0493	2.2166e-07	0.00403643
ENSG00000081177	EXD2	14	69658228	69709075	5.6115	1.0029e-08	0.000182628
ENSG00000140832	MARVELD3	16	71660064	71676017	4.5881	2.236e-06	0.0407176
ENSG00000040199	PHLPP2	16	71671738	71758604	4.7361	1.0895e-06	0.0198398
ENSG00000166747	AP1G1	16	71762913	71843104	4.9809	3.1642e-07	0.00576201
ENSG00000140945	CDH13	16	82660408	83830204	5.0657	2.0349e-07	0.00370555
ENSG00000127804	METTL16	17	2308856	2415185	4.968	3.3818e-07	0.00615826
ENSG00000118162	KPTN	19	47978401	47987525	4.6625	1.5617e-06	0.0284386
ENSG00000105402	NAPA	19	47990894	48018497	4.6176	1.9414e-06	0.0353529
ENSG00000177096	FAM109B	22	42470255	42475445	5.2204	8.929e-08	0.00162597
