# Supplementary material for: Multivariate genetic architecture of poor sleep quality
Source: Front Neurosci. 2026 Jan 14;19:1647046. doi: 10.3389/fnins.2025.1647046 (PMC12846996; doi:10.3389/fnins.2025.1647046)
Supplement: Supplementary file 1 [file Data_Sheet_1.ZIP › STable/STable13.xlsx]

## Sheet: Sheet1
Category	GeneSet	N_genes	N_overlap	p	adjP	genes	link
GO_cc	GOCC_GLUTAMATERGIC_SYNAPSE	396	7	4.75956e-06	0.0048024	ERBB4:GRIA1:PCLO:ZDHHC5:CTNND1:PCDH17:NAPA	http://www.gsea-msigdb.org/gsea/msigdb/human/geneset/GOCC_GLUTAMATERGIC_SYNAPSE
GO_cc	GOCC_GABA_ERGIC_SYNAPSE	81	4	1.20719e-05	0.00609029	ERBB4:PCLO:ZDHHC5:PCDH17	http://www.gsea-msigdb.org/gsea/msigdb/human/geneset/GOCC_GABA_ERGIC_SYNAPSE
GO_cc	GOCC_POSTSYNAPSE	627	7	9.1098e-05	0.0306393	ERBB4:GRIA1:PCLO:ZDHHC5:CTNND1:PCDH17:KPTN	http://www.gsea-msigdb.org/gsea/msigdb/human/geneset/GOCC_POSTSYNAPSE
GO_cc	GOCC_NEURON_PROJECTION	1295	9	0.000296927	0.0487424	NAV1:ROBO2:GRIA1:PCLO:ZDHHC5:CTNND1:PHLPP2:CDH13:KPTN	http://www.gsea-msigdb.org/gsea/msigdb/human/geneset/GOCC_NEURON_PROJECTION
GO_cc	GOCC_POSTSYNAPTIC_SPECIALIZATION_INTRACELLULAR_COMPONENT	15	2	0.000311581	0.0487424	ZDHHC5:CTNND1	http://www.gsea-msigdb.org/gsea/msigdb/human/geneset/GOCC_POSTSYNAPTIC_SPECIALIZATION_INTRACELLULAR_COMPONENT
GO_cc	GOCC_POSTSYNAPTIC_SPECIALIZATION	344	5	0.000315631	0.0487424	ERBB4:GRIA1:PCLO:ZDHHC5:CTNND1	http://www.gsea-msigdb.org/gsea/msigdb/human/geneset/GOCC_POSTSYNAPTIC_SPECIALIZATION
GO_cc	GOCC_PRESYNAPSE	546	6	0.000338153	0.0487424	ERBB4:GRIA1:PCLO:CTNND1:PCDH17:NAPA	http://www.gsea-msigdb.org/gsea/msigdb/human/geneset/GOCC_PRESYNAPSE
GWAScatalog	Neuroticism	129	6	9.02918e-08	0.000399541	C1QTNF4:CLP1:ZDHHC5:TMX2:CTNND1:EXD2
GWAScatalog	Sleep duration (short sleep)	78	5	2.38262e-07	0.000527154	NAV1:IPO9:SHISA4:LMOD1:C1QTNF4
GWAScatalog	Post bronchodilator FEV1	105	4	3.36688e-05	0.0496615	ROBO2:MARVELD3:PHLPP2:AP1G1
Positional_gene_sets	chr11q12	188	5	1.82485e-05	0.00547455	CLP1:ZDHHC5:TMX2:C11orf31:CTNND1	http://www.gsea-msigdb.org/gsea/msigdb/human/geneset/chr11q12
Positional_gene_sets	chr1q32	141	4	0.000106279	0.0159418	NAV1:IPO9:SHISA4:LMOD1	http://www.gsea-msigdb.org/gsea/msigdb/human/geneset/chr1q32
Positional_gene_sets	chr9q21	71	3	0.000262469	0.0262469	KIF27:C9orf64:RMI1	http://www.gsea-msigdb.org/gsea/msigdb/human/geneset/chr9q21
