# Supplementary material for: Multivariate genetic architecture of poor sleep quality
Source: Front Neurosci. 2026 Jan 14;19:1647046. doi: 10.3389/fnins.2025.1647046 (PMC12846996; doi:10.3389/fnins.2025.1647046)
Supplement: Supplementary file 1 [file Data_Sheet_1.ZIP › STable/STable14.xlsx]

## Sheet: Sheet1
Name	Coefficient	Coefficient_std_error	Coefficient_P_value	FDR
Brain_Non-Myeloid_neuron	3.46536e-10	7.99427e-11	7.29462e-06	0.000838881
Brain_Non-Myeloid_oligodendrocyte	2.29973e-10	8.24782e-11	0.00264939	0.15234
Brain_Non-Myeloid_oligodendrocyte_precursor_cell	2.15132e-10	8.67284e-11	0.00655943	0.251445
Marrow_macrophage	2.5277e-10	1.15354e-10	0.0142164	0.408722
Brain_Non-Myeloid_astrocyte	1.928e-10	9.18484e-11	0.0179036	0.411782
Liver_endothelial_cell_of_hepatic_sinusoid	1.66465e-10	1.21777e-10	0.0858188	0.998945
Fat_natural_killer_cell	2.28717e-10	1.74803e-10	0.095364	0.998945
Pancreas_pancreatic_A_cell	1.10758e-10	9.51281e-11	0.12215	0.998945
Liver_Kupffer_cell	1.54367e-10	1.33944e-10	0.124564	0.998945
Brain_Non-Myeloid_Bergmann_glial_cell	1.19949e-10	1.06172e-10	0.129288	0.998945
Lung_stromal_cell	1.15636e-10	1.03361e-10	0.131622	0.998945
Marrow_megakaryocyte-erythroid_progenitor_cell	1.32539e-10	1.20431e-10	0.135548	0.998945
Pancreas_pancreatic_D_cell	1.0033e-10	9.13816e-11	0.136119	0.998945
Pancreas_pancreatic_acinar_cell	1.34283e-10	1.31152e-10	0.152948	0.998945
Liver_B_cell	1.7455e-10	1.71749e-10	0.154741	0.998945
Marrow_hematopoietic_precursor_cell	9.92821e-11	1.05703e-10	0.173799	0.998945
Marrow_mature_natural_killer_cell	1.43234e-10	1.53428e-10	0.175267	0.998945
Marrow_B_cell	1.43375e-10	1.57624e-10	0.181516	0.998945
Marrow_pre-natural_killer_cell	1.23373e-10	1.46205e-10	0.199381	0.998945
Liver_natural_killer_cell	1.35196e-10	1.66127e-10	0.207877	0.998945
Kidney_leukocyte	1.44898e-10	1.8078e-10	0.211417	0.998945
Spleen_macrophage	9.12427e-11	1.64582e-10	0.289656	0.998945
Heart_myofibroblast_cell	5.8424e-11	1.11303e-10	0.299824	0.998945
Brain_Non-Myeloid_brain_pericyte	5.35363e-11	1.11551e-10	0.315639	0.998945
Lung_classical_monocyte	6.58907e-11	1.42705e-10	0.322139	0.998945
Limb_Muscle_macrophage	6.44976e-11	1.42428e-10	0.325331	0.998945
Pancreas_pancreatic_PP_cell	4.86865e-11	1.13721e-10	0.334282	0.998945
Marrow_naive_B_cell	5.29675e-11	1.36793e-10	0.349301	0.998945
Marrow_regulatory_T_cell	6.57219e-11	1.86618e-10	0.362354	0.998945
Marrow_immature_NK_T_cell	5.81847e-11	1.6618e-10	0.36312	0.998945
Marrow_common_lymphoid_progenitor	3.79571e-11	1.09267e-10	0.364153	0.998945
Lung_B_cell	4.71473e-11	1.41184e-10	0.369212	0.998945
Lung_monocyte	4.10651e-11	1.36075e-10	0.381409	0.998945
Marrow_granulocyte_monocyte_progenitor_cell	3.56757e-11	1.25947e-10	0.388489	0.998945
Marrow_immature_natural_killer_cell	4.628e-11	1.77341e-10	0.397059	0.998945
Limb_Muscle_lymphocyte	3.75907e-11	1.44951e-10	0.397689	0.998945
Heart_erythrocyte	2.65549e-11	1.02837e-10	0.398118	0.998945
Pancreas_pancreatic_stellate_cell	3.2056e-11	1.34074e-10	0.405517	0.998945
Lung_leukocyte	2.21147e-11	1.35053e-10	0.434965	0.998945
Heart_professional_antigen_presenting_cell	1.60769e-11	1.09903e-10	0.441849	0.998945
Liver_hepatocyte	1.40195e-11	1.04442e-10	0.446609	0.998945
Kidney_epithelial_cell_of_proximal_tubule	1.47508e-11	1.16421e-10	0.449588	0.998945
Heart_unknown_cell_type	1.26384e-11	1.09052e-10	0.453869	0.998945
Heart_smooth_muscle_cell	1.23476e-11	1.17657e-10	0.458209	0.998945
Limb_Muscle_skeletal_muscle_satellite_stem_cell	1.31427e-11	1.39598e-10	0.462496	0.998945
Heart_endothelial_cell	1.26969e-11	1.35917e-10	0.462786	0.998945
Fat_B_cell	8.49993e-12	1.27297e-10	0.473381	0.998945
Limb_Muscle_T_cell	1.02902e-11	1.73339e-10	0.476331	0.998945
Trachea_blood_cell	6.10822e-12	1.19788e-10	0.479666	0.998945
Fat_myeloid_cell	5.88031e-12	1.21832e-10	0.480752	0.998945
Brain_Myeloid_microglial_cell	3.27091e-12	9.43556e-11	0.486173	0.998945
Lung_myeloid_cell	4.3e-12	1.65718e-10	0.48965	0.998945
Lung_natural_killer_cell	-6.14031e-13	1.71822e-10	0.501426	0.998945
Pancreas_type_B_pancreatic_cell	-1.00069e-12	8.43225e-11	0.504734	0.998945
Mammary_Gland_endothelial_cell	-9.3121e-12	1.75434e-10	0.521166	0.998945
Marrow_granulocytopoietic_cell	-1.11005e-11	1.14828e-10	0.538506	0.998945
Marrow_Slamf1-negative_multipotent_progenitor_cell	-1.24565e-11	1.08423e-10	0.545733	0.998945
Spleen_B_cell	-1.59858e-11	1.26337e-10	0.550345	0.998945
Mammary_Gland_stromal_cell	-1.311e-11	9.28276e-11	0.556156	0.998945
Pancreas_leukocyte	-2.29567e-11	1.501e-10	0.560778	0.998945
Pancreas_endothelial_cell	-2.2933e-11	1.33719e-10	0.568085	0.998945
Marrow_granulocyte	-1.97758e-11	1.02732e-10	0.576324	0.998945
Limb_Muscle_skeletal_muscle_satellite_cell	-2.31252e-11	1.16845e-10	0.578444	0.998945
Lung_T_cell	-3.71722e-11	1.6509e-10	0.589074	0.998945
Brain_Non-Myeloid_endothelial_cell	-2.76741e-11	1.12294e-10	0.59733	0.998945
Fat_T_cell	-3.57506e-11	1.30875e-10	0.607637	0.998945
Brain_Myeloid_macrophage	-3.52627e-11	1.24885e-10	0.611167	0.998945
Limb_Muscle_endothelial_cell	-4.17132e-11	1.39371e-10	0.617643	0.998945
Trachea_endothelial_cell	-4.20854e-11	1.28949e-10	0.627928	0.998945
Thymus_immature_T_cell	-4.32152e-11	1.29885e-10	0.630327	0.998945
Marrow_late_pro-B_cell	-3.93121e-11	1.13044e-10	0.635989	0.998945
Spleen_T_cell	-5.563e-11	1.34196e-10	0.660762	0.998945
Limb_Muscle_B_cell	-5.57668e-11	1.29934e-10	0.666109	0.998945
Marrow_Slamf1-positive_multipotent_progenitor_cell	-5.29557e-11	1.19096e-10	0.671713	0.998945
Large_Intestine_enteroendocrine_cell	-6.55442e-11	1.36911e-10	0.683937	0.998945
Lung_lung_endothelial_cell	-5.77958e-11	1.07153e-10	0.705187	0.998945
Skin_leukocyte	-9.49177e-11	1.68193e-10	0.713738	0.998945
Fat_endothelial_cell	-7.86816e-11	1.36184e-10	0.718286	0.998945
Pancreas_pancreatic_ductal_cell	-5.82964e-11	9.7918e-11	0.724198	0.998945
Marrow_precursor_B_cell	-6.79985e-11	1.10311e-10	0.731194	0.998945
Marrow_immature_B_cell	-6.89702e-11	1.09906e-10	0.734847	0.998945
Heart_cardiac_muscle_cell	-6.41126e-11	9.72643e-11	0.745103	0.998945
Heart_leukocyte	-7.88686e-11	1.18772e-10	0.746666	0.998945
Large_Intestine_Brush_cell_of_epithelium_proper_of_large_intestine	-8.05372e-11	1.21257e-10	0.746715	0.998945
Heart_endocardial_cell	-8.59793e-11	1.25545e-10	0.753279	0.998945
Trachea_mesenchymal_cell	-6.46081e-11	9.3874e-11	0.75435	0.998945
Marrow_monocyte	-7.27003e-11	1.02252e-10	0.761456	0.998945
Fat_unknown_cell_type	-7.89377e-11	1.04581e-10	0.774814	0.998945
Marrow_immature_T_cell	-1.11049e-10	1.45587e-10	0.777199	0.998945
Marrow_basophil	-1.2161e-10	1.46996e-10	0.795967	0.998945
Thymus_DN1_thymic_pro-T_cell	-1.16542e-10	1.25927e-10	0.822639	0.998945
Kidney_endothelial_cell	-1.18163e-10	1.23526e-10	0.830611	0.998945
Thymus_leukocyte	-1.47735e-10	1.45514e-10	0.84501	0.998945
Kidney_macrophage	-1.44941e-10	1.42277e-10	0.845834	0.998945
Skin_stem_cell_of_epidermis	-1.30098e-10	1.2138e-10	0.858102	0.998945
Limb_Muscle_mesenchymal_stem_cell	-1.11522e-10	9.93966e-11	0.869067	0.998945
Trachea_epithelial_cell	-1.15626e-10	1.02297e-10	0.870823	0.998945
Fat_mesenchymal_stem_cell_of_adipose	-1.07001e-10	9.17559e-11	0.878223	0.998945
Heart_fibroblast	-1.24273e-10	1.06208e-10	0.879017	0.998945
Large_Intestine_enterocyte_of_epithelium_of_large_intestine	-1.23589e-10	9.54465e-11	0.902314	0.998945
Lung_unknown_cell_type	-2.14186e-10	1.58313e-10	0.911961	0.998945
Bladder_bladder_cell	-1.50056e-10	1.03981e-10	0.925505	0.998945
Kidney_kidney_collecting_duct_epithelial_cell	-1.88565e-10	1.25599e-10	0.933363	0.998945
Mammary_Gland_basal_cell	-1.49469e-10	9.67416e-11	0.938831	0.998945
Tongue_keratinocyte	-1.48615e-10	9.47288e-11	0.941658	0.998945
Tongue_basal_cell_of_epidermis	-1.6033e-10	1.01297e-10	0.943262	0.998945
Lung_ciliated_columnar_cell_of_tracheobronchial_tree	-1.89407e-10	1.1333e-10	0.952668	0.998945
Mammary_Gland_luminal_epithelial_cell_of_mammary_gland	-1.56772e-10	9.14136e-11	0.956825	0.998945
Bladder_bladder_urothelial_cell	-1.74768e-10	8.94491e-11	0.974639	0.998945
Skin_keratinocyte_stem_cell	-1.98649e-10	9.94669e-11	0.977095	0.998945
Large_Intestine_epithelial_cell_of_large_intestine	-1.75092e-10	8.75057e-11	0.977299	0.998945
Lung_epithelial_cell_of_lung	-2.53517e-10	1.18854e-10	0.983538	0.998945
Large_Intestine_large_intestine_goblet_cell	-2.07068e-10	9.3571e-11	0.98655	0.998945
Skin_basal_cell_of_epidermis	-2.44582e-10	1.00425e-10	0.992564	0.998945
Skin_epidermal_cell	-2.75109e-10	8.94829e-11	0.998945	0.998945
