# Supplementary material for: Multivariate genetic architecture of poor sleep quality
Source: Front Neurosci. 2026 Jan 14;19:1647046. doi: 10.3389/fnins.2025.1647046 (PMC12846996; doi:10.3389/fnins.2025.1647046)
Supplement: Supplementary file 1 [file Data_Sheet_1.ZIP › STable/STable15.xlsx]

## Sheet: Sheet1
Category	Prop._SNPs	Prop._h2	Prop._h2_std_error	Enrichment	Enrichment_std_error	Enrichment_p	Coefficient	Coefficient_std_error	Coefficient_z-score	FDR
baseL2_0	1	1	3.61616e-08	1	3.61616e-08	NA	-1.54407e-10	1.70408e-10	-0.906105	NA
Coding_UCSC.bedL2_0	0.0142749	0.0709609	0.0236635	4.97103	1.6577	0.0177438	-5.38389e-10	1.2823e-09	-0.419862	0.0485619
Coding_UCSC.extend.500.bedL2_0	0.0636618	0.0759112	0.0242094	1.19241	0.380282	0.612778	-4.42504e-10	3.82167e-10	-1.15788	0.724192
Conserved_LindbladToh.bedL2_0	0.0256851	0.368683	0.0495691	14.354	1.92988	6.5975e-11	7.59742e-09	1.188e-09	6.39512	3.4307e-09
Conserved_LindbladToh.extend.500.bedL2_0	0.330412	0.66975	0.0566342	2.02701	0.171404	3.72707e-09	2.52935e-10	1.92908e-10	1.31117	9.69037e-08
CTCF_Hoffman.bedL2_0	0.0238662	-0.0532054	0.0365147	-2.22932	1.52998	0.0347031	-3.84734e-09	1.32471e-09	-2.90429	0.0779477
CTCF_Hoffman.extend.500.bedL2_0	0.0708357	0.147275	0.041103	2.07911	0.580257	0.0639796	1.87138e-09	6.42708e-10	2.91171	0.127395
DGF_ENCODE.bedL2_0	0.136006	0.285075	0.0960963	2.09605	0.706561	0.121224	5.89269e-10	6.3691e-10	0.925199	0.217367
DGF_ENCODE.extend.500.bedL2_0	0.53847	0.603601	0.0620146	1.12095	0.115168	0.296444	-4.29191e-10	2.63293e-10	-1.63009	0.40566
DHS_peaks_Trynka.bedL2_0	0.110583	0.192386	0.0825857	1.73974	0.746822	0.321375	-6.92309e-10	8.91155e-10	-0.776868	0.4285
DHS_Trynka.bedL2_0	0.166201	0.279874	0.0868044	1.68395	0.522287	0.191392	-8.2143e-10	7.30204e-10	-1.12493	0.297755
DHS_Trynka.extend.500.bedL2_0	0.496042	0.77564	0.0743422	1.56366	0.149871	0.000258847	7.44205e-10	3.61989e-10	2.05588	0.00224334
Enhancer_Andersson.bedL2_0	0.00432768	-0.00608689	0.0170119	-1.4065	3.93096	0.541941	-2.29679e-09	2.83141e-09	-0.811183	0.670974
Enhancer_Andersson.extend.500.bedL2_0	0.0190351	0.0149451	0.0196098	0.785133	1.0302	0.835001	-2.28684e-10	9.44089e-10	-0.242227	0.886124
Enhancer_Hoffman.bedL2_0	0.0419892	0.0949875	0.035719	2.26219	0.850673	0.138169	4.797e-10	9.18438e-10	0.5223	0.231768
Enhancer_Hoffman.extend.500.bedL2_0	0.0898451	0.104225	0.035093	1.16005	0.390594	0.682339	-6.56894e-10	5.60497e-10	-1.17199	0.780104
FetalDHS_Trynka.bedL2_0	0.0839308	0.230098	0.0649144	2.74151	0.773427	0.0246136	8.13955e-10	7.8302e-10	1.03951	0.060948
FetalDHS_Trynka.extend.500.bedL2_0	0.283362	0.499881	0.0621189	1.76411	0.219221	0.000773595	-1.19036e-10	3.22408e-10	-0.369211	0.0057467
H3K27ac_Hnisz.bedL2_0	0.389076	0.392196	0.0319658	1.00802	0.0821583	0.922275	8.48543e-10	6.36738e-10	1.33264	0.933148
H3K27ac_Hnisz.extend.500.bedL2_0	0.420486	0.365275	0.0371687	0.868697	0.0883945	0.137304	-1.28998e-09	6.47576e-10	-1.99201	0.231768
H3K27ac_PGC2.bedL2_0	0.268778	0.286104	0.0560706	1.06446	0.208613	0.757555	-3.26836e-10	5.92178e-10	-0.551922	0.833137
H3K27ac_PGC2.extend.500.bedL2_0	0.335206	0.348076	0.0437501	1.03839	0.130517	0.769049	1.24554e-11	5.23106e-10	0.0238105	0.833137
H3K4me1_peaks_Trynka.bedL2_0	0.169823	0.492059	0.0781327	2.89749	0.460084	5.75113e-05	1.08864e-09	4.52578e-10	2.40542	0.000598117
H3K4me1_Trynka.bedL2_0	0.423685	0.591937	0.0656352	1.39712	0.154915	0.0109571	-3.23593e-10	3.71626e-10	-0.870749	0.0354352
H3K4me1_Trynka.extend.500.bedL2_0	0.605819	0.79971	0.0423207	1.32005	0.069857	1.27079e-05	3.96249e-10	2.92726e-10	1.35365	0.000165203
H3K4me3_peaks_Trynka.bedL2_0	0.0416488	0.139156	0.0510911	3.34117	1.22671	0.0572795	8.13893e-11	9.91598e-10	0.082079	0.119141
H3K4me3_Trynka.bedL2_0	0.133011	0.283093	0.0480558	2.12835	0.361293	0.00194516	5.07095e-10	5.7363e-10	0.88401	0.0101148
H3K4me3_Trynka.extend.500.bedL2_0	0.255139	0.298371	0.0525243	1.16944	0.205865	0.41217	-4.70225e-10	3.67299e-10	-1.28022	0.526253
H3K9ac_peaks_Trynka.bedL2_0	0.0384595	0.207792	0.0543955	5.40288	1.41436	0.00232845	2.37954e-09	1.1146e-09	2.13489	0.0110072
H3K9ac_Trynka.bedL2_0	0.125413	0.225521	0.0477658	1.79823	0.380869	0.0359759	-1.10828e-09	5.66236e-10	-1.95728	0.0779477
H3K9ac_Trynka.extend.500.bedL2_0	0.229855	0.367428	0.0454839	1.59852	0.197881	0.00346379	4.52538e-10	3.87955e-10	1.16647	0.0150098
Intron_UCSC.bedL2_0	0.387473	0.480455	0.0285549	1.23997	0.0736953	0.00120534	2.00044e-09	1.89761e-09	1.05418	0.00783474
Intron_UCSC.extend.500.bedL2_0	0.396796	0.506319	0.0231234	1.27602	0.0582752	3.29836e-06	-1.78748e-09	1.90054e-09	-0.940509	5.71716e-05
PromoterFlanking_Hoffman.bedL2_0	0.00830845	0.0397768	0.0240367	4.78751	2.89305	0.194475	2.35652e-09	2.11188e-09	1.11584	0.297755
PromoterFlanking_Hoffman.extend.500.bedL2_0	0.0331865	0.0440485	0.0271937	1.3273	0.819421	0.690092	-8.25039e-10	7.914e-10	-1.0425	0.780104
Promoter_UCSC.bedL2_0	0.0463455	0.109401	0.033959	2.36054	0.732735	0.0661476	3.38749e-09	1.69035e-09	2.00401	0.127395
Promoter_UCSC.extend.500.bedL2_0	0.0569346	0.0714863	0.0262032	1.25559	0.460234	0.579697	-2.62764e-09	1.38103e-09	-1.90267	0.701029
Repressed_Hoffman.bedL2_0	0.460873	0.524182	0.0772561	1.13737	0.16763	0.41493	5.93914e-10	2.59362e-10	2.2899	0.526253
Repressed_Hoffman.extend.500.bedL2_0	0.718511	0.633662	0.0292718	0.88191	0.0407395	0.00419306	-2.07595e-10	2.57284e-10	-0.806871	0.0167722
SuperEnhancer_Hnisz.bedL2_0	0.16721	0.210259	0.0196535	1.25746	0.117538	0.0321164	-2.49149e-09	2.37104e-09	-1.0508	0.0759114
SuperEnhancer_Hnisz.extend.500.bedL2_0	0.170383	0.224527	0.0192403	1.31778	0.112924	0.00612061	2.61045e-09	2.3411e-09	1.11505	0.0212181
TFBS_ENCODE.bedL2_0	0.131228	0.297066	0.0732411	2.26373	0.55812	0.0241707	8.77002e-10	5.64017e-10	1.55492	0.060948
TFBS_ENCODE.extend.500.bedL2_0	0.341215	0.429022	0.0682295	1.25734	0.199961	0.200412	-3.71375e-10	3.25373e-10	-1.14138	0.297755
Transcribed_Hoffman.bedL2_0	0.345968	0.337695	0.0694262	0.976087	0.200672	0.905307	2.42917e-10	2.26131e-10	1.07423	0.933148
Transcribed_Hoffman.extend.500.bedL2_0	0.762095	0.766019	0.0467692	1.00515	0.0613692	0.933148	1.02364e-10	2.02183e-10	0.506292	0.933148
TSS_Hoffman.bedL2_0	0.0178321	0.0787186	0.0216313	4.41443	1.21306	0.00492773	1.41393e-09	1.41553e-09	0.998871	0.018303
TSS_Hoffman.extend.500.bedL2_0	0.0343534	0.0922875	0.0229849	2.68642	0.669073	0.0115846	-1.35394e-10	9.22417e-10	-0.146782	0.0354352
UTR_3_UCSC.bedL2_0	0.0111859	0.0621397	0.0209511	5.55518	1.87299	0.0150489	3.6994e-09	1.78334e-09	2.07441	0.0434745
UTR_3_UCSC.extend.500.bedL2_0	0.0264553	0.0481679	0.0178547	1.82073	0.6749	0.225761	-1.11759e-09	6.92495e-10	-1.61387	0.3261
UTR_5_UCSC.bedL2_0	0.00548417	0.0205127	0.0128844	3.74035	2.34938	0.247508	2.01626e-09	1.51718e-09	1.32895	0.347849
UTR_5_UCSC.extend.500.bedL2_0	0.0268651	0.00210783	0.0191877	0.07846	0.714225	0.196849	-1.77765e-09	6.58144e-10	-2.701	0.297755
WeakEnhancer_Hoffman.bedL2_0	0.0209872	0.0834687	0.0347183	3.97713	1.65426	0.0772289	5.06716e-10	1.22606e-09	0.413288	0.143425
WeakEnhancer_Hoffman.extend.500.bedL2_0	0.0887866	0.223273	0.0423121	2.51471	0.476559	0.00192834	7.41665e-10	4.64264e-10	1.59751	0.0101148
