# Supplementary material for: Multivariate genetic architecture of poor sleep quality
Source: Front Neurosci. 2026 Jan 14;19:1647046. doi: 10.3389/fnins.2025.1647046 (PMC12846996; doi:10.3389/fnins.2025.1647046)
Supplement: Supplementary file 1 [file Data_Sheet_1.ZIP › STable/STable16.xlsx]

## Sheet: sheet1 (3)
id.exposure	exposure	method	nsnp.x	b	se	pval	lo_ci	up_ci	or	or_lci95	or_uci95	trait	year	author	pmid	population	sample_size
ebi-a-GCST002216	Triglycerides || id:ebi-a-GCST002216	MR Egger	42	0.00276613	0.00441292	0.534336	-0.0058832	0.0114155	1.00277	0.994134	1.01148	Triglycerides	2013	Willer CJ	24097068	European	94595
ebi-a-GCST002216	Triglycerides || id:ebi-a-GCST002216	Weighted median	42	0.00559196	0.00385173	0.146556	-0.00195743	0.0131414	1.00561	0.998044	1.01323	Triglycerides	2013	Willer CJ	24097068	European	94595
ebi-a-GCST002216	Triglycerides || id:ebi-a-GCST002216	Inverse variance weighted	42	0.00630981	0.00287475	0.0281702	0.000675299	0.0119443	1.00633	1.00068	1.01202	Triglycerides	2013	Willer CJ	24097068	European	94595
ebi-a-GCST004599	Mean platelet volume || id:ebi-a-GCST004599	MR Egger	161	-0.000952735	0.00262122	0.716737	-0.00609032	0.00418485	0.999048	0.993928	1.00419	Mean platelet volume	2016	Astle WJ	27863252	European	164454
ebi-a-GCST004599	Mean platelet volume || id:ebi-a-GCST004599	Weighted median	161	-0.00194694	0.00202448	0.336201	-0.00591492	0.00202104	0.998055	0.994103	1.00202	Mean platelet volume	2016	Astle WJ	27863252	European	164454
ebi-a-GCST004599	Mean platelet volume || id:ebi-a-GCST004599	Inverse variance weighted	161	-0.00320702	0.00153475	0.0366538	-0.00621514	-0.000198904	0.996798	0.993804	0.999801	Mean platelet volume	2016	Astle WJ	27863252	European	164454
ebi-a-GCST004988	Breast cancer || id:ebi-a-GCST004988	MR Egger	108	0.000190946	0.00305887	0.950343	-0.00580444	0.00618633	1.00019	0.994212	1.00621	Breast cancer	2017	Michailidou K	29059683	European	139274
ebi-a-GCST004988	Breast cancer || id:ebi-a-GCST004988	Weighted median	108	0.0033421	0.00169102	0.048111	2.77106e-05	0.00665649	1.00335	1.00003	1.00668	Breast cancer	2017	Michailidou K	29059683	European	139274
ebi-a-GCST004988	Breast cancer || id:ebi-a-GCST004988	Inverse variance weighted	108	0.00317919	0.00137365	0.0206452	0.000486836	0.00587155	1.00318	1.00049	1.00589	Breast cancer	2017	Michailidou K	29059683	European	139274
ebi-a-GCST005232	Neuroticism || id:ebi-a-GCST005232	MR Egger	38	0.0609256	0.0489921	0.221692	-0.0350989	0.15695	1.06282	0.96551	1.16994	Neuroticism	2017	Luciano M	29255261	European	329821
ebi-a-GCST005232	Neuroticism || id:ebi-a-GCST005232	Weighted median	38	0.0460804	0.00591428	6.62773e-15	0.0344885	0.0576724	1.04716	1.03509	1.05937	Neuroticism	2017	Luciano M	29255261	European	329821
ebi-a-GCST005232	Neuroticism || id:ebi-a-GCST005232	Inverse variance weighted	38	0.0541035	0.00490493	2.72501e-28	0.0444899	0.0637172	1.05559	1.04549	1.06579	Neuroticism	2017	Luciano M	29255261	European	329821
ebi-a-GCST006250	Intelligence || id:ebi-a-GCST006250	MR Egger	103	-0.0460844	0.0284514	0.108402	-0.101849	0.00968026	0.954961	0.903166	1.00973	Intelligence	2018	Savage JE	29942086	European	269867
ebi-a-GCST006250	Intelligence || id:ebi-a-GCST006250	Weighted median	103	-0.0221592	0.00653566	0.000697637	-0.0349691	-0.0093493	0.978085	0.965635	0.990694	Intelligence	2018	Savage JE	29942086	European	269867
ebi-a-GCST006250	Intelligence || id:ebi-a-GCST006250	Inverse variance weighted	103	-0.0254265	0.00624136	4.6236e-05	-0.0376596	-0.0131935	0.974894	0.963041	0.986893	Intelligence	2018	Savage JE	29942086	European	269867
ebi-a-GCST006368	Body mass index || id:ebi-a-GCST006368	MR Egger	91	0.0170783	0.0213411	0.425696	-0.0247503	0.0589068	1.01722	0.975553	1.06068	Body mass index	2018	Hoffmann TJ	30108127	European	315347
ebi-a-GCST006368	Body mass index || id:ebi-a-GCST006368	Weighted median	91	0.0289651	0.00650973	8.60674e-06	0.016206	0.0417241	1.02939	1.01634	1.04261	Body mass index	2018	Hoffmann TJ	30108127	European	315347
ebi-a-GCST006368	Body mass index || id:ebi-a-GCST006368	Inverse variance weighted	91	0.0381645	0.00635857	1.94837e-09	0.0257017	0.0506273	1.0389	1.02603	1.05193	Body mass index	2018	Hoffmann TJ	30108127	European	315347
ebi-a-GCST006475	Depressed affect || id:ebi-a-GCST006475	MR Egger	39	0.0994835	0.0960509	0.307047	-0.0887763	0.287743	1.1046	0.91505	1.33341	Depressed affect	2018	Nagel M	29942085	European	357957
ebi-a-GCST006475	Depressed affect || id:ebi-a-GCST006475	Weighted median	39	0.144614	0.0133295	2.01306e-27	0.118488	0.17074	1.15559	1.12579	1.18618	Depressed affect	2018	Nagel M	29942085	European	357957
ebi-a-GCST006475	Depressed affect || id:ebi-a-GCST006475	Inverse variance weighted	39	0.132441	0.019032	3.43e-12	0.0951384	0.169744	1.14161	1.09981	1.185	Depressed affect	2018	Nagel M	29942085	European	357957
ebi-a-GCST006478	Worry || id:ebi-a-GCST006478	MR Egger	29	0.0647787	0.0567348	0.263571	-0.0464215	0.175979	1.06692	0.954639	1.19241	Worry	2018	Nagel M	29942085	European	348219
ebi-a-GCST006478	Worry || id:ebi-a-GCST006478	Weighted median	29	0.0667468	0.0135795	8.8671e-07	0.0401309	0.0933627	1.06902	1.04095	1.09786	Worry	2018	Nagel M	29942085	European	348219
ebi-a-GCST006478	Worry || id:ebi-a-GCST006478	Inverse variance weighted	29	0.0663085	0.0122224	5.78956e-08	0.0423527	0.0902643	1.06856	1.04326	1.09446	Worry	2018	Nagel M	29942085	European	348219
ebi-a-GCST006572	Cognitive performance || id:ebi-a-GCST006572	MR Egger	87	-0.0370453	0.027667	0.184151	-0.0912726	0.0171821	0.963633	0.912769	1.01733	Cognitive performance	2018	Lee JJ	30038396	European	257841
ebi-a-GCST006572	Cognitive performance || id:ebi-a-GCST006572	Weighted median	87	-0.0272019	0.00703322	0.000109898	-0.040987	-0.0134168	0.973165	0.959842	0.986673	Cognitive performance	2018	Lee JJ	30038396	European	257841
ebi-a-GCST006572	Cognitive performance || id:ebi-a-GCST006572	Inverse variance weighted	87	-0.0241426	0.00650597	0.000206579	-0.0368943	-0.0113909	0.976147	0.963778	0.988674	Cognitive performance	2018	Lee JJ	30038396	European	257841
ebi-a-GCST006940	Neurociticism || id:ebi-a-GCST006940	MR Egger	57	0.0943339	0.090997	0.304426	-0.0840203	0.272688	1.09893	0.919413	1.31349	Neurociticism	2018	Nagel M	29500382	European	380506
ebi-a-GCST006940	Neurociticism || id:ebi-a-GCST006940	Weighted median	57	0.102132	0.0115311	8.2131e-19	0.0795313	0.124733	1.10753	1.08278	1.13285	Neurociticism	2018	Nagel M	29500382	European	380506
ebi-a-GCST006940	Neurociticism || id:ebi-a-GCST006940	Inverse variance weighted	57	0.0953921	0.0145893	6.21459e-11	0.066797	0.123987	1.10009	1.06908	1.132	Neurociticism	2018	Nagel M	29500382	European	380506
ebi-a-GCST006941	Irritable mood || id:ebi-a-GCST006941	MR Egger	26	0.0438143	0.132304	0.743394	-0.215501	0.30313	1.04479	0.806137	1.35409	Irritable mood	2018	Nagel M	29500382	European	366726
ebi-a-GCST006941	Irritable mood || id:ebi-a-GCST006941	Weighted median	26	0.0504964	0.015279	0.00094989	0.0205497	0.0804432	1.05179	1.02076	1.08377	Irritable mood	2018	Nagel M	29500382	European	366726
ebi-a-GCST006941	Irritable mood || id:ebi-a-GCST006941	Inverse variance weighted	26	0.057832	0.0173272	0.00084493	0.0238707	0.0917933	1.05954	1.02416	1.09614	Irritable mood	2018	Nagel M	29500382	European	366726
ebi-a-GCST006942	Feeling lonely || id:ebi-a-GCST006942	MR Egger	3	0.367084	0.173069	0.280472	0.0278685	0.7063	1.44352	1.02826	2.02648	Feeling lonely	2018	Nagel M	29500382	European	376352
ebi-a-GCST006942	Feeling lonely || id:ebi-a-GCST006942	Weighted median	3	0.231741	0.0444396	1.84087e-07	0.144639	0.318842	1.26079	1.15562	1.37553	Feeling lonely	2018	Nagel M	29500382	European	376352
ebi-a-GCST006942	Feeling lonely || id:ebi-a-GCST006942	Inverse variance weighted	3	0.230683	0.0291131	2.30616e-15	0.173621	0.287744	1.25946	1.1896	1.33342	Feeling lonely	2018	Nagel M	29500382	European	376352
ebi-a-GCST006944	Experiencing mood swings || id:ebi-a-GCST006944	MR Egger	25	0.215554	0.0876178	0.0218248	0.0438226	0.387285	1.24055	1.0448	1.47298	Experiencing mood swings	2018	Nagel M	29500382	European	373733
ebi-a-GCST006944	Experiencing mood swings || id:ebi-a-GCST006944	Weighted median	25	0.135795	0.0168496	7.67744e-16	0.10277	0.168821	1.14545	1.10824	1.18391	Experiencing mood swings	2018	Nagel M	29500382	European	373733
ebi-a-GCST006944	Experiencing mood swings || id:ebi-a-GCST006944	Inverse variance weighted	25	0.136256	0.0130087	1.13421e-25	0.110759	0.161753	1.14598	1.11713	1.17557	Experiencing mood swings	2018	Nagel M	29500382	European	373733
ebi-a-GCST006945	Feeling guilty || id:ebi-a-GCST006945	MR Egger	6	1.22919	0.283092	0.0122335	0.674329	1.78405	3.41846	1.96272	5.95391	Feeling guilty	2018	Nagel M	29500382	European	373380
ebi-a-GCST006945	Feeling guilty || id:ebi-a-GCST006945	Weighted median	6	0.0854211	0.0289853	0.00320819	0.02861	0.142232	1.08918	1.02902	1.15284	Feeling guilty	2018	Nagel M	29500382	European	373380
ebi-a-GCST006945	Feeling guilty || id:ebi-a-GCST006945	Inverse variance weighted	6	0.0816737	0.0396069	0.0391975	0.00404416	0.159303	1.0851	1.00405	1.17269	Feeling guilty	2018	Nagel M	29500382	European	373380
ebi-a-GCST006947	Feeling fed-up || id:ebi-a-GCST006947	MR Egger	22	0.16042	0.146259	0.28575	-0.126247	0.447086	1.174	0.881397	1.56375	Feeling fed-up	2018	Nagel M	29500382	European	374971
ebi-a-GCST006947	Feeling fed-up || id:ebi-a-GCST006947	Weighted median	22	0.132657	0.0180953	2.2834e-13	0.0971907	0.168124	1.14186	1.10207	1.18308	Feeling fed-up	2018	Nagel M	29500382	European	374971
ebi-a-GCST006947	Feeling fed-up || id:ebi-a-GCST006947	Inverse variance weighted	22	0.105913	0.0265459	6.61232e-05	0.0538834	0.157943	1.11173	1.05536	1.1711	Feeling fed-up	2018	Nagel M	29500382	European	374971
ebi-a-GCST006950	Feeling worry || id:ebi-a-GCST006950	MR Egger	17	0.102575	0.10559	0.346734	-0.104382	0.309532	1.10802	0.900881	1.36279	Feeling worry	2018	Nagel M	29500382	European	372869
ebi-a-GCST006950	Feeling worry || id:ebi-a-GCST006950	Weighted median	17	0.0568634	0.0191656	0.00300778	0.0192987	0.094428	1.05851	1.01949	1.09903	Feeling worry	2018	Nagel M	29500382	European	372869
ebi-a-GCST006950	Feeling worry || id:ebi-a-GCST006950	Inverse variance weighted	17	0.0888836	0.0196774	6.27105e-06	0.0503159	0.127451	1.09295	1.0516	1.13593	Feeling worry	2018	Nagel M	29500382	European	372869
ebi-a-GCST006951	Feeling hurt || id:ebi-a-GCST006951	MR Egger	18	0.27432	0.125973	0.0447447	0.0274128	0.521227	1.31564	1.02779	1.68409	Feeling hurt	2018	Nagel M	29500382	European	372047
ebi-a-GCST006951	Feeling hurt || id:ebi-a-GCST006951	Weighted median	18	0.0597288	0.0185206	0.00125976	0.0234284	0.0960293	1.06155	1.02371	1.10079	Feeling hurt	2018	Nagel M	29500382	European	372047
ebi-a-GCST006951	Feeling hurt || id:ebi-a-GCST006951	Inverse variance weighted	18	0.0705072	0.0187178	0.000165322	0.0338203	0.107194	1.07305	1.0344	1.11315	Feeling hurt	2018	Nagel M	29500382	European	372047
ebi-a-GCST007430	Peak expiratory flow || id:ebi-a-GCST007430	MR Egger	158	-0.0185863	0.00958416	0.0542721	-0.0373713	0.000198616	0.981585	0.963318	1.0002	Peak expiratory flow	2019	Shrine N	30804560	European	321047
ebi-a-GCST007430	Peak expiratory flow || id:ebi-a-GCST007430	Weighted median	158	-0.00836232	0.00444647	0.0600173	-0.0170774	0.000352754	0.991673	0.983068	1.00035	Peak expiratory flow	2019	Shrine N	30804560	European	321047
ebi-a-GCST007430	Peak expiratory flow || id:ebi-a-GCST007430	Inverse variance weighted	158	-0.00680438	0.00324869	0.0362155	-0.0131718	-0.000436948	0.993219	0.986915	0.999563	Peak expiratory flow	2019	Shrine N	30804560	European	321047
ebi-a-GCST007432	FEV1 || id:ebi-a-GCST007432	MR Egger	204	-0.00442106	0.0124321	0.722498	-0.0287879	0.0199458	0.995589	0.971623	1.02015	FEV1	2019	Shrine N	30804560	European	321047
ebi-a-GCST007432	FEV1 || id:ebi-a-GCST007432	Weighted median	204	-0.0123607	0.0044259	0.00522538	-0.0210354	-0.00368589	0.987715	0.979184	0.996321	FEV1	2019	Shrine N	30804560	European	321047
ebi-a-GCST007432	FEV1 || id:ebi-a-GCST007432	Inverse variance weighted	204	-0.00855394	0.00352961	0.0153726	-0.015472	-0.0016359	0.991483	0.984647	0.998365	FEV1	2019	Shrine N	30804560	European	321047
ebi-a-GCST011494	Daytime nap || id:ebi-a-GCST011494	MR Egger	63	0.137432	0.084405	0.108627	-0.0280016	0.302866	1.14732	0.972387	1.35373	Daytime nap	2021	Dashti HS	33568662	European	452633
ebi-a-GCST011494	Daytime nap || id:ebi-a-GCST011494	Weighted median	63	0.0940252	0.0200144	2.62879e-06	0.054797	0.133253	1.09859	1.05633	1.14254	Daytime nap	2021	Dashti HS	33568662	European	452633
ebi-a-GCST011494	Daytime nap || id:ebi-a-GCST011494	Inverse variance weighted	63	0.0832852	0.0190457	1.22601e-05	0.0459556	0.120615	1.08685	1.04703	1.12819	Daytime nap	2021	Dashti HS	33568662	European	452633
ebi-a-GCST012876	Colorectal cancer || id:ebi-a-GCST012876	MR Egger	3	-0.0356159	0.0238015	0.375046	-0.0822668	0.011035	0.965011	0.921026	1.0111	Colorectal cancer	2018	Huyghe JR	30510241	European	26554
ebi-a-GCST012876	Colorectal cancer || id:ebi-a-GCST012876	Weighted median	3	-0.0099832	0.00449539	0.0263668	-0.0187942	-0.00117224	0.990066	0.981381	0.998828	Colorectal cancer	2018	Huyghe JR	30510241	European	26554
ebi-a-GCST012876	Colorectal cancer || id:ebi-a-GCST012876	Inverse variance weighted	3	-0.00892067	0.00342491	0.00919705	-0.0156335	-0.00220784	0.991119	0.984488	0.997795	Colorectal cancer	2018	Huyghe JR	30510241	European	26554
ebi-a-GCST90000046	Age at first sexual intercourse || id:ebi-a-GCST90000046	MR Egger	33	-0.0132524	0.0348596	0.706414	-0.0815772	0.0550724	0.986835	0.921662	1.05662	Age at first sexual intercourse	2021	Mills MC	34211149	European	182791
ebi-a-GCST90000046	Age at first sexual intercourse || id:ebi-a-GCST90000046	Weighted median	33	-0.0717654	0.00971117	1.46842e-13	-0.0907993	-0.0527315	0.930749	0.913201	0.948635	Age at first sexual intercourse	2021	Mills MC	34211149	European	182791
ebi-a-GCST90000046	Age at first sexual intercourse || id:ebi-a-GCST90000046	Inverse variance weighted	33	-0.0689149	0.00806619	1.30031e-17	-0.0847246	-0.0531051	0.933406	0.918765	0.94828	Age at first sexual intercourse	2021	Mills MC	34211149	European	182791
ebi-a-GCST90000047	Age at first sexual intercourse || id:ebi-a-GCST90000047	MR Egger	92	-0.0888529	0.0328374	0.00814977	-0.153214	-0.0244916	0.91498	0.857946	0.975806	Age at first sexual intercourse	2021	Mills MC	34211149	European	397338
ebi-a-GCST90000047	Age at first sexual intercourse || id:ebi-a-GCST90000047	Weighted median	92	-0.0674462	0.00819415	1.85632e-16	-0.0835067	-0.0513856	0.934778	0.919885	0.949912	Age at first sexual intercourse	2021	Mills MC	34211149	European	397338
ebi-a-GCST90000047	Age at first sexual intercourse || id:ebi-a-GCST90000047	Inverse variance weighted	92	-0.0794049	0.00743825	1.32947e-26	-0.0939839	-0.064826	0.923666	0.910297	0.937231	Age at first sexual intercourse	2021	Mills MC	34211149	European	397338
ebi-a-GCST90000048	Age at first birth || id:ebi-a-GCST90000048	MR Egger	38	-0.00871109	0.012019	0.473274	-0.0322683	0.0148461	0.991327	0.968247	1.01496	Age at first birth	2021	Mills MC	34211149	European	418758
ebi-a-GCST90000048	Age at first birth || id:ebi-a-GCST90000048	Weighted median	38	-0.0163965	0.00302362	5.86722e-08	-0.0223228	-0.0104702	0.983737	0.977925	0.989584	Age at first birth	2021	Mills MC	34211149	European	418758
ebi-a-GCST90000048	Age at first birth || id:ebi-a-GCST90000048	Inverse variance weighted	38	-0.0199644	0.00280516	1.10293e-12	-0.0254625	-0.0144663	0.980234	0.974859	0.985638	Age at first birth	2021	Mills MC	34211149	European	418758
ebi-a-GCST90000050	Age at first birth || id:ebi-a-GCST90000050	MR Egger	33	-0.0208001	0.0158963	0.200327	-0.051957	0.0103567	0.979415	0.94937	1.01041	Age at first birth	2021	Mills MC	34211149	European	542901
ebi-a-GCST90000050	Age at first birth || id:ebi-a-GCST90000050	Weighted median	33	-0.0200709	0.00337004	2.59014e-09	-0.0266761	-0.0134656	0.980129	0.973677	0.986625	Age at first birth	2021	Mills MC	34211149	European	542901
ebi-a-GCST90000050	Age at first birth || id:ebi-a-GCST90000050	Inverse variance weighted	33	-0.0240792	0.00322145	7.73995e-14	-0.0303933	-0.0177652	0.976208	0.970064	0.982392	Age at first birth	2021	Mills MC	34211149	European	542901
ebi-a-GCST90000514	Gastroesophageal reflux disease || id:ebi-a-GCST90000514	MR Egger	46	0.100521	0.0465637	0.0363624	0.00925563	0.191785	1.10575	1.0093	1.21141	Gastroesophageal reflux disease	2021	Ong JS	34187846	European	602604
ebi-a-GCST90000514	Gastroesophageal reflux disease || id:ebi-a-GCST90000514	Weighted median	46	0.0625813	0.00610703	1.21545e-24	0.0506115	0.0745511	1.06458	1.05191	1.0774	Gastroesophageal reflux disease	2021	Ong JS	34187846	European	602604
ebi-a-GCST90000514	Gastroesophageal reflux disease || id:ebi-a-GCST90000514	Inverse variance weighted	46	0.0593175	0.00816187	3.65831e-13	0.0433203	0.0753148	1.06111	1.04427	1.07822	Gastroesophageal reflux disease	2021	Ong JS	34187846	European	602604
ebi-a-GCST90001580	CD14+ CD16+ monocyte Absolute Count || id:ebi-a-GCST90001580	MR Egger	3	-0.0057032	0.0026489	0.27681	-0.0108951	-0.000511353	0.994313	0.989164	0.999489	CD14+ CD16+ monocyte Absolute Count	2020	Orr<U+00F9> V	32929287	European	3629
ebi-a-GCST90001580	CD14+ CD16+ monocyte Absolute Count || id:ebi-a-GCST90001580	Weighted median	3	-0.00318111	0.00152672	0.0371947	-0.00617349	-0.000188734	0.996824	0.993846	0.999811	CD14+ CD16+ monocyte Absolute Count	2020	Orr<U+00F9> V	32929287	European	3629
ebi-a-GCST90001580	CD14+ CD16+ monocyte Absolute Count || id:ebi-a-GCST90001580	Inverse variance weighted	3	-0.00300845	0.00149421	0.0440718	-0.00593709	-7.98016e-05	0.996996	0.99408	0.99992	CD14+ CD16+ monocyte Absolute Count	2020	Orr<U+00F9> V	32929287	European	3629
ebi-a-GCST90001585	CD14+ CD16+ monocyte %monocyte || id:ebi-a-GCST90001585	MR Egger	3	-0.00502875	0.00235551	0.278876	-0.00964556	-0.000411943	0.994984	0.990401	0.999588	CD14+ CD16+ monocyte %monocyte	2020	Orr<U+00F9> V	32929287	European	3629
ebi-a-GCST90001585	CD14+ CD16+ monocyte %monocyte || id:ebi-a-GCST90001585	Weighted median	3	-0.00291783	0.0014152	0.0392281	-0.00569162	-0.000144048	0.997086	0.994325	0.999856	CD14+ CD16+ monocyte %monocyte	2020	Orr<U+00F9> V	32929287	European	3629
ebi-a-GCST90001585	CD14+ CD16+ monocyte %monocyte || id:ebi-a-GCST90001585	Inverse variance weighted	3	-0.00281667	0.00138298	0.0416841	-0.00552732	-0.00010602	0.997187	0.994488	0.999894	CD14+ CD16+ monocyte %monocyte	2020	Orr<U+00F9> V	32929287	European	3629
ebi-a-GCST90001621	Natural Killer T Absolute Count || id:ebi-a-GCST90001621	MR Egger	5	0.00547537	0.0042723	0.290059	-0.00289834	0.0138491	1.00549	0.997106	1.01395	Natural Killer T Absolute Count	2020	Orr<U+00F9> V	32929287	European	3653
ebi-a-GCST90001621	Natural Killer T Absolute Count || id:ebi-a-GCST90001621	Weighted median	5	0.00504796	0.00263432	0.0553353	-0.000115294	0.0102112	1.00506	0.999885	1.01026	Natural Killer T Absolute Count	2020	Orr<U+00F9> V	32929287	European	3653
ebi-a-GCST90001621	Natural Killer T Absolute Count || id:ebi-a-GCST90001621	Inverse variance weighted	5	0.00490305	0.00213246	0.0214913	0.000723418	0.00908267	1.00492	1.00072	1.00912	Natural Killer T Absolute Count	2020	Orr<U+00F9> V	32929287	European	3653
ebi-a-GCST90001649	HLA DR+ Natural Killer %Natural Killer || id:ebi-a-GCST90001649	MR Egger	4	-0.00497533	0.00240237	0.174174	-0.00968398	-0.000266683	0.995037	0.990363	0.999733	HLA DR+ Natural Killer %Natural Killer	2020	Orr<U+00F9> V	32929287	European	3596
ebi-a-GCST90001649	HLA DR+ Natural Killer %Natural Killer || id:ebi-a-GCST90001649	Weighted median	4	-0.00370656	0.00142261	0.009175	-0.00649487	-0.000918243	0.9963	0.993526	0.999082	HLA DR+ Natural Killer %Natural Killer	2020	Orr<U+00F9> V	32929287	European	3596
ebi-a-GCST90001649	HLA DR+ Natural Killer %Natural Killer || id:ebi-a-GCST90001649	Inverse variance weighted	4	-0.00320185	0.00140263	0.0224454	-0.005951	-0.000452691	0.996803	0.994067	0.999547	HLA DR+ Natural Killer %Natural Killer	2020	Orr<U+00F9> V	32929287	European	3596
ebi-a-GCST90001970	FSC-A on HLA DR+ Natural Killer || id:ebi-a-GCST90001970	MR Egger	3	-0.0048757	0.003934	0.432207	-0.0125863	0.00283493	0.995136	0.987493	1.00284	FSC-A on HLA DR+ Natural Killer	2020	Orr<U+00F9> V	32929287	European	2971
ebi-a-GCST90001970	FSC-A on HLA DR+ Natural Killer || id:ebi-a-GCST90001970	Weighted median	3	-0.00405876	0.00175294	0.0205909	-0.00749452	-0.000622998	0.995949	0.992533	0.999377	FSC-A on HLA DR+ Natural Killer	2020	Orr<U+00F9> V	32929287	European	2971
ebi-a-GCST90001970	FSC-A on HLA DR+ Natural Killer || id:ebi-a-GCST90001970	Inverse variance weighted	3	-0.00326141	0.00160963	0.042745	-0.00641628	-0.000106547	0.996744	0.993604	0.999893	FSC-A on HLA DR+ Natural Killer	2020	Orr<U+00F9> V	32929287	European	2971
ebi-a-GCST90001979	CD16 on CD14- CD16+ monocyte || id:ebi-a-GCST90001979	MR Egger	5	-0.00752358	0.00230635	0.0470563	-0.012044	-0.00300313	0.992505	0.988028	0.997001	CD16 on CD14- CD16+ monocyte	2020	Orr<U+00F9> V	32929287	European	3620
ebi-a-GCST90001979	CD16 on CD14- CD16+ monocyte || id:ebi-a-GCST90001979	Weighted median	5	-0.00406868	0.000998228	4.58352e-05	-0.00602521	-0.00211216	0.99594	0.993993	0.99789	CD16 on CD14- CD16+ monocyte	2020	Orr<U+00F9> V	32929287	European	3620
ebi-a-GCST90001979	CD16 on CD14- CD16+ monocyte || id:ebi-a-GCST90001979	Inverse variance weighted	5	-0.00334643	0.00101843	0.00101669	-0.00534256	-0.00135031	0.996659	0.994672	0.998651	CD16 on CD14- CD16+ monocyte	2020	Orr<U+00F9> V	32929287	European	3620
ebi-a-GCST90002061	CD4 on CD39+ CD4+ T cell || id:ebi-a-GCST90002061	MR Egger	3	-0.00538115	0.0032594	0.346707	-0.0117696	0.00100728	0.994633	0.988299	1.00101	CD4 on CD39+ CD4+ T cell	2020	Orr<U+00F9> V	32929287	European	2920
ebi-a-GCST90002061	CD4 on CD39+ CD4+ T cell || id:ebi-a-GCST90002061	Weighted median	3	-0.00355003	0.00135289	0.00868938	-0.00620169	-0.00089837	0.996456	0.993818	0.999102	CD4 on CD39+ CD4+ T cell	2020	Orr<U+00F9> V	32929287	European	2920
ebi-a-GCST90002061	CD4 on CD39+ CD4+ T cell || id:ebi-a-GCST90002061	Inverse variance weighted	3	-0.00348582	0.00129703	0.00719803	-0.00602801	-0.000943643	0.99652	0.99399	0.999057	CD4 on CD39+ CD4+ T cell	2020	Orr<U+00F9> V	32929287	European	2920
ebi-a-GCST90002073	SSC-A on monocyte || id:ebi-a-GCST90002073	MR Egger	6	-0.00328294	0.00141643	0.0813372	-0.00605915	-0.000506731	0.996722	0.993959	0.999493	SSC-A on monocyte	2020	Orr<U+00F9> V	32929287	European	2850
ebi-a-GCST90002073	SSC-A on monocyte || id:ebi-a-GCST90002073	Weighted median	6	-0.00254575	0.00103618	0.0140162	-0.00457667	-0.000514825	0.997457	0.995434	0.999485	SSC-A on monocyte	2020	Orr<U+00F9> V	32929287	European	2850
ebi-a-GCST90002073	SSC-A on monocyte || id:ebi-a-GCST90002073	Inverse variance weighted	6	-0.00197423	0.000909402	0.0299381	-0.00375665	-0.0001918	0.998028	0.99625	0.999808	SSC-A on monocyte	2020	Orr<U+00F9> V	32929287	European	2850
ebi-a-GCST90002074	SSC-A on CD14+ monocyte || id:ebi-a-GCST90002074	MR Egger	5	-0.00504597	0.00193289	0.0796452	-0.00883444	-0.0012575	0.994967	0.991204	0.998743	SSC-A on CD14+ monocyte	2020	Orr<U+00F9> V	32929287	European	3112
ebi-a-GCST90002074	SSC-A on CD14+ monocyte || id:ebi-a-GCST90002074	Weighted median	5	-0.00231489	0.00118284	0.05034	-0.00463326	3.47309e-06	0.997688	0.995377	1	SSC-A on CD14+ monocyte	2020	Orr<U+00F9> V	32929287	European	3112
ebi-a-GCST90002074	SSC-A on CD14+ monocyte || id:ebi-a-GCST90002074	Inverse variance weighted	5	-0.00223509	0.00108964	0.0402465	-0.00437079	-9.93866e-05	0.997767	0.995639	0.999901	SSC-A on CD14+ monocyte	2020	Orr<U+00F9> V	32929287	European	3112
ebi-a-GCST90002227	Two-hour glucose || id:ebi-a-GCST90002227	MR Egger	8	0.0237843	0.01495	0.162729	-0.00551756	0.0530863	1.02407	0.994498	1.05452	Two-hour glucose	2021	Chen J	34059833	European	63396
ebi-a-GCST90002227	Two-hour glucose || id:ebi-a-GCST90002227	Weighted median	8	0.0158492	0.0055133	0.0040438	0.00504315	0.0266553	1.01598	1.00506	1.02701	Two-hour glucose	2021	Chen J	34059833	European	63396
ebi-a-GCST90002227	Two-hour glucose || id:ebi-a-GCST90002227	Inverse variance weighted	8	0.0169251	0.00619913	0.00632883	0.00477481	0.0290754	1.01707	1.00479	1.0295	Two-hour glucose	2021	Chen J	34059833	European	63396
ebi-a-GCST90002304	Hematocrit || id:ebi-a-GCST90002304	MR Egger	342	-0.00742043	0.00603293	0.219552	-0.019245	0.00440411	0.992607	0.980939	1.00441	Hematocrit	2020	Chen MH	32888493	European	562259
ebi-a-GCST90002304	Hematocrit || id:ebi-a-GCST90002304	Weighted median	342	-0.00476076	0.00374164	0.203241	-0.0120944	0.00257286	0.995251	0.987978	1.00258	Hematocrit	2020	Chen MH	32888493	European	562259
ebi-a-GCST90002304	Hematocrit || id:ebi-a-GCST90002304	Inverse variance weighted	342	-0.00641058	0.00277223	0.0207541	-0.0118441	-0.00097701	0.99361	0.988226	0.999023	Hematocrit	2020	Chen MH	32888493	European	562259
ebi-a-GCST90002310	Hemoglobin concentration || id:ebi-a-GCST90002310	MR Egger	326	-0.00438736	0.00710259	0.537198	-0.0183084	0.00953372	0.995622	0.981858	1.00958	Hemoglobin concentration	2020	Chen MH	32888493	European	563946
ebi-a-GCST90002310	Hemoglobin concentration || id:ebi-a-GCST90002310	Weighted median	326	-0.00840136	0.00380943	0.0274253	-0.0158678	-0.000934873	0.991634	0.984257	0.999066	Hemoglobin concentration	2020	Chen MH	32888493	European	563946
ebi-a-GCST90002310	Hemoglobin concentration || id:ebi-a-GCST90002310	Inverse variance weighted	326	-0.00755011	0.00295374	0.0105847	-0.0133395	-0.00176078	0.992478	0.986749	0.998241	Hemoglobin concentration	2020	Chen MH	32888493	European	563946
ebi-a-GCST90002384	Hemoglobin || id:ebi-a-GCST90002384	MR Egger	274	-0.00177691	0.0061891	0.774252	-0.0139075	0.0103537	0.998225	0.986189	1.01041	Hemoglobin	2020	Vuckovic D	32888494	European	408112
ebi-a-GCST90002384	Hemoglobin || id:ebi-a-GCST90002384	Weighted median	274	-0.0098386	0.00385537	0.0107132	-0.0173951	-0.00228206	0.99021	0.982755	0.997721	Hemoglobin	2020	Vuckovic D	32888494	European	408112
ebi-a-GCST90002384	Hemoglobin || id:ebi-a-GCST90002384	Inverse variance weighted	274	-0.00654275	0.00281967	0.0203196	-0.0120693	-0.00101619	0.993479	0.988003	0.998984	Hemoglobin	2020	Vuckovic D	32888494	European	408112
ebi-a-GCST90007328	circulating leptin levels adjusted for BMI || id:ebi-a-GCST90007328	MR Egger	3	-0.0322707	0.0309789	0.487	-0.0929893	0.028448	0.968244	0.911203	1.02886	circulating leptin levels adjusted for BMI	2020	Yaghootkar H	32917775	European	49830
ebi-a-GCST90007328	circulating leptin levels adjusted for BMI || id:ebi-a-GCST90007328	Weighted median	3	-0.0179178	0.00643202	0.00534098	-0.0305245	-0.00531102	0.982242	0.969937	0.994703	circulating leptin levels adjusted for BMI	2020	Yaghootkar H	32917775	European	49830
ebi-a-GCST90007328	circulating leptin levels adjusted for BMI || id:ebi-a-GCST90007328	Inverse variance weighted	3	-0.0177227	0.00548336	0.00122889	-0.0284701	-0.00697533	0.982433	0.971931	0.993049	circulating leptin levels adjusted for BMI	2020	Yaghootkar H	32917775	European	49830
ebi-a-GCST90010138	Low affinity immunoglobulin gamma Fc region receptor II-b levels || id:ebi-a-GCST90010138	MR Egger	3	0.00142226	0.00116921	0.438033	-0.000869395	0.00371391	1.00142	0.999131	1.00372	Low affinity immunoglobulin gamma Fc region receptor II-b levels	2020	Gilly A	33303764	European	1295
ebi-a-GCST90010138	Low affinity immunoglobulin gamma Fc region receptor II-b levels || id:ebi-a-GCST90010138	Weighted median	3	0.00125183	0.000641032	0.0508381	-4.58718e-06	0.00250826	1.00125	0.999995	1.00251	Low affinity immunoglobulin gamma Fc region receptor II-b levels	2020	Gilly A	33303764	European	1295
ebi-a-GCST90010138	Low affinity immunoglobulin gamma Fc region receptor II-b levels || id:ebi-a-GCST90010138	Inverse variance weighted	3	0.00121473	0.00059952	0.042747	3.96723e-05	0.00238979	1.00122	1.00004	1.00239	Low affinity immunoglobulin gamma Fc region receptor II-b levels	2020	Gilly A	33303764	European	1295
ebi-a-GCST90012031	Myeloperoxidase levels || id:ebi-a-GCST90012031	MR Egger	7	0.00603309	0.00782223	0.475394	-0.00929847	0.0213647	1.00605	0.990745	1.02159	Myeloperoxidase levels	2020	Folkersen L	33067605	European	21758
ebi-a-GCST90012031	Myeloperoxidase levels || id:ebi-a-GCST90012031	Weighted median	7	0.00692053	0.00416715	0.0967666	-0.00124708	0.0150881	1.00694	0.998754	1.0152	Myeloperoxidase levels	2020	Folkersen L	33067605	European	21758
ebi-a-GCST90012031	Myeloperoxidase levels || id:ebi-a-GCST90012031	Inverse variance weighted	7	0.00764422	0.00324822	0.0186049	0.0012777	0.0140107	1.00767	1.00128	1.01411	Myeloperoxidase levels	2020	Folkersen L	33067605	European	21758
ebi-a-GCST90012036	Pappalysin-1 levels || id:ebi-a-GCST90012036	MR Egger	6	0.00720361	0.00452357	0.186498	-0.00166259	0.0160698	1.00723	0.998339	1.0162	Pappalysin-1 levels	2020	Folkersen L	33067605	European	21758
ebi-a-GCST90012036	Pappalysin-1 levels || id:ebi-a-GCST90012036	Weighted median	6	0.00479039	0.00203243	0.0184243	0.000806831	0.00877394	1.0048	1.00081	1.00881	Pappalysin-1 levels	2020	Folkersen L	33067605	European	21758
ebi-a-GCST90012036	Pappalysin-1 levels || id:ebi-a-GCST90012036	Inverse variance weighted	6	0.00518808	0.00231905	0.0252762	0.000642737	0.00973343	1.0052	1.00064	1.00978	Pappalysin-1 levels	2020	Folkersen L	33067605	European	21758
ebi-a-GCST90012038	Renin levels || id:ebi-a-GCST90012038	MR Egger	3	-0.0453253	0.0357479	0.425141	-0.115391	0.0247406	0.955687	0.891018	1.02505	Renin levels	2020	Folkersen L	33067605	European	21758
ebi-a-GCST90012038	Renin levels || id:ebi-a-GCST90012038	Weighted median	3	-0.00968932	0.00764435	0.204971	-0.0246722	0.00529359	0.990357	0.97563	1.00531	Renin levels	2020	Folkersen L	33067605	European	21758
ebi-a-GCST90012038	Renin levels || id:ebi-a-GCST90012038	Inverse variance weighted	3	-0.0134354	0.00591034	0.023014	-0.0250197	-0.00185113	0.986654	0.975291	0.998151	Renin levels	2020	Folkersen L	33067605	European	21758
ebi-a-GCST90012039	Chitinase-3-like protein 1 levels || id:ebi-a-GCST90012039	MR Egger	7	0.0054888	0.00253599	0.0827303	0.000518252	0.0104593	1.0055	1.00052	1.01051	Chitinase-3-like protein 1 levels	2020	Folkersen L	33067605	European	21758
ebi-a-GCST90012039	Chitinase-3-like protein 1 levels || id:ebi-a-GCST90012039	Weighted median	7	0.0059987	0.00179994	0.000860021	0.00247081	0.00952658	1.00602	1.00247	1.00957	Chitinase-3-like protein 1 levels	2020	Folkersen L	33067605	European	21758
ebi-a-GCST90012039	Chitinase-3-like protein 1 levels || id:ebi-a-GCST90012039	Inverse variance weighted	7	0.00531053	0.00167929	0.00156498	0.00201911	0.00860194	1.00532	1.00202	1.00864	Chitinase-3-like protein 1 levels	2020	Folkersen L	33067605	European	21758
ebi-a-GCST90012065	Tumor necrosis factor receptor superfamily member 5 levels || id:ebi-a-GCST90012065	MR Egger	4	-0.00317938	0.00382633	0.493419	-0.010679	0.00432022	0.996826	0.989378	1.00433	Tumor necrosis factor receptor superfamily member 5 levels	2020	Folkersen L	33067605	European	21758
ebi-a-GCST90012065	Tumor necrosis factor receptor superfamily member 5 levels || id:ebi-a-GCST90012065	Weighted median	4	-0.0047289	0.00193096	0.0143256	-0.00851357	-0.000944226	0.995282	0.991523	0.999056	Tumor necrosis factor receptor superfamily member 5 levels	2020	Folkersen L	33067605	European	21758
ebi-a-GCST90012065	Tumor necrosis factor receptor superfamily member 5 levels || id:ebi-a-GCST90012065	Inverse variance weighted	4	-0.00568945	0.00228366	0.0127249	-0.0101654	-0.00121348	0.994327	0.989886	0.998787	Tumor necrosis factor receptor superfamily member 5 levels	2020	Folkersen L	33067605	European	21758
ebi-a-GCST90012790	Percentage of invited food questionnaires completed || id:ebi-a-GCST90012790	MR Egger	4	-0.011031	0.00658252	0.235767	-0.0239327	0.00187076	0.98903	0.976351	1.00187	Percentage of invited food questionnaires completed	2021	Tyrrell J	33563987	European	300639
ebi-a-GCST90012790	Percentage of invited food questionnaires completed || id:ebi-a-GCST90012790	Weighted median	4	-0.00213393	0.000783627	0.00646645	-0.00366984	-0.000598018	0.997868	0.996337	0.999402	Percentage of invited food questionnaires completed	2021	Tyrrell J	33563987	European	300639
ebi-a-GCST90012790	Percentage of invited food questionnaires completed || id:ebi-a-GCST90012790	Inverse variance weighted	4	-0.00205325	0.000612713	0.00080496	-0.00325417	-0.000852334	0.997949	0.996751	0.999148	Percentage of invited food questionnaires completed	2021	Tyrrell J	33563987	European	300639
ebi-a-GCST90013864	Coronary artery disease (Firth correction) || id:ebi-a-GCST90013864	MR Egger	26	0.00126899	0.00471476	0.790112	-0.00797194	0.0105099	1.00127	0.99206	1.01057	Coronary artery disease (Firth correction)	2021	Mbatchou J	34017140	European	352063
ebi-a-GCST90013864	Coronary artery disease (Firth correction) || id:ebi-a-GCST90013864	Weighted median	26	0.00330198	0.00305614	0.279946	-0.00268805	0.009292	1.00331	0.997316	1.00934	Coronary artery disease (Firth correction)	2021	Mbatchou J	34017140	European	352063
ebi-a-GCST90013864	Coronary artery disease (Firth correction) || id:ebi-a-GCST90013864	Inverse variance weighted	26	0.00502332	0.00231713	0.0301655	0.000481754	0.00956489	1.00504	1.00048	1.00961	Coronary artery disease (Firth correction)	2021	Mbatchou J	34017140	European	352063
ebi-a-GCST90013868	Coronary artery disease (SPA correction) || id:ebi-a-GCST90013868	MR Egger	26	0.00180883	0.00445902	0.688589	-0.00693085	0.0105485	1.00181	0.993093	1.0106	Coronary artery disease (SPA correction)	2021	Mbatchou J	34017140	European	352063
ebi-a-GCST90013868	Coronary artery disease (SPA correction) || id:ebi-a-GCST90013868	Weighted median	26	0.00338583	0.0029439	0.250095	-0.00238421	0.00915587	1.00339	0.997619	1.0092	Coronary artery disease (SPA correction)	2021	Mbatchou J	34017140	European	352063
ebi-a-GCST90013868	Coronary artery disease (SPA correction) || id:ebi-a-GCST90013868	Inverse variance weighted	26	0.00504887	0.0022666	0.0259136	0.000606327	0.00949141	1.00506	1.00061	1.00954	Coronary artery disease (SPA correction)	2021	Mbatchou J	34017140	European	352063
ebi-a-GCST90013870	Body mass index (UKB data field 21001) || id:ebi-a-GCST90013870	MR Egger	216	0.0149797	0.0166105	0.368167	-0.0175769	0.0475362	1.01509	0.982577	1.04868	Body mass index (UKB data field 21001)	2021	Mbatchou J	34017140	European	407609
ebi-a-GCST90013870	Body mass index (UKB data field 21001) || id:ebi-a-GCST90013870	Weighted median	216	0.0459561	0.00537429	1.2192e-17	0.0354225	0.0564897	1.04703	1.03606	1.05812	Body mass index (UKB data field 21001)	2021	Mbatchou J	34017140	European	407609
ebi-a-GCST90013870	Body mass index (UKB data field 21001) || id:ebi-a-GCST90013870	Inverse variance weighted	216	0.0499009	0.004888	1.80971e-24	0.0403204	0.0594814	1.05117	1.04114	1.06129	Body mass index (UKB data field 21001)	2021	Mbatchou J	34017140	European	407609
ebi-a-GCST90013873	Mood swings (UKB data field 1920) (Firth correction) || id:ebi-a-GCST90013873	MR Egger	24	0.100071	0.0329218	0.00601461	0.0355441	0.164598	1.10525	1.03618	1.17892	Mood swings (UKB data field 1920) (Firth correction)	2021	Mbatchou J	34017140	European	407746
ebi-a-GCST90013873	Mood swings (UKB data field 1920) (Firth correction) || id:ebi-a-GCST90013873	Weighted median	24	0.0577806	0.00792057	2.98634e-13	0.0422563	0.0733049	1.05948	1.04316	1.07606	Mood swings (UKB data field 1920) (Firth correction)	2021	Mbatchou J	34017140	European	407746
ebi-a-GCST90013873	Mood swings (UKB data field 1920) (Firth correction) || id:ebi-a-GCST90013873	Inverse variance weighted	24	0.0629806	0.00685358	3.94858e-20	0.0495476	0.0764136	1.06501	1.0508	1.07941	Mood swings (UKB data field 1920) (Firth correction)	2021	Mbatchou J	34017140	European	407746
ebi-a-GCST90013874	Miserableness (UKB data field 1930) (Firth correction) || id:ebi-a-GCST90013874	MR Egger	9	0.136813	0.0475138	0.0236708	0.0436857	0.22994	1.14661	1.04465	1.25852	Miserableness (UKB data field 1930) (Firth correction)	2021	Mbatchou J	34017140	European	407746
ebi-a-GCST90013874	Miserableness (UKB data field 1930) (Firth correction) || id:ebi-a-GCST90013874	Weighted median	9	0.0668203	0.0128036	1.80006e-07	0.0417253	0.0919153	1.0691	1.04261	1.09627	Miserableness (UKB data field 1930) (Firth correction)	2021	Mbatchou J	34017140	European	407746
ebi-a-GCST90013874	Miserableness (UKB data field 1930) (Firth correction) || id:ebi-a-GCST90013874	Inverse variance weighted	9	0.0750813	0.0124638	1.70187e-09	0.0506523	0.0995102	1.07797	1.05196	1.10463	Miserableness (UKB data field 1930) (Firth correction)	2021	Mbatchou J	34017140	European	407746
ebi-a-GCST90013875	Irritability (UKB data field 1940) (Firth correction) || id:ebi-a-GCST90013875	MR Egger	22	0.00893948	0.0241324	0.714953	-0.03836	0.0562389	1.00898	0.962366	1.05785	Irritability (UKB data field 1940) (Firth correction)	2021	Mbatchou J	34017140	European	407746
ebi-a-GCST90013875	Irritability (UKB data field 1940) (Firth correction) || id:ebi-a-GCST90013875	Weighted median	22	0.0393505	0.00771324	3.36638e-07	0.0242326	0.0544685	1.04014	1.02453	1.05598	Irritability (UKB data field 1940) (Firth correction)	2021	Mbatchou J	34017140	European	407746
ebi-a-GCST90013875	Irritability (UKB data field 1940) (Firth correction) || id:ebi-a-GCST90013875	Inverse variance weighted	22	0.0427998	0.00646709	3.6387e-11	0.0301243	0.0554753	1.04373	1.03058	1.05704	Irritability (UKB data field 1940) (Firth correction)	2021	Mbatchou J	34017140	European	407746
ebi-a-GCST90013881	Osteoarthritis (Firth correction) || id:ebi-a-GCST90013881	MR Egger	4	0.0486498	0.018163	0.11569	0.0130504	0.0842492	1.04985	1.01314	1.0879	Osteoarthritis (Firth correction)	2021	Mbatchou J	34017140	European	407746
ebi-a-GCST90013881	Osteoarthritis (Firth correction) || id:ebi-a-GCST90013881	Weighted median	4	0.0275132	0.00890255	0.0019983	0.0100642	0.0449622	1.0279	1.01012	1.04599	Osteoarthritis (Firth correction)	2021	Mbatchou J	34017140	European	407746
ebi-a-GCST90013881	Osteoarthritis (Firth correction) || id:ebi-a-GCST90013881	Inverse variance weighted	4	0.0346259	0.00673515	2.73172e-07	0.021425	0.0478268	1.03523	1.02166	1.04899	Osteoarthritis (Firth correction)	2021	Mbatchou J	34017140	European	407746
ebi-a-GCST90013882	High cholesterol (Firth correction) || id:ebi-a-GCST90013882	MR Egger	39	0.00272557	0.00323981	0.405598	-0.00362445	0.00907559	1.00273	0.996382	1.00912	High cholesterol (Firth correction)	2021	Mbatchou J	34017140	European	407746
ebi-a-GCST90013882	High cholesterol (Firth correction) || id:ebi-a-GCST90013882	Weighted median	39	0.00240247	0.00236262	0.309217	-0.00222826	0.00703321	1.00241	0.997774	1.00706	High cholesterol (Firth correction)	2021	Mbatchou J	34017140	European	407746
ebi-a-GCST90013882	High cholesterol (Firth correction) || id:ebi-a-GCST90013882	Inverse variance weighted	39	0.00429915	0.00182397	0.0184216	0.000724174	0.00787412	1.00431	1.00072	1.00791	High cholesterol (Firth correction)	2021	Mbatchou J	34017140	European	407746
ebi-a-GCST90013886	Angina (Firth correction) || id:ebi-a-GCST90013886	MR Egger	19	0.000573317	0.00647036	0.93043	-0.0121086	0.0132552	1.00057	0.987964	1.01334	Angina (Firth correction)	2021	Mbatchou J	34017140	European	397554
ebi-a-GCST90013886	Angina (Firth correction) || id:ebi-a-GCST90013886	Weighted median	19	0.00216483	0.00342596	0.52746	-0.00455006	0.00887971	1.00217	0.99546	1.00892	Angina (Firth correction)	2021	Mbatchou J	34017140	European	397554
ebi-a-GCST90013886	Angina (Firth correction) || id:ebi-a-GCST90013886	Inverse variance weighted	19	0.00758954	0.00320599	0.0179184	0.0013058	0.0138733	1.00762	1.00131	1.01397	Angina (Firth correction)	2021	Mbatchou J	34017140	European	397554
ebi-a-GCST90013913	Fractured bones in last 5 years (UKB data field 2463) (Firth correction) || id:ebi-a-GCST90013913	MR Egger	9	0.019052	0.0268841	0.501441	-0.0336409	0.0717449	1.01923	0.966919	1.07438	Fractured bones in last 5 years (UKB data field 2463) (Firth correction)	2021	Mbatchou J	34017140	European	407746
ebi-a-GCST90013913	Fractured bones in last 5 years (UKB data field 2463) (Firth correction) || id:ebi-a-GCST90013913	Weighted median	9	0.0104358	0.00592375	0.0781228	-0.00117478	0.0220463	1.01049	0.998826	1.02229	Fractured bones in last 5 years (UKB data field 2463) (Firth correction)	2021	Mbatchou J	34017140	European	407746
ebi-a-GCST90013913	Fractured bones in last 5 years (UKB data field 2463) (Firth correction) || id:ebi-a-GCST90013913	Inverse variance weighted	9	0.00967928	0.00490888	0.0486337	5.78713e-05	0.0193007	1.00973	1.00006	1.01949	Fractured bones in last 5 years (UKB data field 2463) (Firth correction)	2021	Mbatchou J	34017140	European	407746
ebi-a-GCST90013917	Pain type(s) experienced in last month: Headache (UKB data field 6159_1) (Firth correction) || id:ebi-a-GCST90013917	MR Egger	19	4.09974e-05	0.0101524	0.996825	-0.0198577	0.0199397	1.00004	0.980338	1.02014	Pain type(s) experienced in last month: Headache (UKB data field 6159_1) (Firth correction)	2021	Mbatchou J	34017140	European	407746
ebi-a-GCST90013917	Pain type(s) experienced in last month: Headache (UKB data field 6159_1) (Firth correction) || id:ebi-a-GCST90013917	Weighted median	19	0.0102441	0.00467747	0.0285182	0.00107621	0.0194119	1.0103	1.00108	1.0196	Pain type(s) experienced in last month: Headache (UKB data field 6159_1) (Firth correction)	2021	Mbatchou J	34017140	European	407746
ebi-a-GCST90013917	Pain type(s) experienced in last month: Headache (UKB data field 6159_1) (Firth correction) || id:ebi-a-GCST90013917	Inverse variance weighted	19	0.0122529	0.00371973	0.000987612	0.00496224	0.0195436	1.01233	1.00497	1.01974	Pain type(s) experienced in last month: Headache (UKB data field 6159_1) (Firth correction)	2021	Mbatchou J	34017140	European	407746
ebi-a-GCST90013919	Cholesterol lowering medication use (UKB data field 6177_1) (Firth correction) || id:ebi-a-GCST90013919	MR Egger	23	0.00119637	0.00401021	0.768382	-0.00666364	0.00905638	1.0012	0.993359	1.0091	Cholesterol lowering medication use (UKB data field 6177_1) (Firth correction)	2021	Mbatchou J	34017140	European	407746
ebi-a-GCST90013919	Cholesterol lowering medication use (UKB data field 6177_1) (Firth correction) || id:ebi-a-GCST90013919	Weighted median	23	0.00601058	0.00299468	0.0447405	0.000141008	0.0118801	1.00603	1.00014	1.01195	Cholesterol lowering medication use (UKB data field 6177_1) (Firth correction)	2021	Mbatchou J	34017140	European	407746
ebi-a-GCST90013919	Cholesterol lowering medication use (UKB data field 6177_1) (Firth correction) || id:ebi-a-GCST90013919	Inverse variance weighted	23	0.00652794	0.0023807	0.00610622	0.00186176	0.0111941	1.00655	1.00186	1.01126	Cholesterol lowering medication use (UKB data field 6177_1) (Firth correction)	2021	Mbatchou J	34017140	European	407746
ebi-a-GCST90013923	Mood swings (UKB data field 1920) (SPA correction) || id:ebi-a-GCST90013923	MR Egger	24	0.100086	0.0329962	0.00610466	0.0354136	0.164759	1.10527	1.03605	1.17911	Mood swings (UKB data field 1920) (SPA correction)	2021	Mbatchou J	34017140	European	407746
ebi-a-GCST90013923	Mood swings (UKB data field 1920) (SPA correction) || id:ebi-a-GCST90013923	Weighted median	24	0.0577172	0.00800867	5.72633e-13	0.0420202	0.0734142	1.05942	1.04292	1.07618	Mood swings (UKB data field 1920) (SPA correction)	2021	Mbatchou J	34017140	European	407746
ebi-a-GCST90013923	Mood swings (UKB data field 1920) (SPA correction) || id:ebi-a-GCST90013923	Inverse variance weighted	24	0.0629811	0.0068581	4.17465e-20	0.0495392	0.076423	1.06501	1.05079	1.07942	Mood swings (UKB data field 1920) (SPA correction)	2021	Mbatchou J	34017140	European	407746
ebi-a-GCST90013924	Miserableness (UKB data field 1930) (SPA correction) || id:ebi-a-GCST90013924	MR Egger	9	0.136773	0.0477498	0.0241858	0.0431837	0.230363	1.14657	1.04413	1.25906	Miserableness (UKB data field 1930) (SPA correction)	2021	Mbatchou J	34017140	European	407746
ebi-a-GCST90013924	Miserableness (UKB data field 1930) (SPA correction) || id:ebi-a-GCST90013924	Weighted median	9	0.0668229	0.0121953	4.26771e-08	0.0429201	0.0907257	1.06911	1.04385	1.09497	Miserableness (UKB data field 1930) (SPA correction)	2021	Mbatchou J	34017140	European	407746
ebi-a-GCST90013924	Miserableness (UKB data field 1930) (SPA correction) || id:ebi-a-GCST90013924	Inverse variance weighted	9	0.0750811	0.0124892	1.83613e-09	0.0506023	0.09956	1.07797	1.0519	1.10468	Miserableness (UKB data field 1930) (SPA correction)	2021	Mbatchou J	34017140	European	407746
ebi-a-GCST90013925	Irritability (UKB data field 1940) (SPA correction) || id:ebi-a-GCST90013925	MR Egger	22	0.00940972	0.0241549	0.700981	-0.037934	0.0567534	1.00945	0.962777	1.05839	Irritability (UKB data field 1940) (SPA correction)	2021	Mbatchou J	34017140	European	407746
ebi-a-GCST90013925	Irritability (UKB data field 1940) (SPA correction) || id:ebi-a-GCST90013925	Weighted median	22	0.0394772	0.00767594	2.70418e-07	0.0244323	0.054522	1.04027	1.02473	1.05604	Irritability (UKB data field 1940) (SPA correction)	2021	Mbatchou J	34017140	European	407746
ebi-a-GCST90013925	Irritability (UKB data field 1940) (SPA correction) || id:ebi-a-GCST90013925	Inverse variance weighted	22	0.0428463	0.00645841	3.26278e-11	0.0301879	0.0555048	1.04378	1.03065	1.05707	Irritability (UKB data field 1940) (SPA correction)	2021	Mbatchou J	34017140	European	407746
ebi-a-GCST90013931	Osteoarthritis (SPA correction) || id:ebi-a-GCST90013931	MR Egger	4	0.0461858	0.0173412	0.116788	0.0121971	0.0801744	1.04727	1.01227	1.08348	Osteoarthritis (SPA correction)	2021	Mbatchou J	34017140	European	407746
ebi-a-GCST90013931	Osteoarthritis (SPA correction) || id:ebi-a-GCST90013931	Weighted median	4	0.0276255	0.00906534	0.00230848	0.00985744	0.0453936	1.02801	1.00991	1.04644	Osteoarthritis (SPA correction)	2021	Mbatchou J	34017140	European	407746
ebi-a-GCST90013931	Osteoarthritis (SPA correction) || id:ebi-a-GCST90013931	Inverse variance weighted	4	0.0342094	0.00650233	1.43194e-07	0.0214648	0.046954	1.0348	1.0217	1.04807	Osteoarthritis (SPA correction)	2021	Mbatchou J	34017140	European	407746
ebi-a-GCST90013932	High cholesterol (SPA correction) || id:ebi-a-GCST90013932	MR Egger	39	0.00341738	0.00337556	0.317926	-0.00319871	0.0100335	1.00342	0.996806	1.01008	High cholesterol (SPA correction)	2021	Mbatchou J	34017140	European	407746
ebi-a-GCST90013932	High cholesterol (SPA correction) || id:ebi-a-GCST90013932	Weighted median	39	0.00243927	0.00243238	0.315943	-0.0023282	0.00720675	1.00244	0.997675	1.00723	High cholesterol (SPA correction)	2021	Mbatchou J	34017140	European	407746
ebi-a-GCST90013932	High cholesterol (SPA correction) || id:ebi-a-GCST90013932	Inverse variance weighted	39	0.00456296	0.00184179	0.0132322	0.00095305	0.00817287	1.00457	1.00095	1.00821	High cholesterol (SPA correction)	2021	Mbatchou J	34017140	European	407746
ebi-a-GCST90013936	Angina (SPA correction) || id:ebi-a-GCST90013936	MR Egger	19	0.00108608	0.0060516	0.859691	-0.0107751	0.0129472	1.00109	0.989283	1.01303	Angina (SPA correction)	2021	Mbatchou J	34017140	European	397554
ebi-a-GCST90013936	Angina (SPA correction) || id:ebi-a-GCST90013936	Weighted median	19	0.00215644	0.00329473	0.512783	-0.00430124	0.00861412	1.00216	0.995708	1.00865	Angina (SPA correction)	2021	Mbatchou J	34017140	European	397554
ebi-a-GCST90013936	Angina (SPA correction) || id:ebi-a-GCST90013936	Inverse variance weighted	19	0.00746991	0.00313226	0.0170872	0.00133067	0.0136091	1.0075	1.00133	1.0137	Angina (SPA correction)	2021	Mbatchou J	34017140	European	397554
ebi-a-GCST90013962	Chest pain or discomfort (UKB data field 2335) (SPA correction) || id:ebi-a-GCST90013962	MR Egger	4	0.00153898	0.321748	0.996618	-0.629088	0.632166	1.00154	0.533078	1.88168	Chest pain or discomfort (UKB data field 2335) (SPA correction)	2021	Mbatchou J	34017140	European	407746
ebi-a-GCST90013962	Chest pain or discomfort (UKB data field 2335) (SPA correction) || id:ebi-a-GCST90013962	Weighted median	4	0.0454453	0.0132064	0.00057921	0.0195608	0.0713298	1.04649	1.01975	1.07394	Chest pain or discomfort (UKB data field 2335) (SPA correction)	2021	Mbatchou J	34017140	European	407746
ebi-a-GCST90013962	Chest pain or discomfort (UKB data field 2335) (SPA correction) || id:ebi-a-GCST90013962	Inverse variance weighted	4	0.0570032	0.0122552	3.29777e-06	0.032983	0.0810234	1.05866	1.03353	1.0844	Chest pain or discomfort (UKB data field 2335) (SPA correction)	2021	Mbatchou J	34017140	European	407746
ebi-a-GCST90013963	Fractured bones in last 5 years (UKB data field 2463) (SPA correction) || id:ebi-a-GCST90013963	MR Egger	9	0.0187281	0.02607	0.495796	-0.032369	0.0698252	1.0189	0.968149	1.07232	Fractured bones in last 5 years (UKB data field 2463) (SPA correction)	2021	Mbatchou J	34017140	European	407746
ebi-a-GCST90013963	Fractured bones in last 5 years (UKB data field 2463) (SPA correction) || id:ebi-a-GCST90013963	Weighted median	9	0.0104542	0.00632598	0.0984171	-0.00194476	0.0228531	1.01051	0.998057	1.02312	Fractured bones in last 5 years (UKB data field 2463) (SPA correction)	2021	Mbatchou J	34017140	European	407746
ebi-a-GCST90013963	Fractured bones in last 5 years (UKB data field 2463) (SPA correction) || id:ebi-a-GCST90013963	Inverse variance weighted	9	0.0096497	0.00488515	0.0482325	7.48112e-05	0.0192246	1.0097	1.00007	1.01941	Fractured bones in last 5 years (UKB data field 2463) (SPA correction)	2021	Mbatchou J	34017140	European	407746
ebi-a-GCST90013967	Pain type(s) experienced in last month: Headache (UKB data field 6159_1) (SPA correction) || id:ebi-a-GCST90013967	MR Egger	19	6.48127e-05	0.0101632	0.994986	-0.0198551	0.0199847	1.00006	0.980341	1.02019	Pain type(s) experienced in last month: Headache (UKB data field 6159_1) (SPA correction)	2021	Mbatchou J	34017140	European	407746
ebi-a-GCST90013967	Pain type(s) experienced in last month: Headache (UKB data field 6159_1) (SPA correction) || id:ebi-a-GCST90013967	Weighted median	19	0.0101692	0.00485321	0.0361398	0.000656889	0.0196815	1.01022	1.00066	1.01988	Pain type(s) experienced in last month: Headache (UKB data field 6159_1) (SPA correction)	2021	Mbatchou J	34017140	European	407746
ebi-a-GCST90013967	Pain type(s) experienced in last month: Headache (UKB data field 6159_1) (SPA correction) || id:ebi-a-GCST90013967	Inverse variance weighted	19	0.0122561	0.0037181	0.000979575	0.0049686	0.0195435	1.01233	1.00498	1.01974	Pain type(s) experienced in last month: Headache (UKB data field 6159_1) (SPA correction)	2021	Mbatchou J	34017140	European	407746
ebi-a-GCST90013969	Cholesterol lowering medication use (UKB data field 6177_1) (SPA correction) || id:ebi-a-GCST90013969	MR Egger	24	0.00102006	0.00393322	0.79778	-0.00668904	0.00872917	1.00102	0.993333	1.00877	Cholesterol lowering medication use (UKB data field 6177_1) (SPA correction)	2021	Mbatchou J	34017140	European	407746
ebi-a-GCST90013969	Cholesterol lowering medication use (UKB data field 6177_1) (SPA correction) || id:ebi-a-GCST90013969	Weighted median	24	0.00647948	0.00296578	0.0289074	0.00066655	0.0122924	1.0065	1.00067	1.01237	Cholesterol lowering medication use (UKB data field 6177_1) (SPA correction)	2021	Mbatchou J	34017140	European	407746
ebi-a-GCST90013969	Cholesterol lowering medication use (UKB data field 6177_1) (SPA correction) || id:ebi-a-GCST90013969	Inverse variance weighted	24	0.00652491	0.00228225	0.0042501	0.00205169	0.0109981	1.00655	1.00205	1.01106	Cholesterol lowering medication use (UKB data field 6177_1) (SPA correction)	2021	Mbatchou J	34017140	European	407746
ebi-a-GCST90013973	Townsend deprivation index at recruitment (UKB data field 189) || id:ebi-a-GCST90013973	MR Egger	3	0.130502	0.866042	0.904785	-1.56694	1.82794	1.1394	0.208683	6.22108	Townsend deprivation index at recruitment (UKB data field 189)	2021	Mbatchou J	34017140	European	407271
ebi-a-GCST90013973	Townsend deprivation index at recruitment (UKB data field 189) || id:ebi-a-GCST90013973	Weighted median	3	0.156083	0.0442981	0.000425919	0.0692591	0.242908	1.16892	1.07171	1.27495	Townsend deprivation index at recruitment (UKB data field 189)	2021	Mbatchou J	34017140	European	407271
ebi-a-GCST90013973	Townsend deprivation index at recruitment (UKB data field 189) || id:ebi-a-GCST90013973	Inverse variance weighted	3	0.16183	0.0460474	0.000440704	0.0715773	0.252083	1.17566	1.0742	1.2867	Townsend deprivation index at recruitment (UKB data field 189)	2021	Mbatchou J	34017140	European	407271
ebi-a-GCST90013974	Body mass index (UKB data field 21001) || id:ebi-a-GCST90013974	MR Egger	210	0.0204324	0.0169303	0.228859	-0.012751	0.0536158	1.02064	0.98733	1.05508	Body mass index (UKB data field 21001)	2021	Mbatchou J	34017140	European	407609
ebi-a-GCST90013974	Body mass index (UKB data field 21001) || id:ebi-a-GCST90013974	Weighted median	210	0.0458637	0.00520352	1.2079e-18	0.0356648	0.0560626	1.04693	1.03631	1.05766	Body mass index (UKB data field 21001)	2021	Mbatchou J	34017140	European	407609
ebi-a-GCST90013974	Body mass index (UKB data field 21001) || id:ebi-a-GCST90013974	Inverse variance weighted	210	0.0499822	0.00495644	6.48207e-24	0.0402676	0.0596969	1.05125	1.04109	1.06151	Body mass index (UKB data field 21001)	2021	Mbatchou J	34017140	European	407609
ebi-a-GCST90013975	Body fat percentage (UKB data field 23099) || id:ebi-a-GCST90013975	MR Egger	206	0.00272467	0.0242384	0.910608	-0.0447825	0.0502318	1.00273	0.956205	1.05151	Body fat percentage (UKB data field 23099)	2021	Mbatchou J	34017140	European	401772
ebi-a-GCST90013975	Body fat percentage (UKB data field 23099) || id:ebi-a-GCST90013975	Weighted median	206	0.0415957	0.00710152	4.7045e-09	0.0276768	0.0555147	1.04247	1.02806	1.05708	Body fat percentage (UKB data field 23099)	2021	Mbatchou J	34017140	European	401772
ebi-a-GCST90013975	Body fat percentage (UKB data field 23099) || id:ebi-a-GCST90013975	Inverse variance weighted	206	0.0509509	0.00697004	2.67175e-13	0.0372896	0.0646121	1.05227	1.03799	1.06675	Body fat percentage (UKB data field 23099)	2021	Mbatchou J	34017140	European	401772
ebi-a-GCST90013990	Albumin levels (UKB data field 30600) || id:ebi-a-GCST90013990	MR Egger	147	-0.0144007	0.00686423	0.037646	-0.0278546	-0.000946783	0.985703	0.97253	0.999054	Albumin levels (UKB data field 30600)	2021	Mbatchou J	34017140	European	357968
ebi-a-GCST90013990	Albumin levels (UKB data field 30600) || id:ebi-a-GCST90013990	Weighted median	147	-0.0149179	0.00492421	0.00244951	-0.0245694	-0.00526649	0.985193	0.97573	0.994747	Albumin levels (UKB data field 30600)	2021	Mbatchou J	34017140	European	357968
ebi-a-GCST90013990	Albumin levels (UKB data field 30600) || id:ebi-a-GCST90013990	Inverse variance weighted	147	-0.0107284	0.00363451	0.00315902	-0.0178521	-0.0036048	0.989329	0.982306	0.996402	Albumin levels (UKB data field 30600)	2021	Mbatchou J	34017140	European	357968
ebi-a-GCST90013995	Peak expiratory flow (UKB data field 3064) || id:ebi-a-GCST90013995	MR Egger	88	-0.00120969	0.0259139	0.962876	-0.052001	0.0495816	0.998791	0.949328	1.05083	Peak expiratory flow (UKB data field 3064)	2021	Mbatchou J	34017140	European	374599
ebi-a-GCST90013995	Peak expiratory flow (UKB data field 3064) || id:ebi-a-GCST90013995	Weighted median	88	-0.0172766	0.00996265	0.0828935	-0.0368034	0.00225018	0.982872	0.963866	1.00225	Peak expiratory flow (UKB data field 3064)	2021	Mbatchou J	34017140	European	374599
ebi-a-GCST90013995	Peak expiratory flow (UKB data field 3064) || id:ebi-a-GCST90013995	Inverse variance weighted	88	-0.0227716	0.00783182	0.00364239	-0.038122	-0.00742126	0.977486	0.962595	0.992606	Peak expiratory flow (UKB data field 3064)	2021	Mbatchou J	34017140	European	374599
ebi-a-GCST90014014	Triglyceride levels (UKB data field 30870) || id:ebi-a-GCST90014014	MR Egger	178	0.00114205	0.00566317	0.840413	-0.00995776	0.0122419	1.00114	0.990092	1.01232	Triglyceride levels (UKB data field 30870)	2021	Mbatchou J	34017140	European	389562
ebi-a-GCST90014014	Triglyceride levels (UKB data field 30870) || id:ebi-a-GCST90014014	Weighted median	178	0.00636726	0.00398573	0.110152	-0.00144478	0.0141793	1.00639	0.998556	1.01428	Triglyceride levels (UKB data field 30870)	2021	Mbatchou J	34017140	European	389562
ebi-a-GCST90014014	Triglyceride levels (UKB data field 30870) || id:ebi-a-GCST90014014	Inverse variance weighted	178	0.0114652	0.00331041	0.000533448	0.00497678	0.0179536	1.01153	1.00499	1.01812	Triglyceride levels (UKB data field 30870)	2021	Mbatchou J	34017140	European	389562
ebi-a-GCST90014019	Hand grip strength left (UKB data field 46) || id:ebi-a-GCST90014019	MR Egger	91	-0.0432518	0.0498762	0.388174	-0.141009	0.0545055	0.95767	0.868481	1.05602	Hand grip strength left (UKB data field 46)	2021	Mbatchou J	34017140	European	406552
ebi-a-GCST90014019	Hand grip strength left (UKB data field 46) || id:ebi-a-GCST90014019	Weighted median	91	-0.0312422	0.0112532	0.00549805	-0.0532985	-0.00918603	0.969241	0.948097	0.990856	Hand grip strength left (UKB data field 46)	2021	Mbatchou J	34017140	European	406552
ebi-a-GCST90014019	Hand grip strength left (UKB data field 46) || id:ebi-a-GCST90014019	Inverse variance weighted	91	-0.043776	0.0114462	0.000131029	-0.0662105	-0.0213416	0.957168	0.935934	0.978885	Hand grip strength left (UKB data field 46)	2021	Mbatchou J	34017140	European	406552
ebi-a-GCST90014020	Waist circumference (UKB data field 48) || id:ebi-a-GCST90014020	MR Egger	163	0.0200063	0.0243117	0.411779	-0.0276447	0.0676573	1.02021	0.972734	1.07	Waist circumference (UKB data field 48)	2021	Mbatchou J	34017140	European	407661
ebi-a-GCST90014020	Waist circumference (UKB data field 48) || id:ebi-a-GCST90014020	Weighted median	163	0.0541669	0.00657878	1.81716e-16	0.0412724	0.0670613	1.05566	1.04214	1.06936	Waist circumference (UKB data field 48)	2021	Mbatchou J	34017140	European	407661
ebi-a-GCST90014020	Waist circumference (UKB data field 48) || id:ebi-a-GCST90014020	Inverse variance weighted	163	0.0571754	0.00620962	3.33658e-20	0.0450045	0.0693462	1.05884	1.04603	1.07181	Waist circumference (UKB data field 48)	2021	Mbatchou J	34017140	European	407661
ebi-a-GCST90014021	Hip circumference (UKB data field 49) || id:ebi-a-GCST90014021	MR Egger	217	0.0121736	0.0139798	0.384833	-0.0152267	0.039574	1.01225	0.984889	1.04037	Hip circumference (UKB data field 49)	2021	Mbatchou J	34017140	European	407662
ebi-a-GCST90014021	Hip circumference (UKB data field 49) || id:ebi-a-GCST90014021	Weighted median	217	0.0276428	0.00478582	7.6504e-09	0.0182626	0.037023	1.02803	1.01843	1.03772	Hip circumference (UKB data field 49)	2021	Mbatchou J	34017140	European	407662
ebi-a-GCST90014021	Hip circumference (UKB data field 49) || id:ebi-a-GCST90014021	Inverse variance weighted	217	0.029354	0.00442338	3.22098e-11	0.0206842	0.0380238	1.02979	1.0209	1.03876	Hip circumference (UKB data field 49)	2021	Mbatchou J	34017140	European	407662
ebi-a-GCST90018874	Keloid || id:ebi-a-GCST90018874	MR Egger	3	0.0271503	0.0168878	0.354245	-0.00594979	0.0602503	1.02752	0.994068	1.0621	Keloid	2021	Sakaue S	34594039	European	481912
ebi-a-GCST90018874	Keloid || id:ebi-a-GCST90018874	Weighted median	3	0.00446049	0.00163123	0.00624889	0.00126327	0.0076577	1.00447	1.00126	1.00769	Keloid	2021	Sakaue S	34594039	European	481912
ebi-a-GCST90018874	Keloid || id:ebi-a-GCST90018874	Inverse variance weighted	3	0.00428182	0.00152587	0.00501385	0.00129111	0.00727253	1.00429	1.00129	1.0073	Keloid	2021	Sakaue S	34594039	European	481912
ebi-a-GCST90018947	Body mass index || id:ebi-a-GCST90018947	MR Egger	229	0.0450398	0.0171446	0.00919968	0.0114363	0.0786432	1.04607	1.0115	1.08182	Body mass index	2021	Sakaue S	34594039	European	359983
ebi-a-GCST90018947	Body mass index || id:ebi-a-GCST90018947	Weighted median	229	0.0428393	0.00538494	1.78569e-15	0.0322848	0.0533938	1.04377	1.03281	1.05484	Body mass index	2021	Sakaue S	34594039	European	359983
ebi-a-GCST90018947	Body mass index || id:ebi-a-GCST90018947	Inverse variance weighted	229	0.0421098	0.00494025	1.54387e-17	0.0324269	0.0517927	1.04301	1.03296	1.05316	Body mass index	2021	Sakaue S	34594039	European	359983
ebi-a-GCST90018949	Weight || id:ebi-a-GCST90018949	MR Egger	268	0.00444009	0.0137098	0.746296	-0.0224311	0.0313113	1.00445	0.977819	1.03181	Weight	2021	Sakaue S	34594039	European	360116
ebi-a-GCST90018949	Weight || id:ebi-a-GCST90018949	Weighted median	268	0.0201442	0.00541424	0.00019876	0.00953225	0.0307561	1.02035	1.00958	1.03123	Weight	2021	Sakaue S	34594039	European	360116
ebi-a-GCST90018949	Weight || id:ebi-a-GCST90018949	Inverse variance weighted	268	0.0254949	0.00464014	3.92022e-08	0.0164002	0.0345895	1.02582	1.01654	1.03519	Weight	2021	Sakaue S	34594039	European	360116
ebi-a-GCST90018972	Systolic blood pressure || id:ebi-a-GCST90018972	MR Egger	173	0.000617934	0.0135028	0.963552	-0.0258476	0.0270835	1.00062	0.974484	1.02745	Systolic blood pressure	2021	Sakaue S	34594039	European	340159
ebi-a-GCST90018972	Systolic blood pressure || id:ebi-a-GCST90018972	Weighted median	173	0.00683482	0.00573316	0.2332	-0.00440216	0.0180718	1.00686	0.995608	1.01824	Systolic blood pressure	2021	Sakaue S	34594039	European	340159
ebi-a-GCST90018972	Systolic blood pressure || id:ebi-a-GCST90018972	Inverse variance weighted	173	0.00923882	0.00465812	0.047325	0.000108907	0.0183687	1.00928	1.00011	1.01854	Systolic blood pressure	2021	Sakaue S	34594039	European	340159
ebi-a-GCST90018975	Triglycerides || id:ebi-a-GCST90018975	MR Egger	152	0.00297643	0.0051735	0.565935	-0.00716363	0.0131165	1.00298	0.992862	1.0132	Triglycerides	2021	Sakaue S	34594039	European	343992
ebi-a-GCST90018975	Triglycerides || id:ebi-a-GCST90018975	Weighted median	152	0.00694863	0.0039548	0.0789154	-0.000802769	0.0147	1.00697	0.999198	1.01481	Triglycerides	2021	Sakaue S	34594039	European	343992
ebi-a-GCST90018975	Triglycerides || id:ebi-a-GCST90018975	Inverse variance weighted	152	0.00823834	0.00315916	0.00911365	0.00204638	0.0144303	1.00827	1.00205	1.01453	Triglycerides	2021	Sakaue S	34594039	European	343992
ebi-a-GCST90018980	Medication use (drugs for peptic ulcer and gastro-oesophageal reflux disease) || id:ebi-a-GCST90018980	MR Egger	4	0.0815686	0.0598358	0.305996	-0.0357096	0.198847	1.08499	0.96492	1.22	Medication use (drugs for peptic ulcer and gastro-oesophageal reflux disease)	2021	Sakaue S	34594039	European	132367
ebi-a-GCST90018980	Medication use (drugs for peptic ulcer and gastro-oesophageal reflux disease) || id:ebi-a-GCST90018980	Weighted median	4	0.0280234	0.0114119	0.0140639	0.00565605	0.0503908	1.02842	1.00567	1.05168	Medication use (drugs for peptic ulcer and gastro-oesophageal reflux disease)	2021	Sakaue S	34594039	European	132367
ebi-a-GCST90018980	Medication use (drugs for peptic ulcer and gastro-oesophageal reflux disease) || id:ebi-a-GCST90018980	Inverse variance weighted	4	0.0325078	0.00916619	0.000390399	0.0145421	0.0504735	1.03304	1.01465	1.05177	Medication use (drugs for peptic ulcer and gastro-oesophageal reflux disease)	2021	Sakaue S	34594039	European	132367
ebi-a-GCST90018986	Medication use (beta blocking agents) || id:ebi-a-GCST90018986	MR Egger	45	0.00600191	0.00738685	0.420973	-0.00847631	0.0204801	1.00602	0.99156	1.02069	Medication use (beta blocking agents)	2021	Sakaue S	34594039	European	224024
ebi-a-GCST90018986	Medication use (beta blocking agents) || id:ebi-a-GCST90018986	Weighted median	45	0.00616259	0.00309324	0.0463408	9.98366e-05	0.0122254	1.00618	1.0001	1.0123	Medication use (beta blocking agents)	2021	Sakaue S	34594039	European	224024
ebi-a-GCST90018986	Medication use (beta blocking agents) || id:ebi-a-GCST90018986	Inverse variance weighted	45	0.00840411	0.00237079	0.000392822	0.00375736	0.0130508	1.00844	1.00376	1.01314	Medication use (beta blocking agents)	2021	Sakaue S	34594039	European	224024
ebi-a-GCST90018987	Medication use (calcium channel blockers) || id:ebi-a-GCST90018987	MR Egger	76	0.00513327	0.00568055	0.369109	-0.00600061	0.0162672	1.00515	0.994017	1.0164	Medication use (calcium channel blockers)	2021	Sakaue S	34594039	European	204378
ebi-a-GCST90018987	Medication use (calcium channel blockers) || id:ebi-a-GCST90018987	Weighted median	76	0.00273218	0.00254344	0.28273	-0.00225296	0.00771731	1.00274	0.99775	1.00775	Medication use (calcium channel blockers)	2021	Sakaue S	34594039	European	204378
ebi-a-GCST90018987	Medication use (calcium channel blockers) || id:ebi-a-GCST90018987	Inverse variance weighted	76	0.00432964	0.00201299	0.0314878	0.000384185	0.00827509	1.00434	1.00038	1.00831	Medication use (calcium channel blockers)	2021	Sakaue S	34594039	European	204378
ebi-a-GCST90018990	Medication use (thyroid preparations) || id:ebi-a-GCST90018990	MR Egger	90	3.70862e-05	0.00347659	0.991513	-0.00677702	0.00685119	1.00004	0.993246	1.00687	Medication use (thyroid preparations)	2021	Sakaue S	34594039	European	305582
ebi-a-GCST90018990	Medication use (thyroid preparations) || id:ebi-a-GCST90018990	Weighted median	90	0.00186028	0.00167558	0.266899	-0.00142385	0.00514441	1.00186	0.998577	1.00516	Medication use (thyroid preparations)	2021	Sakaue S	34594039	European	305582
ebi-a-GCST90018990	Medication use (thyroid preparations) || id:ebi-a-GCST90018990	Inverse variance weighted	90	0.00248236	0.00122356	0.0424781	8.41878e-05	0.00488054	1.00249	1.00008	1.00489	Medication use (thyroid preparations)	2021	Sakaue S	34594039	European	305582
ebi-a-GCST90019391	Interleukin-1 receptor type 2 measurement || id:ebi-a-GCST90019391	MR Egger	5	0.00436892	0.00283673	0.22117	-0.00119107	0.00992892	1.00438	0.99881	1.00998	Interleukin-1 receptor type 2 measurement	2020	Pietzner M	33328453	European	10708
ebi-a-GCST90019391	Interleukin-1 receptor type 2 measurement || id:ebi-a-GCST90019391	Weighted median	5	0.00400724	0.00153519	0.00904747	0.000998266	0.00701622	1.00402	1.001	1.00704	Interleukin-1 receptor type 2 measurement	2020	Pietzner M	33328453	European	10708
ebi-a-GCST90019391	Interleukin-1 receptor type 2 measurement || id:ebi-a-GCST90019391	Inverse variance weighted	5	0.00354962	0.00159235	0.0258028	0.000428609	0.00667063	1.00356	1.00043	1.00669	Interleukin-1 receptor type 2 measurement	2020	Pietzner M	33328453	European	10708
ebi-a-GCST90019408	Catechol O-methyltransferase measurement || id:ebi-a-GCST90019408	MR Egger	3	-0.0339001	0.0186133	0.319661	-0.0703822	0.00258189	0.966668	0.932038	1.00259	Catechol O-methyltransferase measurement	2020	Pietzner M	33328453	European	10708
ebi-a-GCST90019408	Catechol O-methyltransferase measurement || id:ebi-a-GCST90019408	Weighted median	3	-0.010264	0.00442031	0.020232	-0.0189279	-0.00160023	0.989788	0.98125	0.998401	Catechol O-methyltransferase measurement	2020	Pietzner M	33328453	European	10708
ebi-a-GCST90019408	Catechol O-methyltransferase measurement || id:ebi-a-GCST90019408	Inverse variance weighted	3	-0.011004	0.00380103	0.00379153	-0.018454	-0.00355398	0.989056	0.981715	0.996452	Catechol O-methyltransferase measurement	2020	Pietzner M	33328453	European	10708
ebi-a-GCST90025969	Hemoglobin levels || id:ebi-a-GCST90025969	MR Egger	270	-0.0040271	0.0064906	0.535489	-0.0167487	0.00869448	0.995981	0.983391	1.00873	Hemoglobin levels	2021	Barton AR	34226706	European	445373
ebi-a-GCST90025969	Hemoglobin levels || id:ebi-a-GCST90025969	Weighted median	270	-0.0110883	0.00402346	0.00585278	-0.0189743	-0.00320235	0.988973	0.981205	0.996803	Hemoglobin levels	2021	Barton AR	34226706	European	445373
ebi-a-GCST90025969	Hemoglobin levels || id:ebi-a-GCST90025969	Inverse variance weighted	270	-0.00664096	0.00293951	0.0238706	-0.0124024	-0.000879518	0.993381	0.987674	0.999121	Hemoglobin levels	2021	Barton AR	34226706	European	445373
ebi-a-GCST90025982	Heel bone mineral density T score || id:ebi-a-GCST90025982	MR Egger	388	-0.00241567	0.00368044	0.511989	-0.00962934	0.004798	0.997587	0.990417	1.00481	Heel bone mineral density T score	2021	Barton AR	34226706	European	445855
ebi-a-GCST90025982	Heel bone mineral density T score || id:ebi-a-GCST90025982	Weighted median	388	-0.00300282	0.00262388	0.25245	-0.00814561	0.00213998	0.997002	0.991887	1.00214	Heel bone mineral density T score	2021	Barton AR	34226706	European	445855
ebi-a-GCST90025982	Heel bone mineral density T score || id:ebi-a-GCST90025982	Inverse variance weighted	388	-0.00484272	0.00189748	0.0107048	-0.00856177	-0.00112367	0.995169	0.991475	0.998877	Heel bone mineral density T score	2021	Barton AR	34226706	European	445855
ebi-a-GCST90025994	Body mass index || id:ebi-a-GCST90025994	MR Egger	272	0.0228334	0.0143105	0.111756	-0.00521524	0.050882	1.0231	0.994798	1.0522	Body mass index	2021	Barton AR	34226706	European	457756
ebi-a-GCST90025994	Body mass index || id:ebi-a-GCST90025994	Weighted median	272	0.036497	0.00484061	4.70881e-14	0.0270094	0.0459846	1.03717	1.02738	1.04706	Body mass index	2021	Barton AR	34226706	European	457756
ebi-a-GCST90025994	Body mass index || id:ebi-a-GCST90025994	Inverse variance weighted	272	0.0436342	0.00449261	2.6687e-22	0.0348287	0.0524397	1.0446	1.03544	1.05384	Body mass index	2021	Barton AR	34226706	European	457756
ebi-a-GCST90026050	1-myristoyl-2-palmitoyl-gpc (14:0/16:0) levels || id:ebi-a-GCST90026050	MR Egger	4	0.00910536	0.0146712	0.598144	-0.0196503	0.037861	1.00915	0.980542	1.03859	1-myristoyl-2-palmitoyl-gpc (14:0/16:0) levels	2021	Panyard DJ	33437055	European	291
ebi-a-GCST90026050	1-myristoyl-2-palmitoyl-gpc (14:0/16:0) levels || id:ebi-a-GCST90026050	Weighted median	4	0.0151898	0.0063904	0.0174555	0.0026646	0.027715	1.01531	1.00267	1.0281	1-myristoyl-2-palmitoyl-gpc (14:0/16:0) levels	2021	Panyard DJ	33437055	European	291
ebi-a-GCST90026050	1-myristoyl-2-palmitoyl-gpc (14:0/16:0) levels || id:ebi-a-GCST90026050	Inverse variance weighted	4	0.0119119	0.00508013	0.0190368	0.00195488	0.021869	1.01198	1.00196	1.02211	1-myristoyl-2-palmitoyl-gpc (14:0/16:0) levels	2021	Panyard DJ	33437055	European	291
ebi-a-GCST90026200	Methylmalonate (mma) levels || id:ebi-a-GCST90026200	MR Egger	40	0.0023688	0.00237083	0.324046	-0.00227803	0.00701563	1.00237	0.997725	1.00704	Methylmalonate (mma) levels	2021	Panyard DJ	33437055	European	291
ebi-a-GCST90026200	Methylmalonate (mma) levels || id:ebi-a-GCST90026200	Weighted median	40	0.00237594	0.00136392	0.0815091	-0.00029734	0.00504922	1.00238	0.999703	1.00506	Methylmalonate (mma) levels	2021	Panyard DJ	33437055	European	291
ebi-a-GCST90026200	Methylmalonate (mma) levels || id:ebi-a-GCST90026200	Inverse variance weighted	40	0.00280833	0.000918147	0.00222307	0.00100876	0.00460789	1.00281	1.00101	1.00462	Methylmalonate (mma) levels	2021	Panyard DJ	33437055	European	291
ebi-a-GCST90026243	Oxalate (ethanedioate) levels || id:ebi-a-GCST90026243	MR Egger	53	0.00364285	0.00479175	0.450615	-0.00574897	0.0130347	1.00365	0.994268	1.01312	Oxalate (ethanedioate) levels	2021	Panyard DJ	33437055	European	291
ebi-a-GCST90026243	Oxalate (ethanedioate) levels || id:ebi-a-GCST90026243	Weighted median	53	0.00593903	0.00292928	0.0426144	0.000197637	0.0116804	1.00596	1.0002	1.01175	Oxalate (ethanedioate) levels	2021	Panyard DJ	33437055	European	291
ebi-a-GCST90026243	Oxalate (ethanedioate) levels || id:ebi-a-GCST90026243	Inverse variance weighted	53	0.00483725	0.00196294	0.0137286	0.000989885	0.00868462	1.00485	1.00099	1.00872	Oxalate (ethanedioate) levels	2021	Panyard DJ	33437055	European	291
ebi-a-GCST90029001	|| id:ebi-a-GCST90029001	MR Egger	310	0.00732173	0.00342577	0.033365	0.000607219	0.0140362	1.00735	1.00061	1.01414	Red cell distribution width	2018	Loh PR	29892013	European	514929
ebi-a-GCST90029001	|| id:ebi-a-GCST90029001	Weighted median	310	0.00635832	0.00276202	0.0213321	0.000944761	0.0117719	1.00638	1.00095	1.01184	Red cell distribution width	2018	Loh PR	29892013	European	514929
ebi-a-GCST90029001	|| id:ebi-a-GCST90029001	Inverse variance weighted	310	0.00430868	0.00194628	0.0268422	0.000493974	0.00812339	1.00432	1.00049	1.00816	Red cell distribution width	2018	Loh PR	29892013	European	514929
ebi-a-GCST90029007	Body mass index || id:ebi-a-GCST90029007	MR Egger	322	0.0169493	0.0122067	0.165941	-0.00697573	0.0408744	1.01709	0.993049	1.04172	Body mass index	2018	Loh PR	29892013	European	532396
ebi-a-GCST90029007	Body mass index || id:ebi-a-GCST90029007	Weighted median	322	0.0413521	0.00457312	1.53213e-19	0.0323888	0.0503155	1.04222	1.03292	1.0516	Body mass index	2018	Loh PR	29892013	European	532396
ebi-a-GCST90029007	Body mass index || id:ebi-a-GCST90029007	Inverse variance weighted	322	0.0469246	0.00403838	3.27523e-31	0.0390093	0.0548398	1.04804	1.03978	1.05637	Body mass index	2018	Loh PR	29892013	European	532396
ebi-a-GCST90029014	Smoking status || id:ebi-a-GCST90029014	MR Egger	83	0.0797612	0.0648108	0.222005	-0.047268	0.20679	1.08303	0.953832	1.22972	Smoking status	2018	Loh PR	29892013	European	468170
ebi-a-GCST90029014	Smoking status || id:ebi-a-GCST90029014	Weighted median	83	0.0596359	0.0149101	6.34206e-05	0.0304122	0.0888596	1.06145	1.03088	1.09293	Smoking status	2018	Loh PR	29892013	European	468170
ebi-a-GCST90029014	Smoking status || id:ebi-a-GCST90029014	Inverse variance weighted	83	0.0815328	0.014966	5.09732e-08	0.0521995	0.110866	1.08495	1.05359	1.11725	Smoking status	2018	Loh PR	29892013	European	468170
ebi-a-GCST90029021	High cholesterol || id:ebi-a-GCST90029021	MR Egger	58	0.0497339	0.0256156	0.0572297	-0.000472696	0.0999405	1.05099	0.999527	1.10511	High cholesterol	2018	Loh PR	29892013	European	464736
ebi-a-GCST90029021	High cholesterol || id:ebi-a-GCST90029021	Weighted median	58	0.0250604	0.0192436	0.192824	-0.0126571	0.0627779	1.02538	0.987423	1.06479	High cholesterol	2018	Loh PR	29892013	European	464736
ebi-a-GCST90029021	High cholesterol || id:ebi-a-GCST90029021	Inverse variance weighted	58	0.0410492	0.0139031	0.00315192	0.0137991	0.0682993	1.0419	1.01389	1.07069	High cholesterol	2018	Loh PR	29892013	European	464736
ebi-a-GCST90029028	Neuroticism || id:ebi-a-GCST90029028	MR Egger	69	0.0378736	0.0217383	0.0860527	-0.00473341	0.0804806	1.0386	0.995278	1.08381	Neuroticism	2018	Loh PR	29892013	European	393411
ebi-a-GCST90029028	Neuroticism || id:ebi-a-GCST90029028	Weighted median	69	0.0249139	0.00322727	1.1653e-14	0.0185884	0.0312393	1.02523	1.01876	1.03173	Neuroticism	2018	Loh PR	29892013	European	393411
ebi-a-GCST90029028	Neuroticism || id:ebi-a-GCST90029028	Inverse variance weighted	69	0.025171	0.0038977	1.06152e-10	0.0175315	0.0328105	1.02549	1.01769	1.03335	Neuroticism	2018	Loh PR	29892013	European	393411
ebi-a-GCST90029029	Morning person || id:ebi-a-GCST90029029	MR Egger	74	-0.0416745	0.0642616	0.518716	-0.167627	0.0842782	0.959182	0.845669	1.08793	Morning person	2018	Loh PR	29892013	European	452896
ebi-a-GCST90029029	Morning person || id:ebi-a-GCST90029029	Weighted median	74	-0.0637751	0.0179482	0.000380461	-0.0989537	-0.0285965	0.938216	0.905785	0.971808	Morning person	2018	Loh PR	29892013	European	452896
ebi-a-GCST90029029	Morning person || id:ebi-a-GCST90029029	Inverse variance weighted	74	-0.0481051	0.0180618	0.00773639	-0.0835062	-0.012704	0.953034	0.919885	0.987376	Morning person	2018	Loh PR	29892013	European	452896
ebi-a-GCST90029032	Hair color (dark brown) || id:ebi-a-GCST90029032	MR Egger	153	0.016863	0.00714423	0.0195353	0.00286027	0.0308657	1.01701	1.00286	1.03135	Hair color (dark brown)	2018	Loh PR	29892013	European	531771
ebi-a-GCST90029032	Hair color (dark brown) || id:ebi-a-GCST90029032	Weighted median	153	0.0189457	0.00720526	0.00855306	0.00482334	0.033068	1.01913	1.00483	1.03362	Hair color (dark brown)	2018	Loh PR	29892013	European	531771
ebi-a-GCST90029032	Hair color (dark brown) || id:ebi-a-GCST90029032	Inverse variance weighted	153	0.0103203	0.00474108	0.0294972	0.00102776	0.0196128	1.01037	1.00103	1.01981	Hair color (dark brown)	2018	Loh PR	29892013	European	531771
ebi-a-GCST90029037	Menopause (age at onset) || id:ebi-a-GCST90029037	MR Egger	59	-0.00291428	0.00166342	0.0851548	-0.00617458	0.000346016	0.99709	0.993844	1.00035	Menopause (age at onset)	2018	Loh PR	29892013	European	156364
ebi-a-GCST90029037	Menopause (age at onset) || id:ebi-a-GCST90029037	Weighted median	59	-0.00300221	0.000975281	0.00208183	-0.00491376	-0.00109066	0.997002	0.995098	0.99891	Menopause (age at onset)	2018	Loh PR	29892013	European	156364
ebi-a-GCST90029037	Menopause (age at onset) || id:ebi-a-GCST90029037	Inverse variance weighted	59	-0.00160063	0.000769736	0.0375758	-0.00310931	-9.19465e-05	0.998401	0.996896	0.999908	Menopause (age at onset)	2018	Loh PR	29892013	European	156364
ebi-a-GCST90060144	Lysophosphatidylcholine-O_16:1_[M+H]1+/Lysophosphatidylcholine-P_16:0_[M+H]1+ levels || id:ebi-a-GCST90060144	MR Egger	3	-0.0048007	0.0214811	0.860025	-0.0469038	0.0373023	0.995211	0.954179	1.03801	Lysophosphatidylcholine-O_16:1_[M+H]1+/Lysophosphatidylcholine-P_16:0_[M+H]1+ levels	2021	Harshfield EL	34503513	European	13814
ebi-a-GCST90060144	Lysophosphatidylcholine-O_16:1_[M+H]1+/Lysophosphatidylcholine-P_16:0_[M+H]1+ levels || id:ebi-a-GCST90060144	Weighted median	3	-0.0128179	0.00621765	0.0392521	-0.0250045	-0.000631301	0.987264	0.975306	0.999369	Lysophosphatidylcholine-O_16:1_[M+H]1+/Lysophosphatidylcholine-P_16:0_[M+H]1+ levels	2021	Harshfield EL	34503513	European	13814
ebi-a-GCST90060144	Lysophosphatidylcholine-O_16:1_[M+H]1+/Lysophosphatidylcholine-P_16:0_[M+H]1+ levels || id:ebi-a-GCST90060144	Inverse variance weighted	3	-0.0122643	0.00541479	0.0235147	-0.0228773	-0.00165134	0.987811	0.977382	0.99835	Lysophosphatidylcholine-O_16:1_[M+H]1+/Lysophosphatidylcholine-P_16:0_[M+H]1+ levels	2021	Harshfield EL	34503513	European	13814
ebi-a-GCST90060168	Diacylglycerol_32:2_[M+H-H2O]1+ levels || id:ebi-a-GCST90060168	MR Egger	3	0.0286237	0.0275155	0.487434	-0.0253066	0.082554	1.02904	0.975011	1.08606	Diacylglycerol_32:2_[M+H-H2O]1+ levels	2021	Harshfield EL	34503513	European	13814
ebi-a-GCST90060168	Diacylglycerol_32:2_[M+H-H2O]1+ levels || id:ebi-a-GCST90060168	Weighted median	3	0.012854	0.00570814	0.02433	0.00166608	0.024042	1.01294	1.00167	1.02433	Diacylglycerol_32:2_[M+H-H2O]1+ levels	2021	Harshfield EL	34503513	European	13814
ebi-a-GCST90060168	Diacylglycerol_32:2_[M+H-H2O]1+ levels || id:ebi-a-GCST90060168	Inverse variance weighted	3	0.0124028	0.00479044	0.00962334	0.00301356	0.0217921	1.01248	1.00302	1.02203	Diacylglycerol_32:2_[M+H-H2O]1+ levels	2021	Harshfield EL	34503513	European	13814
ebi-a-GCST90060178	Diacylglycerol_34:2_[M+H-H2O]1+ levels || id:ebi-a-GCST90060178	MR Egger	5	0.0123114	0.0135485	0.430508	-0.0142437	0.0388665	1.01239	0.985857	1.03963	Diacylglycerol_34:2_[M+H-H2O]1+ levels	2021	Harshfield EL	34503513	European	13814
ebi-a-GCST90060178	Diacylglycerol_34:2_[M+H-H2O]1+ levels || id:ebi-a-GCST90060178	Weighted median	5	0.00994248	0.00449979	0.0271369	0.00112289	0.0187621	1.00999	1.00112	1.01894	Diacylglycerol_34:2_[M+H-H2O]1+ levels	2021	Harshfield EL	34503513	European	13814
ebi-a-GCST90060178	Diacylglycerol_34:2_[M+H-H2O]1+ levels || id:ebi-a-GCST90060178	Inverse variance weighted	5	0.00874602	0.00387184	0.0238909	0.00115721	0.0163348	1.00878	1.00116	1.01647	Diacylglycerol_34:2_[M+H-H2O]1+ levels	2021	Harshfield EL	34503513	European	13814
ebi-a-GCST90060181	Diacylglycerol_34:0_[M+H-H2O]1+ levels || id:ebi-a-GCST90060181	MR Egger	3	0.0218869	0.0204052	0.477704	-0.0181072	0.0618811	1.02213	0.982056	1.06384	Diacylglycerol_34:0_[M+H-H2O]1+ levels	2021	Harshfield EL	34503513	European	13814
ebi-a-GCST90060181	Diacylglycerol_34:0_[M+H-H2O]1+ levels || id:ebi-a-GCST90060181	Weighted median	3	0.0138353	0.006103	0.0233921	0.00187344	0.0257972	1.01393	1.00188	1.02613	Diacylglycerol_34:0_[M+H-H2O]1+ levels	2021	Harshfield EL	34503513	European	13814
ebi-a-GCST90060181	Diacylglycerol_34:0_[M+H-H2O]1+ levels || id:ebi-a-GCST90060181	Inverse variance weighted	3	0.0136439	0.00517334	0.0083555	0.00350419	0.0237837	1.01374	1.00351	1.02407	Diacylglycerol_34:0_[M+H-H2O]1+ levels	2021	Harshfield EL	34503513	European	13814
ebi-a-GCST90060189	Diacylglycerol_36:3_[M+H-H2O]1+ levels || id:ebi-a-GCST90060189	MR Egger	4	0.0161042	0.0145611	0.383969	-0.0124355	0.0446439	1.01623	0.987641	1.04566	Diacylglycerol_36:3_[M+H-H2O]1+ levels	2021	Harshfield EL	34503513	European	13814
ebi-a-GCST90060189	Diacylglycerol_36:3_[M+H-H2O]1+ levels || id:ebi-a-GCST90060189	Weighted median	4	0.00916982	0.00460901	0.0466413	0.000136163	0.0182035	1.00921	1.00014	1.01837	Diacylglycerol_36:3_[M+H-H2O]1+ levels	2021	Harshfield EL	34503513	European	13814
ebi-a-GCST90060189	Diacylglycerol_36:3_[M+H-H2O]1+ levels || id:ebi-a-GCST90060189	Inverse variance weighted	4	0.00828866	0.00397078	0.0368511	0.000505918	0.0160714	1.00832	1.00051	1.0162	Diacylglycerol_36:3_[M+H-H2O]1+ levels	2021	Harshfield EL	34503513	European	13814
ebi-a-GCST90060208	Diacylglycerol_36:3_[M+NH4]1+ levels || id:ebi-a-GCST90060208	MR Egger	5	0.020254	0.01974	0.380376	-0.0184364	0.0589444	1.02046	0.981732	1.06072	Diacylglycerol_36:3_[M+NH4]1+ levels	2021	Harshfield EL	34503513	European	13814
ebi-a-GCST90060208	Diacylglycerol_36:3_[M+NH4]1+ levels || id:ebi-a-GCST90060208	Weighted median	5	0.00914942	0.00492012	0.0629433	-0.000494019	0.0187929	1.00919	0.999506	1.01897	Diacylglycerol_36:3_[M+NH4]1+ levels	2021	Harshfield EL	34503513	European	13814
ebi-a-GCST90060208	Diacylglycerol_36:3_[M+NH4]1+ levels || id:ebi-a-GCST90060208	Inverse variance weighted	5	0.00820201	0.00403026	0.0418399	0.000302708	0.0161013	1.00824	1.0003	1.01623	Diacylglycerol_36:3_[M+NH4]1+ levels	2021	Harshfield EL	34503513	European	13814
ebi-a-GCST90060220	Cholesteryl ester_18:2_[M+NH4]1+ levels || id:ebi-a-GCST90060220	MR Egger	3	-0.029074	0.0377264	0.582003	-0.103018	0.0448698	0.971345	0.902111	1.04589	Cholesteryl ester_18:2_[M+NH4]1+ levels	2021	Harshfield EL	34503513	European	13814
ebi-a-GCST90060220	Cholesteryl ester_18:2_[M+NH4]1+ levels || id:ebi-a-GCST90060220	Weighted median	3	-0.0103532	0.0069031	0.13367	-0.0238833	0.00317691	0.9897	0.9764	1.00318	Cholesteryl ester_18:2_[M+NH4]1+ levels	2021	Harshfield EL	34503513	European	13814
ebi-a-GCST90060220	Cholesteryl ester_18:2_[M+NH4]1+ levels || id:ebi-a-GCST90060220	Inverse variance weighted	3	-0.0127947	0.00568188	0.0243318	-0.0239312	-0.00165825	0.987287	0.976353	0.998343	Cholesteryl ester_18:2_[M+NH4]1+ levels	2021	Harshfield EL	34503513	European	13814
ebi-a-GCST90060254	Phosphatidylcholine-O_32:1_[M+H]1+/Phosphatidylcholine-P_32:0_[M+H]1+/Phosphatidylethanolamine-O_35:1_[M+H]1+ levels || id:ebi-a-GCST90060254	MR Egger	7	-0.00561793	0.00614244	0.40235	-0.0176571	0.00642125	0.994398	0.982498	1.00644	Phosphatidylcholine-O_32:1_[M+H]1+/Phosphatidylcholine-P_32:0_[M+H]1+/Phosphatidylethanolamine-O_35:1_[M+H]1+ levels	2021	Harshfield EL	34503513	European	13814
ebi-a-GCST90060254	Phosphatidylcholine-O_32:1_[M+H]1+/Phosphatidylcholine-P_32:0_[M+H]1+/Phosphatidylethanolamine-O_35:1_[M+H]1+ levels || id:ebi-a-GCST90060254	Weighted median	7	-0.00520101	0.00262813	0.0478186	-0.0103521	-4.98746e-05	0.994812	0.989701	0.99995	Phosphatidylcholine-O_32:1_[M+H]1+/Phosphatidylcholine-P_32:0_[M+H]1+/Phosphatidylethanolamine-O_35:1_[M+H]1+ levels	2021	Harshfield EL	34503513	European	13814
ebi-a-GCST90060254	Phosphatidylcholine-O_32:1_[M+H]1+/Phosphatidylcholine-P_32:0_[M+H]1+/Phosphatidylethanolamine-O_35:1_[M+H]1+ levels || id:ebi-a-GCST90060254	Inverse variance weighted	7	-0.00603063	0.00218007	0.00567053	-0.0103036	-0.00175768	0.993988	0.989749	0.998244	Phosphatidylcholine-O_32:1_[M+H]1+/Phosphatidylcholine-P_32:0_[M+H]1+/Phosphatidylethanolamine-O_35:1_[M+H]1+ levels	2021	Harshfield EL	34503513	European	13814
ebi-a-GCST90060263	Sphingomyelin_36:2_[M+H]1+ levels || id:ebi-a-GCST90060263	MR Egger	6	-0.00630101	0.00982232	0.556111	-0.0255528	0.0129507	0.993719	0.974771	1.01303	Sphingomyelin_36:2_[M+H]1+ levels	2021	Harshfield EL	34503513	European	13814
ebi-a-GCST90060263	Sphingomyelin_36:2_[M+H]1+ levels || id:ebi-a-GCST90060263	Weighted median	6	-0.0119872	0.00345728	0.000525811	-0.0187635	-0.00521098	0.988084	0.981411	0.994803	Sphingomyelin_36:2_[M+H]1+ levels	2021	Harshfield EL	34503513	European	13814
ebi-a-GCST90060263	Sphingomyelin_36:2_[M+H]1+ levels || id:ebi-a-GCST90060263	Inverse variance weighted	6	-0.0116901	0.00287275	4.71529e-05	-0.0173207	-0.00605951	0.988378	0.982828	0.993959	Sphingomyelin_36:2_[M+H]1+ levels	2021	Harshfield EL	34503513	European	13814
ebi-a-GCST90060266	Sphingomyelin_36:1_[M+H]1+ levels || id:ebi-a-GCST90060266	MR Egger	7	-0.00889998	0.00705449	0.262745	-0.0227268	0.00492682	0.99114	0.97753	1.00494	Sphingomyelin_36:1_[M+H]1+ levels	2021	Harshfield EL	34503513	European	13814
ebi-a-GCST90060266	Sphingomyelin_36:1_[M+H]1+ levels || id:ebi-a-GCST90060266	Weighted median	7	-0.0105138	0.00329841	0.00143489	-0.0169787	-0.00404893	0.989541	0.983165	0.995959	Sphingomyelin_36:1_[M+H]1+ levels	2021	Harshfield EL	34503513	European	13814
ebi-a-GCST90060266	Sphingomyelin_36:1_[M+H]1+ levels || id:ebi-a-GCST90060266	Inverse variance weighted	7	-0.00955237	0.00266481	0.000337547	-0.0147754	-0.00432935	0.990493	0.985333	0.99568	Sphingomyelin_36:1_[M+H]1+ levels	2021	Harshfield EL	34503513	European	13814
ebi-a-GCST90060269	Sphingomyelin_36:0_[M+H]1+ levels || id:ebi-a-GCST90060269	MR Egger	5	-0.0201786	0.0130578	0.219981	-0.0457719	0.00541467	0.980024	0.95526	1.00543	Sphingomyelin_36:0_[M+H]1+ levels	2021	Harshfield EL	34503513	European	13814
ebi-a-GCST90060269	Sphingomyelin_36:0_[M+H]1+ levels || id:ebi-a-GCST90060269	Weighted median	5	-0.0110008	0.00347302	0.00153759	-0.0178079	-0.00419365	0.98906	0.98235	0.995815	Sphingomyelin_36:0_[M+H]1+ levels	2021	Harshfield EL	34503513	European	13814
ebi-a-GCST90060269	Sphingomyelin_36:0_[M+H]1+ levels || id:ebi-a-GCST90060269	Inverse variance weighted	5	-0.0094986	0.00292551	0.00116703	-0.0152326	-0.0037646	0.990546	0.984883	0.996242	Sphingomyelin_36:0_[M+H]1+ levels	2021	Harshfield EL	34503513	European	13814
ebi-a-GCST90060277	Phosphatidylcholine-O_34:3_[M+H]1+/Phosphatidylcholine-P_34:2_[M+H]1+/Phosphatidylethanolamine-P_37:2_[M+H]1+ levels || id:ebi-a-GCST90060277	MR Egger	5	-0.020939	0.0111314	0.156528	-0.0427565	0.000878529	0.979279	0.958145	1.00088	Phosphatidylcholine-O_34:3_[M+H]1+/Phosphatidylcholine-P_34:2_[M+H]1+/Phosphatidylethanolamine-P_37:2_[M+H]1+ levels	2021	Harshfield EL	34503513	European	13814
ebi-a-GCST90060277	Phosphatidylcholine-O_34:3_[M+H]1+/Phosphatidylcholine-P_34:2_[M+H]1+/Phosphatidylethanolamine-P_37:2_[M+H]1+ levels || id:ebi-a-GCST90060277	Weighted median	5	-0.00825622	0.00417738	0.0481082	-0.0164439	-6.85552e-05	0.991778	0.983691	0.999931	Phosphatidylcholine-O_34:3_[M+H]1+/Phosphatidylcholine-P_34:2_[M+H]1+/Phosphatidylethanolamine-P_37:2_[M+H]1+ levels	2021	Harshfield EL	34503513	European	13814
ebi-a-GCST90060277	Phosphatidylcholine-O_34:3_[M+H]1+/Phosphatidylcholine-P_34:2_[M+H]1+/Phosphatidylethanolamine-P_37:2_[M+H]1+ levels || id:ebi-a-GCST90060277	Inverse variance weighted	5	-0.00776716	0.00335355	0.0205528	-0.0143401	-0.0011942	0.992263	0.985762	0.998807	Phosphatidylcholine-O_34:3_[M+H]1+/Phosphatidylcholine-P_34:2_[M+H]1+/Phosphatidylethanolamine-P_37:2_[M+H]1+ levels	2021	Harshfield EL	34503513	European	13814
ebi-a-GCST90060280	Phosphatidylcholine-O_34:2_[M+H]1+/Phosphatidylcholine-P_34:1_[M+H]1+/Phosphatidylethanolamine-O_37:2_[M+H]1+ levels || id:ebi-a-GCST90060280	MR Egger	3	-0.0199274	0.0204512	0.508257	-0.0600117	0.0201569	0.98027	0.941753	1.02036	Phosphatidylcholine-O_34:2_[M+H]1+/Phosphatidylcholine-P_34:1_[M+H]1+/Phosphatidylethanolamine-O_37:2_[M+H]1+ levels	2021	Harshfield EL	34503513	European	13814
ebi-a-GCST90060280	Phosphatidylcholine-O_34:2_[M+H]1+/Phosphatidylcholine-P_34:1_[M+H]1+/Phosphatidylethanolamine-O_37:2_[M+H]1+ levels || id:ebi-a-GCST90060280	Weighted median	3	-0.0113086	0.00522152	0.0303296	-0.0215427	-0.00107437	0.988755	0.978688	0.998926	Phosphatidylcholine-O_34:2_[M+H]1+/Phosphatidylcholine-P_34:1_[M+H]1+/Phosphatidylethanolamine-O_37:2_[M+H]1+ levels	2021	Harshfield EL	34503513	European	13814
ebi-a-GCST90060280	Phosphatidylcholine-O_34:2_[M+H]1+/Phosphatidylcholine-P_34:1_[M+H]1+/Phosphatidylethanolamine-O_37:2_[M+H]1+ levels || id:ebi-a-GCST90060280	Inverse variance weighted	3	-0.0113936	0.00438657	0.00939338	-0.0199913	-0.00279598	0.988671	0.980207	0.997208	Phosphatidylcholine-O_34:2_[M+H]1+/Phosphatidylcholine-P_34:1_[M+H]1+/Phosphatidylethanolamine-O_37:2_[M+H]1+ levels	2021	Harshfield EL	34503513	European	13814
ebi-a-GCST90060302	Sphingomyelin_38:2_[M+H]1+ levels || id:ebi-a-GCST90060302	MR Egger	6	-0.00541286	0.00663336	0.460302	-0.0184142	0.00758853	0.994602	0.981754	1.00762	Sphingomyelin_38:2_[M+H]1+ levels	2021	Harshfield EL	34503513	European	13814
ebi-a-GCST90060302	Sphingomyelin_38:2_[M+H]1+ levels || id:ebi-a-GCST90060302	Weighted median	6	-0.0104611	0.00355382	0.00324396	-0.0174266	-0.00349562	0.989593	0.982724	0.99651	Sphingomyelin_38:2_[M+H]1+ levels	2021	Harshfield EL	34503513	European	13814
ebi-a-GCST90060302	Sphingomyelin_38:2_[M+H]1+ levels || id:ebi-a-GCST90060302	Inverse variance weighted	6	-0.0116244	0.0029008	6.14126e-05	-0.01731	-0.00593886	0.988443	0.982839	0.994079	Sphingomyelin_38:2_[M+H]1+ levels	2021	Harshfield EL	34503513	European	13814
ebi-a-GCST90060326	Phosphatidylcholine-O_36:2_[M+H]1+/Phosphatidylcholine-P_36:1_[M+H]1+/Phosphatidylethanolamine-P_39:1_[M+H]1+ levels || id:ebi-a-GCST90060326	MR Egger	5	-0.02108	0.0130594	0.204898	-0.0466765	0.00451642	0.979141	0.954396	1.00453	Phosphatidylcholine-O_36:2_[M+H]1+/Phosphatidylcholine-P_36:1_[M+H]1+/Phosphatidylethanolamine-P_39:1_[M+H]1+ levels	2021	Harshfield EL	34503513	European	13814
ebi-a-GCST90060326	Phosphatidylcholine-O_36:2_[M+H]1+/Phosphatidylcholine-P_36:1_[M+H]1+/Phosphatidylethanolamine-P_39:1_[M+H]1+ levels || id:ebi-a-GCST90060326	Weighted median	5	-0.0109968	0.00468997	0.01904	-0.0201892	-0.00180446	0.989063	0.980013	0.998197	Phosphatidylcholine-O_36:2_[M+H]1+/Phosphatidylcholine-P_36:1_[M+H]1+/Phosphatidylethanolamine-P_39:1_[M+H]1+ levels	2021	Harshfield EL	34503513	European	13814
ebi-a-GCST90060326	Phosphatidylcholine-O_36:2_[M+H]1+/Phosphatidylcholine-P_36:1_[M+H]1+/Phosphatidylethanolamine-P_39:1_[M+H]1+ levels || id:ebi-a-GCST90060326	Inverse variance weighted	5	-0.00954704	0.00372797	0.0104395	-0.0168539	-0.00224022	0.990498	0.983287	0.997762	Phosphatidylcholine-O_36:2_[M+H]1+/Phosphatidylcholine-P_36:1_[M+H]1+/Phosphatidylethanolamine-P_39:1_[M+H]1+ levels	2021	Harshfield EL	34503513	European	13814
ebi-a-GCST90060357	Sphingomyelin_36:2_[M+OAc]1- levels || id:ebi-a-GCST90060357	MR Egger	3	-0.00711179	0.0226581	0.80638	-0.0515216	0.037298	0.992913	0.949783	1.038	Sphingomyelin_36:2_[M+OAc]1- levels	2021	Harshfield EL	34503513	European	13814
ebi-a-GCST90060357	Sphingomyelin_36:2_[M+OAc]1- levels || id:ebi-a-GCST90060357	Weighted median	3	-0.0123793	0.00568055	0.0293138	-0.0235132	-0.00124541	0.987697	0.976761	0.998755	Sphingomyelin_36:2_[M+OAc]1- levels	2021	Harshfield EL	34503513	European	13814
ebi-a-GCST90060357	Sphingomyelin_36:2_[M+OAc]1- levels || id:ebi-a-GCST90060357	Inverse variance weighted	3	-0.0127203	0.00553176	0.021476	-0.0235626	-0.00187808	0.98736	0.976713	0.998124	Sphingomyelin_36:2_[M+OAc]1- levels	2021	Harshfield EL	34503513	European	13814
ebi-a-GCST90060385	Phosphatidylcholine-O_38:2_[M+H]1+/Phosphatidylcholine-P_38:1_[M+H]1+ levels || id:ebi-a-GCST90060385	MR Egger	4	-0.0111968	0.0195767	0.625076	-0.0495672	0.0271736	0.988866	0.951641	1.02755	Phosphatidylcholine-O_38:2_[M+H]1+/Phosphatidylcholine-P_38:1_[M+H]1+ levels	2021	Harshfield EL	34503513	European	13814
ebi-a-GCST90060385	Phosphatidylcholine-O_38:2_[M+H]1+/Phosphatidylcholine-P_38:1_[M+H]1+ levels || id:ebi-a-GCST90060385	Weighted median	4	-0.00965235	0.00498497	0.0528321	-0.0194229	0.000118188	0.990394	0.980765	1.00012	Phosphatidylcholine-O_38:2_[M+H]1+/Phosphatidylcholine-P_38:1_[M+H]1+ levels	2021	Harshfield EL	34503513	European	13814
ebi-a-GCST90060385	Phosphatidylcholine-O_38:2_[M+H]1+/Phosphatidylcholine-P_38:1_[M+H]1+ levels || id:ebi-a-GCST90060385	Inverse variance weighted	4	-0.00990004	0.00443313	0.0255362	-0.018589	-0.0012111	0.990149	0.981583	0.99879	Phosphatidylcholine-O_38:2_[M+H]1+/Phosphatidylcholine-P_38:1_[M+H]1+ levels	2021	Harshfield EL	34503513	European	13814
ebi-a-GCST90060409	Sphingomyelin_38:2_[M+OAc]1- levels || id:ebi-a-GCST90060409	MR Egger	3	-0.00893168	0.0117472	0.586148	-0.0319562	0.0140928	0.991108	0.968549	1.01419	Sphingomyelin_38:2_[M+OAc]1- levels	2021	Harshfield EL	34503513	European	13814
ebi-a-GCST90060409	Sphingomyelin_38:2_[M+OAc]1- levels || id:ebi-a-GCST90060409	Weighted median	3	-0.0111009	0.00462781	0.0164518	-0.0201714	-0.00203038	0.988961	0.980031	0.997972	Sphingomyelin_38:2_[M+OAc]1- levels	2021	Harshfield EL	34503513	European	13814
ebi-a-GCST90060409	Sphingomyelin_38:2_[M+OAc]1- levels || id:ebi-a-GCST90060409	Inverse variance weighted	3	-0.0118427	0.00409353	0.00381544	-0.019866	-0.00381939	0.988227	0.98033	0.996188	Sphingomyelin_38:2_[M+OAc]1- levels	2021	Harshfield EL	34503513	European	13814
ebi-a-GCST90060466	Triacylglycerol_50:4_[M+NH4]1+ levels || id:ebi-a-GCST90060466	MR Egger	3	0.0163334	0.0172198	0.516814	-0.0174175	0.0500843	1.01647	0.982733	1.05136	Triacylglycerol_50:4_[M+NH4]1+ levels	2021	Harshfield EL	34503513	European	13814
ebi-a-GCST90060466	Triacylglycerol_50:4_[M+NH4]1+ levels || id:ebi-a-GCST90060466	Weighted median	3	0.00836256	0.00457772	0.0677302	-0.000609761	0.0173349	1.0084	0.99939	1.01749	Triacylglycerol_50:4_[M+NH4]1+ levels	2021	Harshfield EL	34503513	European	13814
ebi-a-GCST90060466	Triacylglycerol_50:4_[M+NH4]1+ levels || id:ebi-a-GCST90060466	Inverse variance weighted	3	0.00880908	0.00398684	0.0271372	0.000994873	0.0166233	1.00885	1.001	1.01676	Triacylglycerol_50:4_[M+NH4]1+ levels	2021	Harshfield EL	34503513	European	13814
ebi-a-GCST90060468	Triacylglycerol_50:3_[M+NH4]1+ levels || id:ebi-a-GCST90060468	MR Egger	3	0.0161681	0.0166416	0.509186	-0.0164493	0.0487856	1.0163	0.983685	1.05	Triacylglycerol_50:3_[M+NH4]1+ levels	2021	Harshfield EL	34503513	European	13814
ebi-a-GCST90060468	Triacylglycerol_50:3_[M+NH4]1+ levels || id:ebi-a-GCST90060468	Weighted median	3	0.00762215	0.00439982	0.0832065	-0.0010015	0.0162458	1.00765	0.998999	1.01638	Triacylglycerol_50:3_[M+NH4]1+ levels	2021	Harshfield EL	34503513	European	13814
ebi-a-GCST90060468	Triacylglycerol_50:3_[M+NH4]1+ levels || id:ebi-a-GCST90060468	Inverse variance weighted	3	0.00824911	0.00373053	0.0270189	0.000937275	0.015561	1.00828	1.00094	1.01568	Triacylglycerol_50:3_[M+NH4]1+ levels	2021	Harshfield EL	34503513	European	13814
ebi-a-GCST90092804	Acetoacetate levels || id:ebi-a-GCST90092804	MR Egger	5	0.036686	0.032067	0.335619	-0.0261654	0.0995374	1.03737	0.974174	1.10466	Acetoacetate levels	2022	Richardson TG	35213538	European	115079
ebi-a-GCST90092804	Acetoacetate levels || id:ebi-a-GCST90092804	Weighted median	5	0.0301198	0.0117313	0.0102443	0.00712645	0.0531132	1.03058	1.00715	1.05455	Acetoacetate levels	2022	Richardson TG	35213538	European	115079
ebi-a-GCST90092804	Acetoacetate levels || id:ebi-a-GCST90092804	Inverse variance weighted	5	0.0331526	0.00980631	0.000722904	0.0139322	0.052373	1.03371	1.01403	1.05377	Acetoacetate levels	2022	Richardson TG	35213538	European	115079
ebi-a-GCST90092822	HDL cholesterol levels || id:ebi-a-GCST90092822	MR Egger	59	-0.00201937	0.00630878	0.750071	-0.0143846	0.0103458	0.997983	0.985718	1.0104	HDL cholesterol levels	2022	Richardson TG	35213538	European	115082
ebi-a-GCST90092822	HDL cholesterol levels || id:ebi-a-GCST90092822	Weighted median	59	-0.0072398	0.00357996	0.0431439	-0.0142565	-0.000223084	0.992786	0.985845	0.999777	HDL cholesterol levels	2022	Richardson TG	35213538	European	115082
ebi-a-GCST90092822	HDL cholesterol levels || id:ebi-a-GCST90092822	Inverse variance weighted	59	-0.00757585	0.00337278	0.0246927	-0.0141865	-0.00096521	0.992453	0.985914	0.999035	HDL cholesterol levels	2022	Richardson TG	35213538	European	115082
ebi-a-GCST90092828	Average diameter for HDL particles || id:ebi-a-GCST90092828	MR Egger	61	-0.00617305	0.00487285	0.210196	-0.0157238	0.00337773	0.993846	0.984399	1.00338	Average diameter for HDL particles	2022	Richardson TG	35213538	European	115082
ebi-a-GCST90092828	Average diameter for HDL particles || id:ebi-a-GCST90092828	Weighted median	61	-0.00552781	0.00331219	0.095131	-0.0120197	0.000964073	0.994487	0.988052	1.00096	Average diameter for HDL particles	2022	Richardson TG	35213538	European	115082
ebi-a-GCST90092828	Average diameter for HDL particles || id:ebi-a-GCST90092828	Inverse variance weighted	61	-0.00818212	0.00277016	0.00314021	-0.0136116	-0.00275262	0.991851	0.986481	0.997251	Average diameter for HDL particles	2022	Richardson TG	35213538	European	115082
ebi-a-GCST90092844	Cholesterol levels in large HDL || id:ebi-a-GCST90092844	MR Egger	68	-0.0036031	0.00447643	0.423765	-0.0123769	0.00517071	0.996403	0.987699	1.00518	Cholesterol levels in large HDL	2022	Richardson TG	35213538	European	115082
ebi-a-GCST90092844	Cholesterol levels in large HDL || id:ebi-a-GCST90092844	Weighted median	68	-0.00359558	0.00305748	0.239598	-0.00958824	0.00239709	0.996411	0.990458	1.0024	Cholesterol levels in large HDL	2022	Richardson TG	35213538	European	115082
ebi-a-GCST90092844	Cholesterol levels in large HDL || id:ebi-a-GCST90092844	Inverse variance weighted	68	-0.00568349	0.00261765	0.0299146	-0.0108141	-0.000552898	0.994333	0.989244	0.999447	Cholesterol levels in large HDL	2022	Richardson TG	35213538	European	115082
ebi-a-GCST90092846	Cholesteryl ester levels in large HDL || id:ebi-a-GCST90092846	MR Egger	69	-0.00409267	0.00459405	0.376192	-0.013097	0.00491168	0.995916	0.986988	1.00492	Cholesteryl ester levels in large HDL	2022	Richardson TG	35213538	European	115082
ebi-a-GCST90092846	Cholesteryl ester levels in large HDL || id:ebi-a-GCST90092846	Weighted median	69	-0.00350337	0.00290599	0.227984	-0.00919912	0.00219237	0.996503	0.990843	1.00219	Cholesteryl ester levels in large HDL	2022	Richardson TG	35213538	European	115082
ebi-a-GCST90092846	Cholesteryl ester levels in large HDL || id:ebi-a-GCST90092846	Inverse variance weighted	69	-0.00531222	0.00262729	0.0431828	-0.0104617	-0.000162727	0.994702	0.989593	0.999837	Cholesteryl ester levels in large HDL	2022	Richardson TG	35213538	European	115082
ebi-a-GCST90092848	Free cholesterol levels in large HDL || id:ebi-a-GCST90092848	MR Egger	58	-0.00628053	0.00523996	0.235737	-0.0165509	0.00398979	0.993739	0.983585	1.004	Free cholesterol levels in large HDL	2022	Richardson TG	35213538	European	115082
ebi-a-GCST90092848	Free cholesterol levels in large HDL || id:ebi-a-GCST90092848	Weighted median	58	-0.00417713	0.00323791	0.197026	-0.0105234	0.00216918	0.995832	0.989532	1.00217	Free cholesterol levels in large HDL	2022	Richardson TG	35213538	European	115082
ebi-a-GCST90092848	Free cholesterol levels in large HDL || id:ebi-a-GCST90092848	Inverse variance weighted	58	-0.0074403	0.00292142	0.0108712	-0.0131663	-0.00171433	0.992587	0.98692	0.998287	Free cholesterol levels in large HDL	2022	Richardson TG	35213538	European	115082
ebi-a-GCST90092850	Total lipid levels in large HDL || id:ebi-a-GCST90092850	MR Egger	64	-0.00562983	0.00536894	0.298436	-0.0161529	0.00489329	0.994386	0.983977	1.00491	Total lipid levels in large HDL	2022	Richardson TG	35213538	European	115082
ebi-a-GCST90092850	Total lipid levels in large HDL || id:ebi-a-GCST90092850	Weighted median	64	-0.00406637	0.00341075	0.233174	-0.0107514	0.0026187	0.995942	0.989306	1.00262	Total lipid levels in large HDL	2022	Richardson TG	35213538	European	115082
ebi-a-GCST90092850	Total lipid levels in large HDL || id:ebi-a-GCST90092850	Inverse variance weighted	64	-0.00797814	0.00294291	0.00670858	-0.0137462	-0.00221005	0.992054	0.986348	0.997792	Total lipid levels in large HDL	2022	Richardson TG	35213538	European	115082
ebi-a-GCST90092851	Concentration of large HDL particles || id:ebi-a-GCST90092851	MR Egger	64	-0.00535311	0.0054949	0.333745	-0.0161231	0.00541689	0.994661	0.984006	1.00543	Concentration of large HDL particles	2022	Richardson TG	35213538	European	115082
ebi-a-GCST90092851	Concentration of large HDL particles || id:ebi-a-GCST90092851	Weighted median	64	-0.0040343	0.00319288	0.206399	-0.0102923	0.00222375	0.995974	0.98976	1.00223	Concentration of large HDL particles	2022	Richardson TG	35213538	European	115082
ebi-a-GCST90092851	Concentration of large HDL particles || id:ebi-a-GCST90092851	Inverse variance weighted	64	-0.00704873	0.00299922	0.0187638	-0.0129272	-0.00117027	0.992976	0.987156	0.99883	Concentration of large HDL particles	2022	Richardson TG	35213538	European	115082
ebi-a-GCST90092852	Phospholipid levels in large HDL || id:ebi-a-GCST90092852	MR Egger	59	-0.00609963	0.00554312	0.275785	-0.0169641	0.00476488	0.993919	0.983179	1.00478	Phospholipid levels in large HDL	2022	Richardson TG	35213538	European	115082
ebi-a-GCST90092852	Phospholipid levels in large HDL || id:ebi-a-GCST90092852	Weighted median	59	-0.00733643	0.00342854	0.0323699	-0.0140564	-0.000616496	0.99269	0.986042	0.999384	Phospholipid levels in large HDL	2022	Richardson TG	35213538	European	115082
ebi-a-GCST90092852	Phospholipid levels in large HDL || id:ebi-a-GCST90092852	Inverse variance weighted	59	-0.00785362	0.00303612	0.00968912	-0.0138044	-0.00190283	0.992177	0.98629	0.998099	Phospholipid levels in large HDL	2022	Richardson TG	35213538	European	115082
ebi-a-GCST90092881	Ratio of linoleic acid to total fatty acids || id:ebi-a-GCST90092881	MR Egger	20	-0.00477111	0.00586443	0.426524	-0.0162654	0.00672318	0.99524	0.983866	1.00675	Ratio of linoleic acid to total fatty acids	2022	Richardson TG	35213538	European	115006
ebi-a-GCST90092881	Ratio of linoleic acid to total fatty acids || id:ebi-a-GCST90092881	Weighted median	20	-0.00626811	0.0036943	0.0897533	-0.0135089	0.000972706	0.993751	0.986582	1.00097	Ratio of linoleic acid to total fatty acids	2022	Richardson TG	35213538	European	115006
ebi-a-GCST90092881	Ratio of linoleic acid to total fatty acids || id:ebi-a-GCST90092881	Inverse variance weighted	20	-0.0103863	0.00388554	0.00751595	-0.018002	-0.00277068	0.989667	0.982159	0.997233	Ratio of linoleic acid to total fatty acids	2022	Richardson TG	35213538	European	115006
ebi-a-GCST90092907	Cholesteryl esters to total lipids ratio in medium LDL || id:ebi-a-GCST90092907	MR Egger	21	0.00977638	0.00529841	0.0806608	-0.000608511	0.0201613	1.00982	0.999392	1.02037	Cholesteryl esters to total lipids ratio in medium LDL	2022	Richardson TG	35213538	European	115082
ebi-a-GCST90092907	Cholesteryl esters to total lipids ratio in medium LDL || id:ebi-a-GCST90092907	Weighted median	21	0.0110912	0.00400451	0.00561132	0.00324233	0.01894	1.01115	1.00325	1.01912	Cholesteryl esters to total lipids ratio in medium LDL	2022	Richardson TG	35213538	European	115082
ebi-a-GCST90092907	Cholesteryl esters to total lipids ratio in medium LDL || id:ebi-a-GCST90092907	Inverse variance weighted	21	0.0101543	0.00297998	0.000655578	0.00431355	0.0159951	1.01021	1.00432	1.01612	Cholesteryl esters to total lipids ratio in medium LDL	2022	Richardson TG	35213538	European	115082
ebi-a-GCST90092953	Phospholipids to total lipids ratio in small HDL || id:ebi-a-GCST90092953	MR Egger	39	-0.00371663	0.00439701	0.403397	-0.0123348	0.00490151	0.99629	0.987741	1.00491	Phospholipids to total lipids ratio in small HDL	2022	Richardson TG	35213538	European	115082
ebi-a-GCST90092953	Phospholipids to total lipids ratio in small HDL || id:ebi-a-GCST90092953	Weighted median	39	-0.00641213	0.00354826	0.070744	-0.0133667	0.000542469	0.993608	0.986722	1.00054	Phospholipids to total lipids ratio in small HDL	2022	Richardson TG	35213538	European	115082
ebi-a-GCST90092953	Phospholipids to total lipids ratio in small HDL || id:ebi-a-GCST90092953	Inverse variance weighted	39	-0.0059092	0.00283558	0.0371646	-0.0114669	-0.000351475	0.994108	0.988599	0.999649	Phospholipids to total lipids ratio in small HDL	2022	Richardson TG	35213538	European	115082
ebi-a-GCST90092974	Total lipid levels in small VLDL || id:ebi-a-GCST90092974	MR Egger	51	0.00324401	0.00456952	0.481117	-0.00571226	0.0122003	1.00325	0.994304	1.01227	Total lipid levels in small VLDL	2022	Richardson TG	35213538	European	115082
ebi-a-GCST90092974	Total lipid levels in small VLDL || id:ebi-a-GCST90092974	Weighted median	51	0.00761091	0.00326714	0.0198308	0.00120732	0.0140145	1.00764	1.00121	1.01411	Total lipid levels in small VLDL	2022	Richardson TG	35213538	European	115082
ebi-a-GCST90092974	Total lipid levels in small VLDL || id:ebi-a-GCST90092974	Inverse variance weighted	51	0.00521638	0.00260032	0.0448506	0.000119752	0.010313	1.00523	1.00012	1.01037	Total lipid levels in small VLDL	2022	Richardson TG	35213538	European	115082
ebi-a-GCST90092993	Tyrosine levels || id:ebi-a-GCST90092993	MR Egger	22	-0.00545483	0.0111459	0.629881	-0.0273008	0.0163911	0.99456	0.973069	1.01653	Tyrosine levels	2022	Richardson TG	35213538	European	114913
ebi-a-GCST90092993	Tyrosine levels || id:ebi-a-GCST90092993	Weighted median	22	-0.0156649	0.00600808	0.00912572	-0.0274408	-0.00388908	0.984457	0.972932	0.996118	Tyrosine levels	2022	Richardson TG	35213538	European	114913
ebi-a-GCST90092993	Tyrosine levels || id:ebi-a-GCST90092993	Inverse variance weighted	22	-0.013018	0.0062774	0.0380994	-0.0253217	-0.000714268	0.987066	0.974996	0.999286	Tyrosine levels	2022	Richardson TG	35213538	European	114913
ebi-a-GCST90093000	Concentration of VLDL particles || id:ebi-a-GCST90093000	MR Egger	44	0.000288365	0.00550632	0.958482	-0.010504	0.0110808	1.00029	0.989551	1.01114	Concentration of VLDL particles	2022	Richardson TG	35213538	European	115082
ebi-a-GCST90093000	Concentration of VLDL particles || id:ebi-a-GCST90093000	Weighted median	44	0.00852624	0.00349462	0.0146945	0.00167679	0.0153757	1.00856	1.00168	1.01549	Concentration of VLDL particles	2022	Richardson TG	35213538	European	115082
ebi-a-GCST90093000	Concentration of VLDL particles || id:ebi-a-GCST90093000	Inverse variance weighted	44	0.00633127	0.00294873	0.0317836	0.000551769	0.0121108	1.00635	1.00055	1.01218	Concentration of VLDL particles	2022	Richardson TG	35213538	European	115082
ebi-a-GCST90093009	Free cholesterol to total lipids ratio in very large HDL || id:ebi-a-GCST90093009	MR Egger	56	0.00507982	0.00540214	0.351234	-0.00550838	0.015668	1.00509	0.994507	1.01579	Free cholesterol to total lipids ratio in very large HDL	2022	Richardson TG	35213538	European	115056
ebi-a-GCST90093009	Free cholesterol to total lipids ratio in very large HDL || id:ebi-a-GCST90093009	Weighted median	56	0.00399198	0.0034325	0.244831	-0.00273571	0.0107197	1.004	0.997268	1.01078	Free cholesterol to total lipids ratio in very large HDL	2022	Richardson TG	35213538	European	115056
ebi-a-GCST90093009	Free cholesterol to total lipids ratio in very large HDL || id:ebi-a-GCST90093009	Inverse variance weighted	56	0.00701813	0.00305917	0.021783	0.00102216	0.0130141	1.00704	1.00102	1.0131	Free cholesterol to total lipids ratio in very large HDL	2022	Richardson TG	35213538	European	115056
ebi-a-GCST90093010	Total lipid levels in very large HDL || id:ebi-a-GCST90093010	MR Egger	54	-0.00115481	0.00425345	0.787082	-0.00949156	0.00718195	0.998846	0.990553	1.00721	Total lipid levels in very large HDL	2022	Richardson TG	35213538	European	115082
ebi-a-GCST90093010	Total lipid levels in very large HDL || id:ebi-a-GCST90093010	Weighted median	54	-0.00260074	0.00305573	0.394713	-0.00858998	0.0033885	0.997403	0.991447	1.00339	Total lipid levels in very large HDL	2022	Richardson TG	35213538	European	115082
ebi-a-GCST90093010	Total lipid levels in very large HDL || id:ebi-a-GCST90093010	Inverse variance weighted	54	-0.00652824	0.00272635	0.0166433	-0.0118719	-0.00118459	0.993493	0.988198	0.998816	Total lipid levels in very large HDL	2022	Richardson TG	35213538	European	115082
ebi-a-GCST90093012	Phospholipid levels in very large HDL || id:ebi-a-GCST90093012	MR Egger	51	-0.000562261	0.00416135	0.893074	-0.00871851	0.00759399	0.999438	0.991319	1.00762	Phospholipid levels in very large HDL	2022	Richardson TG	35213538	European	115082
ebi-a-GCST90093012	Phospholipid levels in very large HDL || id:ebi-a-GCST90093012	Weighted median	51	-0.00302855	0.00311337	0.330674	-0.00913075	0.00307365	0.996976	0.990911	1.00308	Phospholipid levels in very large HDL	2022	Richardson TG	35213538	European	115082
ebi-a-GCST90093012	Phospholipid levels in very large HDL || id:ebi-a-GCST90093012	Inverse variance weighted	51	-0.00750235	0.0027169	0.00575595	-0.0128275	-0.00217724	0.992526	0.987254	0.997825	Phospholipid levels in very large HDL	2022	Richardson TG	35213538	European	115082
ebi-a-GCST90093013	Phospholipids to total lipids ratio in very large HDL || id:ebi-a-GCST90093013	MR Egger	47	-0.00407388	0.00525898	0.442597	-0.0143815	0.00623372	0.995934	0.985721	1.00625	Phospholipids to total lipids ratio in very large HDL	2022	Richardson TG	35213538	European	115056
ebi-a-GCST90093013	Phospholipids to total lipids ratio in very large HDL || id:ebi-a-GCST90093013	Weighted median	47	-0.00287101	0.00326965	0.379901	-0.00927954	0.00353751	0.997133	0.990763	1.00354	Phospholipids to total lipids ratio in very large HDL	2022	Richardson TG	35213538	European	115056
ebi-a-GCST90093013	Phospholipids to total lipids ratio in very large HDL || id:ebi-a-GCST90093013	Inverse variance weighted	47	-0.00633733	0.00321319	0.048577	-0.0126352	-3.94775e-05	0.993683	0.987444	0.999961	Phospholipids to total lipids ratio in very large HDL	2022	Richardson TG	35213538	European	115056
ebi-a-GCST90093037	Phospholipids to total lipids ratio in very small VLDL || id:ebi-a-GCST90093037	MR Egger	44	0.00346124	0.00834233	0.680326	-0.0128897	0.0198122	1.00347	0.987193	1.02001	Phospholipids to total lipids ratio in very small VLDL	2022	Richardson TG	35213538	European	115082
ebi-a-GCST90093037	Phospholipids to total lipids ratio in very small VLDL || id:ebi-a-GCST90093037	Weighted median	44	0.00872388	0.00426444	0.0407833	0.000365573	0.0170822	1.00876	1.00037	1.01723	Phospholipids to total lipids ratio in very small VLDL	2022	Richardson TG	35213538	European	115082
ebi-a-GCST90093037	Phospholipids to total lipids ratio in very small VLDL || id:ebi-a-GCST90093037	Inverse variance weighted	44	0.00926008	0.00404125	0.021941	0.00133922	0.0171809	1.0093	1.00134	1.01733	Phospholipids to total lipids ratio in very small VLDL	2022	Richardson TG	35213538	European	115082
ebi-a-GCST90093316	Cardiorespiratory fitness (vo2 max) || id:ebi-a-GCST90093316	MR Egger	8	-0.0224301	0.0272272	0.441554	-0.0757954	0.0309352	0.97782	0.927006	1.03142	Cardiorespiratory fitness (vo2 max)	2021	Hanscombe KB	34753499	European	70783
ebi-a-GCST90093316	Cardiorespiratory fitness (vo2 max) || id:ebi-a-GCST90093316	Weighted median	8	-0.0128517	0.0098486	0.191918	-0.0321549	0.00645157	0.987231	0.968357	1.00647	Cardiorespiratory fitness (vo2 max)	2021	Hanscombe KB	34753499	European	70783
ebi-a-GCST90093316	Cardiorespiratory fitness (vo2 max) || id:ebi-a-GCST90093316	Inverse variance weighted	8	-0.0158444	0.00801415	0.048035	-0.0315522	-0.000136712	0.98428	0.96894	0.999863	Cardiorespiratory fitness (vo2 max)	2021	Hanscombe KB	34753499	European	70783
ebi-a-GCST90096893	Overall healthy diet || id:ebi-a-GCST90096893	MR Egger	8	0.0303702	0.0467489	0.53998	-0.0612577	0.121998	1.03084	0.940581	1.12975	Overall healthy diet	2022	Pirastu N	35653391	European	258758
ebi-a-GCST90096893	Overall healthy diet || id:ebi-a-GCST90096893	Weighted median	8	0.0399457	0.0123333	0.00120015	0.0157724	0.064119	1.04075	1.0159	1.06622	Overall healthy diet	2022	Pirastu N	35653391	European	258758
ebi-a-GCST90096893	Overall healthy diet || id:ebi-a-GCST90096893	Inverse variance weighted	8	0.0392618	0.0149477	0.00862393	0.00996433	0.0685593	1.04004	1.01001	1.07096	Overall healthy diet	2022	Pirastu N	35653391	European	258758
ebi-a-GCST90096909	Dried fruit consumption || id:ebi-a-GCST90096909	MR Egger	29	-0.0990803	0.136463	0.474049	-0.366547	0.168387	0.90567	0.693123	1.18339	Dried fruit consumption	2022	Pirastu N	35653391	European	409125
ebi-a-GCST90096909	Dried fruit consumption || id:ebi-a-GCST90096909	Weighted median	29	-0.112207	0.0278978	5.7691e-05	-0.166887	-0.057527	0.893859	0.846296	0.944096	Dried fruit consumption	2022	Pirastu N	35653391	European	409125
ebi-a-GCST90096909	Dried fruit consumption || id:ebi-a-GCST90096909	Inverse variance weighted	29	-0.114403	0.0297944	0.000123162	-0.1728	-0.0560059	0.891899	0.841306	0.945534	Dried fruit consumption	2022	Pirastu N	35653391	European	409125
ebi-a-GCST90096918	Oily fish consumption || id:ebi-a-GCST90096918	MR Egger	32	-0.12025	0.104371	0.258364	-0.324817	0.0843178	0.886699	0.722659	1.08797	Oily fish consumption	2022	Pirastu N	35653391	European	297881
ebi-a-GCST90096918	Oily fish consumption || id:ebi-a-GCST90096918	Weighted median	32	-0.0394211	0.0204142	0.0534758	-0.079433	0.000590816	0.961346	0.92364	1.00059	Oily fish consumption	2022	Pirastu N	35653391	European	297881
ebi-a-GCST90096918	Oily fish consumption || id:ebi-a-GCST90096918	Inverse variance weighted	32	-0.0506448	0.0219294	0.020919	-0.0936265	-0.00766309	0.950616	0.910623	0.992366	Oily fish consumption	2022	Pirastu N	35653391	European	297881
ebi-a-GCST90104003	Familial combined hyperlipidemia defined by Brunzell criteria || id:ebi-a-GCST90104003	MR Egger	12	0.00315888	0.00245593	0.227345	-0.00165474	0.0079725	1.00316	0.998347	1.008	Familial combined hyperlipidemia defined by Brunzell criteria	2021	Trinder M	34906840	European	349222
ebi-a-GCST90104003	Familial combined hyperlipidemia defined by Brunzell criteria || id:ebi-a-GCST90104003	Weighted median	12	0.00272404	0.00114375	0.017234	0.000482292	0.00496578	1.00273	1.00048	1.00498	Familial combined hyperlipidemia defined by Brunzell criteria	2021	Trinder M	34906840	European	349222
ebi-a-GCST90104003	Familial combined hyperlipidemia defined by Brunzell criteria || id:ebi-a-GCST90104003	Inverse variance weighted	12	0.00297339	0.000840967	0.000406728	0.00132509	0.00462169	1.00298	1.00133	1.00463	Familial combined hyperlipidemia defined by Brunzell criteria	2021	Trinder M	34906840	European	349222
ebi-a-GCST90104005	Familial combined hyperlipidemia defined by Dutch criteria || id:ebi-a-GCST90104005	MR Egger	31	0.000990986	0.00242172	0.685394	-0.00375559	0.00573756	1.00099	0.996251	1.00575	Familial combined hyperlipidemia defined by Dutch criteria	2021	Trinder M	34906840	European	349222
ebi-a-GCST90104005	Familial combined hyperlipidemia defined by Dutch criteria || id:ebi-a-GCST90104005	Weighted median	31	0.00308556	0.00149932	0.0395935	0.000146881	0.00602423	1.00309	1.00015	1.00604	Familial combined hyperlipidemia defined by Dutch criteria	2021	Trinder M	34906840	European	349222
ebi-a-GCST90104005	Familial combined hyperlipidemia defined by Dutch criteria || id:ebi-a-GCST90104005	Inverse variance weighted	31	0.00412559	0.00130726	0.00159998	0.00156336	0.00668782	1.00413	1.00156	1.00671	Familial combined hyperlipidemia defined by Dutch criteria	2021	Trinder M	34906840	European	349222
ebi-a-GCST90104006	Familial combined hyperlipidemia defined by Consensus criteria || id:ebi-a-GCST90104006	MR Egger	45	0.00161973	0.00259997	0.536587	-0.00347621	0.00671567	1.00162	0.99653	1.00674	Familial combined hyperlipidemia defined by Consensus criteria	2021	Trinder M	34906840	European	349222
ebi-a-GCST90104006	Familial combined hyperlipidemia defined by Consensus criteria || id:ebi-a-GCST90104006	Weighted median	45	0.00448318	0.00166396	0.007054	0.00122182	0.00774454	1.00449	1.00122	1.00777	Familial combined hyperlipidemia defined by Consensus criteria	2021	Trinder M	34906840	European	349222
ebi-a-GCST90104006	Familial combined hyperlipidemia defined by Consensus criteria || id:ebi-a-GCST90104006	Inverse variance weighted	45	0.00408559	0.00147347	0.00555812	0.00119759	0.00697359	1.00409	1.0012	1.007	Familial combined hyperlipidemia defined by Consensus criteria	2021	Trinder M	34906840	European	349222
ebi-a-GCST90104007	Familial combined hyperlipidemia defined by Mexico criteria || id:ebi-a-GCST90104007	MR Egger	14	0.00354038	0.00189385	0.0861566	-0.000171573	0.00725233	1.00355	0.999828	1.00728	Familial combined hyperlipidemia defined by Mexico criteria	2021	Trinder M	34906840	European	349222
ebi-a-GCST90104007	Familial combined hyperlipidemia defined by Mexico criteria || id:ebi-a-GCST90104007	Weighted median	14	0.00310875	0.00113077	0.00597328	0.000892451	0.00532505	1.00311	1.00089	1.00534	Familial combined hyperlipidemia defined by Mexico criteria	2021	Trinder M	34906840	European	349222
ebi-a-GCST90104007	Familial combined hyperlipidemia defined by Mexico criteria || id:ebi-a-GCST90104007	Inverse variance weighted	14	0.00296048	0.000844169	0.000453234	0.00130591	0.00461505	1.00296	1.00131	1.00463	Familial combined hyperlipidemia defined by Mexico criteria	2021	Trinder M	34906840	European	349222
eqtl-a-ENSG00000002822	ENSG00000002822 || id:eqtl-a-ENSG00000002822	MR Egger	3	-0.000393001	0.0309293	0.991911	-0.0610145	0.0602285	0.999607	0.94081	1.06208	ENSG00000002822	2018	Vosa U		European	31684
eqtl-a-ENSG00000002822	ENSG00000002822 || id:eqtl-a-ENSG00000002822	Weighted median	3	-0.00471651	0.00185167	0.0108603	-0.00834579	-0.00108723	0.995295	0.991689	0.998913	ENSG00000002822	2018	Vosa U		European	31684
eqtl-a-ENSG00000002822	ENSG00000002822 || id:eqtl-a-ENSG00000002822	Inverse variance weighted	3	-0.00439672	0.0021287	0.0388804	-0.00856896	-0.000224472	0.995613	0.991468	0.999776	ENSG00000002822	2018	Vosa U		European	31684
eqtl-a-ENSG00000003137	ENSG00000003137 || id:eqtl-a-ENSG00000003137	MR Egger	4	-0.00135975	0.00165548	0.497771	-0.00460448	0.00188499	0.998641	0.995406	1.00189	ENSG00000003137	2018	Vosa U		European	31300
eqtl-a-ENSG00000003137	ENSG00000003137 || id:eqtl-a-ENSG00000003137	Weighted median	4	-0.00127905	0.000815574	0.116815	-0.00287758	0.000319474	0.998722	0.997127	1.00032	ENSG00000003137	2018	Vosa U		European	31300
eqtl-a-ENSG00000003137	ENSG00000003137 || id:eqtl-a-ENSG00000003137	Inverse variance weighted	4	-0.00173786	0.000802847	0.0304171	-0.00331143	-0.000164276	0.998264	0.996694	0.999836	ENSG00000003137	2018	Vosa U		European	31300
eqtl-a-ENSG00000004799	ENSG00000004799 || id:eqtl-a-ENSG00000004799	MR Egger	3	0.00893392	0.0178018	0.703889	-0.0259576	0.0438254	1.00897	0.974376	1.0448	ENSG00000004799	2018	Vosa U		European	31684
eqtl-a-ENSG00000004799	ENSG00000004799 || id:eqtl-a-ENSG00000004799	Weighted median	3	0.00490305	0.00235051	0.0369826	0.00029606	0.00951004	1.00492	1.0003	1.00956	ENSG00000004799	2018	Vosa U		European	31684
eqtl-a-ENSG00000004799	ENSG00000004799 || id:eqtl-a-ENSG00000004799	Inverse variance weighted	3	0.00489249	0.00236286	0.0383979	0.000261289	0.0095237	1.0049	1.00026	1.00957	ENSG00000004799	2018	Vosa U		European	31684
eqtl-a-ENSG00000005156	ENSG00000005156 || id:eqtl-a-ENSG00000005156	MR Egger	4	0.00409655	0.00354802	0.367578	-0.00285758	0.0110507	1.0041	0.997146	1.01111	ENSG00000005156	2018	Vosa U		European	31684
eqtl-a-ENSG00000005156	ENSG00000005156 || id:eqtl-a-ENSG00000005156	Weighted median	4	0.00315752	0.00149794	0.0350387	0.000221562	0.00609349	1.00316	1.00022	1.00611	ENSG00000005156	2018	Vosa U		European	31684
eqtl-a-ENSG00000005156	ENSG00000005156 || id:eqtl-a-ENSG00000005156	Inverse variance weighted	4	0.0029194	0.00141638	0.0392863	0.000143302	0.00569551	1.00292	1.00014	1.00571	ENSG00000005156	2018	Vosa U		European	31684
eqtl-a-ENSG00000006534	ENSG00000006534 || id:eqtl-a-ENSG00000006534	MR Egger	4	0.00560749	0.0036839	0.267393	-0.00161296	0.0128279	1.00562	0.998388	1.01291	ENSG00000006534	2018	Vosa U		European	31684
eqtl-a-ENSG00000006534	ENSG00000006534 || id:eqtl-a-ENSG00000006534	Weighted median	4	0.00551473	0.00227338	0.0152753	0.00105891	0.00997054	1.00553	1.00106	1.01002	ENSG00000006534	2018	Vosa U		European	31684
eqtl-a-ENSG00000006534	ENSG00000006534 || id:eqtl-a-ENSG00000006534	Inverse variance weighted	4	0.0052657	0.00225869	0.0197372	0.000838666	0.00969274	1.00528	1.00084	1.00974	ENSG00000006534	2018	Vosa U		European	31684
eqtl-a-ENSG00000007312	ENSG00000007312 || id:eqtl-a-ENSG00000007312	MR Egger	4	0.0116549	0.0465385	0.825628	-0.0795605	0.10287	1.01172	0.923522	1.10835	ENSG00000007312	2018	Vosa U		European	31470
eqtl-a-ENSG00000007312	ENSG00000007312 || id:eqtl-a-ENSG00000007312	Weighted median	4	0.00604468	0.00498495	0.225288	-0.00372581	0.0158152	1.00606	0.996281	1.01594	ENSG00000007312	2018	Vosa U		European	31470
eqtl-a-ENSG00000007312	ENSG00000007312 || id:eqtl-a-ENSG00000007312	Inverse variance weighted	4	0.00984076	0.00449204	0.0284726	0.00103637	0.0186452	1.00989	1.00104	1.01882	ENSG00000007312	2018	Vosa U		European	31470
eqtl-a-ENSG00000011405	ENSG00000011405 || id:eqtl-a-ENSG00000011405	MR Egger	3	-0.00351841	0.00304575	0.454239	-0.00948808	0.00245126	0.996488	0.990557	1.00245	ENSG00000011405	2018	Vosa U		European	26196
eqtl-a-ENSG00000011405	ENSG00000011405 || id:eqtl-a-ENSG00000011405	Weighted median	3	-0.00433793	0.001707	0.0110456	-0.00768366	-0.000992201	0.995671	0.992346	0.999008	ENSG00000011405	2018	Vosa U		European	26196
eqtl-a-ENSG00000011405	ENSG00000011405 || id:eqtl-a-ENSG00000011405	Inverse variance weighted	3	-0.00466165	0.00169284	0.00589173	-0.00797961	-0.00134368	0.995349	0.992052	0.998657	ENSG00000011405	2018	Vosa U		European	26196
eqtl-a-ENSG00000014257	ENSG00000014257 || id:eqtl-a-ENSG00000014257	MR Egger	5	-0.00350357	0.00252377	0.259195	-0.00845017	0.00144303	0.996503	0.991585	1.00144	ENSG00000014257	2018	Vosa U		European	31684
eqtl-a-ENSG00000014257	ENSG00000014257 || id:eqtl-a-ENSG00000014257	Weighted median	5	-0.00436543	0.00166118	0.00859129	-0.00762134	-0.00110951	0.995644	0.992408	0.998891	ENSG00000014257	2018	Vosa U		European	31684
eqtl-a-ENSG00000014257	ENSG00000014257 || id:eqtl-a-ENSG00000014257	Inverse variance weighted	5	-0.00454599	0.00152743	0.00291809	-0.00753975	-0.00155223	0.995464	0.992489	0.998449	ENSG00000014257	2018	Vosa U		European	31684
eqtl-a-ENSG00000049239	ENSG00000049239 || id:eqtl-a-ENSG00000049239	MR Egger	4	0.00327983	0.00364544	0.463229	-0.00386524	0.0104249	1.00329	0.996142	1.01048	ENSG00000049239	2018	Vosa U		European	31644
eqtl-a-ENSG00000049239	ENSG00000049239 || id:eqtl-a-ENSG00000049239	Weighted median	4	0.00381618	0.0014875	0.010303	0.00090067	0.00673168	1.00382	1.0009	1.00675	ENSG00000049239	2018	Vosa U		European	31644
eqtl-a-ENSG00000049239	ENSG00000049239 || id:eqtl-a-ENSG00000049239	Inverse variance weighted	4	0.00351251	0.00143366	0.0142847	0.000702531	0.0063225	1.00352	1.0007	1.00634	ENSG00000049239	2018	Vosa U		European	31644
eqtl-a-ENSG00000053900	ENSG00000053900 || id:eqtl-a-ENSG00000053900	MR Egger	4	0.00381749	0.0032882	0.365493	-0.00262739	0.0102624	1.00382	0.997376	1.01032	ENSG00000053900	2018	Vosa U		European	31684
eqtl-a-ENSG00000053900	ENSG00000053900 || id:eqtl-a-ENSG00000053900	Weighted median	4	0.0034677	0.00164389	0.0349056	0.000245681	0.00668972	1.00347	1.00025	1.00671	ENSG00000053900	2018	Vosa U		European	31684
eqtl-a-ENSG00000053900	ENSG00000053900 || id:eqtl-a-ENSG00000053900	Inverse variance weighted	4	0.0032391	0.00146659	0.0272024	0.000364595	0.00611361	1.00324	1.00036	1.00613	ENSG00000053900	2018	Vosa U		European	31684
eqtl-a-ENSG00000057608	ENSG00000057608 || id:eqtl-a-ENSG00000057608	MR Egger	4	-0.00373064	0.00327948	0.373224	-0.0101584	0.00269713	0.996276	0.989893	1.0027	ENSG00000057608	2018	Vosa U		European	14263
eqtl-a-ENSG00000057608	ENSG00000057608 || id:eqtl-a-ENSG00000057608	Weighted median	4	-0.00316087	0.00154162	0.0403294	-0.00618244	-0.000139299	0.996844	0.993837	0.999861	ENSG00000057608	2018	Vosa U		European	14263
eqtl-a-ENSG00000057608	ENSG00000057608 || id:eqtl-a-ENSG00000057608	Inverse variance weighted	4	-0.0030142	0.00144241	0.0366455	-0.00584133	-0.00018707	0.99699	0.994176	0.999813	ENSG00000057608	2018	Vosa U		European	14263
eqtl-a-ENSG00000064607	ENSG00000064607 || id:eqtl-a-ENSG00000064607	MR Egger	3	0.00803819	0.00342803	0.25663	0.00131924	0.0147571	1.00807	1.00132	1.01487	ENSG00000064607	2018	Vosa U		European	26609
eqtl-a-ENSG00000064607	ENSG00000064607 || id:eqtl-a-ENSG00000064607	Weighted median	3	0.00341314	0.00141286	0.015702	0.000643937	0.00618234	1.00342	1.00064	1.0062	ENSG00000064607	2018	Vosa U		European	26609
eqtl-a-ENSG00000064607	ENSG00000064607 || id:eqtl-a-ENSG00000064607	Inverse variance weighted	3	0.00325999	0.00161232	0.0431841	9.98424e-05	0.00642014	1.00327	1.0001	1.00644	ENSG00000064607	2018	Vosa U		European	26609
eqtl-a-ENSG00000064726	ENSG00000064726 || id:eqtl-a-ENSG00000064726	MR Egger	3	-0.00811325	0.00906356	0.535185	-0.0258778	0.00965134	0.99192	0.974454	1.0097	ENSG00000064726	2018	Vosa U		European	31684
eqtl-a-ENSG00000064726	ENSG00000064726 || id:eqtl-a-ENSG00000064726	Weighted median	3	-0.00772325	0.00350077	0.027373	-0.0145848	-0.000861741	0.992307	0.985521	0.999139	ENSG00000064726	2018	Vosa U		European	31684
eqtl-a-ENSG00000064726	ENSG00000064726 || id:eqtl-a-ENSG00000064726	Inverse variance weighted	3	-0.00747772	0.00334002	0.0251673	-0.0140242	-0.000931279	0.99255	0.986074	0.999069	ENSG00000064726	2018	Vosa U		European	31684
eqtl-a-ENSG00000068796	ENSG00000068796 || id:eqtl-a-ENSG00000068796	MR Egger	3	0.0166448	0.0140096	0.445408	-0.010814	0.0441036	1.01678	0.989244	1.04509	ENSG00000068796	2018	Vosa U		European	31684
eqtl-a-ENSG00000068796	ENSG00000068796 || id:eqtl-a-ENSG00000068796	Weighted median	3	0.00668532	0.00294341	0.0231299	0.000916233	0.0124544	1.00671	1.00092	1.01253	ENSG00000068796	2018	Vosa U		European	31684
eqtl-a-ENSG00000068796	ENSG00000068796 || id:eqtl-a-ENSG00000068796	Inverse variance weighted	3	0.00696581	0.00269509	0.00974845	0.00168343	0.0122482	1.00699	1.00168	1.01232	ENSG00000068796	2018	Vosa U		European	31684
eqtl-a-ENSG00000073756	ENSG00000073756 || id:eqtl-a-ENSG00000073756	MR Egger	9	-0.0026688	0.00209781	0.243938	-0.00678051	0.00144292	0.997335	0.993242	1.00144	ENSG00000073756	2018	Vosa U		European	31470
eqtl-a-ENSG00000073756	ENSG00000073756 || id:eqtl-a-ENSG00000073756	Weighted median	9	-0.00259744	0.00177422	0.143197	-0.00607492	0.000880036	0.997406	0.993943	1.00088	ENSG00000073756	2018	Vosa U		European	31470
eqtl-a-ENSG00000073756	ENSG00000073756 || id:eqtl-a-ENSG00000073756	Inverse variance weighted	9	-0.00277607	0.00140182	0.0476656	-0.00552363	-2.85098e-05	0.997228	0.994492	0.999971	ENSG00000073756	2018	Vosa U		European	31470
eqtl-a-ENSG00000077420	ENSG00000077420 || id:eqtl-a-ENSG00000077420	MR Egger	5	0.00351452	0.00291968	0.315011	-0.00220805	0.00923708	1.00352	0.997794	1.00928	ENSG00000077420	2018	Vosa U		European	31684
eqtl-a-ENSG00000077420	ENSG00000077420 || id:eqtl-a-ENSG00000077420	Weighted median	5	0.00444538	0.00167446	0.00793535	0.00116343	0.00772733	1.00446	1.00116	1.00776	ENSG00000077420	2018	Vosa U		European	31684
eqtl-a-ENSG00000077420	ENSG00000077420 || id:eqtl-a-ENSG00000077420	Inverse variance weighted	5	0.00491002	0.00159092	0.0020268	0.00179182	0.00802822	1.00492	1.00179	1.00806	ENSG00000077420	2018	Vosa U		European	31684
eqtl-a-ENSG00000079257	ENSG00000079257 || id:eqtl-a-ENSG00000079257	MR Egger	4	0.00991977	0.00427671	0.146186	0.00153743	0.0183021	1.00997	1.00154	1.01847	ENSG00000079257	2018	Vosa U		European	31684
eqtl-a-ENSG00000079257	ENSG00000079257 || id:eqtl-a-ENSG00000079257	Weighted median	4	0.00627912	0.00194036	0.00121192	0.00247601	0.0100822	1.0063	1.00248	1.01013	ENSG00000079257	2018	Vosa U		European	31684
eqtl-a-ENSG00000079257	ENSG00000079257 || id:eqtl-a-ENSG00000079257	Inverse variance weighted	4	0.00564606	0.00264311	0.0326675	0.000465572	0.0108266	1.00566	1.00047	1.01089	ENSG00000079257	2018	Vosa U		European	31684
eqtl-a-ENSG00000087589	ENSG00000087589 || id:eqtl-a-ENSG00000087589	MR Egger	3	0.00966802	0.00969935	0.50103	-0.00934272	0.0286788	1.00971	0.990701	1.02909	ENSG00000087589	2018	Vosa U		European	31684
eqtl-a-ENSG00000087589	ENSG00000087589 || id:eqtl-a-ENSG00000087589	Weighted median	3	0.00890575	0.00464631	0.0552713	-0.00020101	0.0180125	1.00895	0.999799	1.01818	ENSG00000087589	2018	Vosa U		European	31684
eqtl-a-ENSG00000087589	ENSG00000087589 || id:eqtl-a-ENSG00000087589	Inverse variance weighted	3	0.00896578	0.00417853	0.0318987	0.000775859	0.0171557	1.00901	1.00078	1.0173	ENSG00000087589	2018	Vosa U		European	31684
eqtl-a-ENSG00000089169	ENSG00000089169 || id:eqtl-a-ENSG00000089169	MR Egger	4	-0.00307502	0.00226467	0.307421	-0.00751377	0.00136373	0.99693	0.992514	1.00136	ENSG00000089169	2018	Vosa U		European	31684
eqtl-a-ENSG00000089169	ENSG00000089169 || id:eqtl-a-ENSG00000089169	Weighted median	4	-0.00270122	0.00139743	0.0532369	-0.00544017	3.77389e-05	0.997302	0.994575	1.00004	ENSG00000089169	2018	Vosa U		European	31684
eqtl-a-ENSG00000089169	ENSG00000089169 || id:eqtl-a-ENSG00000089169	Inverse variance weighted	4	-0.00264081	0.0013159	0.0447661	-0.00521998	-6.16441e-05	0.997363	0.994794	0.999938	ENSG00000089169	2018	Vosa U		European	31684
eqtl-a-ENSG00000089177	ENSG00000089177 || id:eqtl-a-ENSG00000089177	MR Egger	4	0.00491448	0.00260257	0.199589	-0.00018657	0.0100155	1.00493	0.999813	1.01007	ENSG00000089177	2018	Vosa U		European	31470
eqtl-a-ENSG00000089177	ENSG00000089177 || id:eqtl-a-ENSG00000089177	Weighted median	4	0.00330421	0.0012419	0.00779981	0.000870091	0.00573833	1.00331	1.00087	1.00575	ENSG00000089177	2018	Vosa U		European	31470
eqtl-a-ENSG00000089177	ENSG00000089177 || id:eqtl-a-ENSG00000089177	Inverse variance weighted	4	0.00315163	0.00147919	0.0331187	0.000252411	0.00605084	1.00316	1.00025	1.00607	ENSG00000089177	2018	Vosa U		European	31470
eqtl-a-ENSG00000089693	ENSG00000089693 || id:eqtl-a-ENSG00000089693	MR Egger	4	-0.0145879	0.00560593	0.12137	-0.0255755	-0.00360028	0.985518	0.974749	0.996406	ENSG00000089693	2018	Vosa U		European	31684
eqtl-a-ENSG00000089693	ENSG00000089693 || id:eqtl-a-ENSG00000089693	Weighted median	4	-0.00928993	0.00389169	0.0169809	-0.0169176	-0.00166222	0.990753	0.983225	0.998339	ENSG00000089693	2018	Vosa U		European	31684
eqtl-a-ENSG00000089693	ENSG00000089693 || id:eqtl-a-ENSG00000089693	Inverse variance weighted	4	-0.00769134	0.00343369	0.0250933	-0.0144214	-0.000961306	0.992338	0.985682	0.999039	ENSG00000089693	2018	Vosa U		European	31684
eqtl-a-ENSG00000089737	ENSG00000089737 || id:eqtl-a-ENSG00000089737	MR Egger	3	0.0106964	0.00828876	0.419695	-0.00554961	0.0269423	1.01075	0.994466	1.02731	ENSG00000089737	2018	Vosa U		European	31684
eqtl-a-ENSG00000089737	ENSG00000089737 || id:eqtl-a-ENSG00000089737	Weighted median	3	0.00405474	0.00167634	0.0155716	0.000769112	0.00734037	1.00406	1.00077	1.00737	ENSG00000089737	2018	Vosa U		European	31684
eqtl-a-ENSG00000089737	ENSG00000089737 || id:eqtl-a-ENSG00000089737	Inverse variance weighted	3	0.00409802	0.00207565	0.0483443	2.97436e-05	0.00816629	1.00411	1.00003	1.0082	ENSG00000089737	2018	Vosa U		European	31684
eqtl-a-ENSG00000090861	ENSG00000090861 || id:eqtl-a-ENSG00000090861	MR Egger	3	-0.00646286	0.00762783	0.552514	-0.0214134	0.00848769	0.993558	0.978814	1.00852	ENSG00000090861	2018	Vosa U		European	31684
eqtl-a-ENSG00000090861	ENSG00000090861 || id:eqtl-a-ENSG00000090861	Weighted median	3	-0.0109354	0.0036405	0.0026662	-0.0180708	-0.0038	0.989124	0.982092	0.996207	ENSG00000090861	2018	Vosa U		European	31684
eqtl-a-ENSG00000090861	ENSG00000090861 || id:eqtl-a-ENSG00000090861	Inverse variance weighted	3	-0.0126186	0.00359425	0.000446802	-0.0196633	-0.00557387	0.987461	0.980529	0.994442	ENSG00000090861	2018	Vosa U		European	31684
eqtl-a-ENSG00000095485	ENSG00000095485 || id:eqtl-a-ENSG00000095485	MR Egger	5	0.00597308	0.00265822	0.110242	0.000762971	0.0111832	1.00599	1.00076	1.01125	ENSG00000095485	2018	Vosa U		European	31470
eqtl-a-ENSG00000095485	ENSG00000095485 || id:eqtl-a-ENSG00000095485	Weighted median	5	0.00395511	0.00146271	0.00685172	0.0010882	0.00682201	1.00396	1.00109	1.00685	ENSG00000095485	2018	Vosa U		European	31470
eqtl-a-ENSG00000095485	ENSG00000095485 || id:eqtl-a-ENSG00000095485	Inverse variance weighted	5	0.00357076	0.00133363	0.00741795	0.000956846	0.00618468	1.00358	1.00096	1.0062	ENSG00000095485	2018	Vosa U		European	31470
eqtl-a-ENSG00000099290	ENSG00000099290 || id:eqtl-a-ENSG00000099290	MR Egger	4	-0.0041117	0.0030455	0.309482	-0.0100809	0.00185748	0.995897	0.98997	1.00186	ENSG00000099290	2018	Vosa U		European	6421
eqtl-a-ENSG00000099290	ENSG00000099290 || id:eqtl-a-ENSG00000099290	Weighted median	4	-0.00384094	0.0018199	0.0348138	-0.00740795	-0.000273927	0.996166	0.992619	0.999726	ENSG00000099290	2018	Vosa U		European	6421
eqtl-a-ENSG00000099290	ENSG00000099290 || id:eqtl-a-ENSG00000099290	Inverse variance weighted	4	-0.00386889	0.0017582	0.0277727	-0.00731497	-0.000422815	0.996139	0.992712	0.999577	ENSG00000099290	2018	Vosa U		European	6421
eqtl-a-ENSG00000100034	ENSG00000100034 || id:eqtl-a-ENSG00000100034	MR Egger	4	0.00602786	0.00345344	0.223021	-0.000740889	0.0127966	1.00605	0.999259	1.01288	ENSG00000100034	2018	Vosa U		European	31470
eqtl-a-ENSG00000100034	ENSG00000100034 || id:eqtl-a-ENSG00000100034	Weighted median	4	0.0047348	0.0014253	0.00089383	0.00194122	0.00752839	1.00475	1.00194	1.00756	ENSG00000100034	2018	Vosa U		European	31470
eqtl-a-ENSG00000100034	ENSG00000100034 || id:eqtl-a-ENSG00000100034	Inverse variance weighted	4	0.00443024	0.00134069	0.000951685	0.00180248	0.007058	1.00444	1.0018	1.00708	ENSG00000100034	2018	Vosa U		European	31470
eqtl-a-ENSG00000100242	ENSG00000100242 || id:eqtl-a-ENSG00000100242	MR Egger	4	-0.0045084	0.00376059	0.353363	-0.0118792	0.00286237	0.995502	0.988191	1.00287	ENSG00000100242	2018	Vosa U		European	31086
eqtl-a-ENSG00000100242	ENSG00000100242 || id:eqtl-a-ENSG00000100242	Weighted median	4	-0.00446057	0.00141589	0.00163073	-0.00723572	-0.00168541	0.995549	0.99279	0.998316	ENSG00000100242	2018	Vosa U		European	31086
eqtl-a-ENSG00000100242	ENSG00000100242 || id:eqtl-a-ENSG00000100242	Inverse variance weighted	4	-0.0039291	0.00181494	0.0303983	-0.00748639	-0.000371813	0.996079	0.992542	0.999628	ENSG00000100242	2018	Vosa U		European	31086
eqtl-a-ENSG00000100325	ENSG00000100325 || id:eqtl-a-ENSG00000100325	MR Egger	9	0.00553428	0.00239157	0.0538622	0.000846804	0.0102218	1.00555	1.00085	1.01027	ENSG00000100325	2018	Vosa U		European	31684
eqtl-a-ENSG00000100325	ENSG00000100325 || id:eqtl-a-ENSG00000100325	Weighted median	9	0.00542755	0.00189488	0.00417898	0.00171359	0.00914151	1.00544	1.00172	1.00918	ENSG00000100325	2018	Vosa U		European	31684
eqtl-a-ENSG00000100325	ENSG00000100325 || id:eqtl-a-ENSG00000100325	Inverse variance weighted	9	0.00514283	0.00161085	0.00140993	0.00198555	0.0083001	1.00516	1.00199	1.00833	ENSG00000100325	2018	Vosa U		European	31684
eqtl-a-ENSG00000100364	ENSG00000100364 || id:eqtl-a-ENSG00000100364	MR Egger	3	0.00602328	0.00599666	0.49859	-0.00573016	0.0177767	1.00604	0.994286	1.01794	ENSG00000100364	2018	Vosa U		European	25690
eqtl-a-ENSG00000100364	ENSG00000100364 || id:eqtl-a-ENSG00000100364	Weighted median	3	0.00560416	0.00229364	0.0145516	0.00110863	0.0100997	1.00562	1.00111	1.01015	ENSG00000100364	2018	Vosa U		European	25690
eqtl-a-ENSG00000100364	ENSG00000100364 || id:eqtl-a-ENSG00000100364	Inverse variance weighted	3	0.00554593	0.0022371	0.0131724	0.00116122	0.00993063	1.00556	1.00116	1.00998	ENSG00000100364	2018	Vosa U		European	25690
eqtl-a-ENSG00000101017	ENSG00000101017 || id:eqtl-a-ENSG00000101017	MR Egger	3	0.00220857	0.00239774	0.526129	-0.002491	0.00690815	1.00221	0.997512	1.00693	ENSG00000101017	2018	Vosa U		European	31684
eqtl-a-ENSG00000101017	ENSG00000101017 || id:eqtl-a-ENSG00000101017	Weighted median	3	0.00345364	0.00128776	0.00732047	0.000929636	0.00597765	1.00346	1.00093	1.006	ENSG00000101017	2018	Vosa U		European	31684
eqtl-a-ENSG00000101017	ENSG00000101017 || id:eqtl-a-ENSG00000101017	Inverse variance weighted	3	0.0037573	0.00146993	0.0105848	0.000876247	0.00663836	1.00376	1.00088	1.00666	ENSG00000101017	2018	Vosa U		European	31684
eqtl-a-ENSG00000101470	ENSG00000101470 || id:eqtl-a-ENSG00000101470	MR Egger	5	0.00165636	0.00309916	0.630098	-0.00441799	0.00773072	1.00166	0.995592	1.00776	ENSG00000101470	2018	Vosa U		European	31684
eqtl-a-ENSG00000101470	ENSG00000101470 || id:eqtl-a-ENSG00000101470	Weighted median	5	0.00310065	0.00166963	0.0632983	-0.000171821	0.00637312	1.00311	0.999828	1.00639	ENSG00000101470	2018	Vosa U		European	31684
eqtl-a-ENSG00000101470	ENSG00000101470 || id:eqtl-a-ENSG00000101470	Inverse variance weighted	5	0.00369763	0.00159162	0.0201695	0.000578047	0.00681722	1.0037	1.00058	1.00684	ENSG00000101470	2018	Vosa U		European	31684
eqtl-a-ENSG00000101751	ENSG00000101751 || id:eqtl-a-ENSG00000101751	MR Egger	3	-0.00440007	0.00705889	0.645147	-0.0182355	0.00943536	0.99561	0.98193	1.00948	ENSG00000101751	2018	Vosa U		European	31684
eqtl-a-ENSG00000101751	ENSG00000101751 || id:eqtl-a-ENSG00000101751	Weighted median	3	-0.00520139	0.00153991	0.0007309	-0.00821962	-0.00218316	0.994812	0.991814	0.997819	ENSG00000101751	2018	Vosa U		European	31684
eqtl-a-ENSG00000101751	ENSG00000101751 || id:eqtl-a-ENSG00000101751	Inverse variance weighted	3	-0.00504132	0.00150652	0.000818896	-0.0079941	-0.00208853	0.994971	0.992038	0.997914	ENSG00000101751	2018	Vosa U		European	31684
eqtl-a-ENSG00000102804	ENSG00000102804 || id:eqtl-a-ENSG00000102804	MR Egger	8	-0.000589801	0.00581473	0.922512	-0.0119867	0.0108071	0.99941	0.988085	1.01087	ENSG00000102804	2018	Vosa U		European	30895
eqtl-a-ENSG00000102804	ENSG00000102804 || id:eqtl-a-ENSG00000102804	Weighted median	8	-0.00581808	0.0027881	0.0369101	-0.0112828	-0.000353412	0.994199	0.988781	0.999647	ENSG00000102804	2018	Vosa U		European	30895
eqtl-a-ENSG00000102804	ENSG00000102804 || id:eqtl-a-ENSG00000102804	Inverse variance weighted	8	-0.00603532	0.00219163	0.0058907	-0.0103309	-0.00173972	0.993983	0.989722	0.998262	ENSG00000102804	2018	Vosa U		European	30895
eqtl-a-ENSG00000103111	ENSG00000103111 || id:eqtl-a-ENSG00000103111	MR Egger	4	0.00155677	0.00241678	0.585491	-0.00318013	0.00629366	1.00156	0.996825	1.00631	ENSG00000103111	2018	Vosa U		European	31684
eqtl-a-ENSG00000103111	ENSG00000103111 || id:eqtl-a-ENSG00000103111	Weighted median	4	0.00259382	0.00128319	0.0432406	7.87607e-05	0.00510888	1.0026	1.00008	1.00512	ENSG00000103111	2018	Vosa U		European	31684
eqtl-a-ENSG00000103111	ENSG00000103111 || id:eqtl-a-ENSG00000103111	Inverse variance weighted	4	0.00267022	0.00129963	0.0399175	0.000122947	0.00521749	1.00267	1.00012	1.00523	ENSG00000103111	2018	Vosa U		European	31684
eqtl-a-ENSG00000103381	ENSG00000103381 || id:eqtl-a-ENSG00000103381	MR Egger	5	0.000346859	0.00257145	0.901242	-0.00469319	0.00538691	1.00035	0.995318	1.0054	ENSG00000103381	2018	Vosa U		European	31684
eqtl-a-ENSG00000103381	ENSG00000103381 || id:eqtl-a-ENSG00000103381	Weighted median	5	0.00284699	0.00175945	0.105639	-0.000601537	0.00629552	1.00285	0.999399	1.00632	ENSG00000103381	2018	Vosa U		European	31684
eqtl-a-ENSG00000103381	ENSG00000103381 || id:eqtl-a-ENSG00000103381	Inverse variance weighted	5	0.00371127	0.00173534	0.0324644	0.00031001	0.00711254	1.00372	1.00031	1.00714	ENSG00000103381	2018	Vosa U		European	31684
eqtl-a-ENSG00000104093	ENSG00000104093 || id:eqtl-a-ENSG00000104093	MR Egger	3	0.0070919	0.00301529	0.255933	0.00118193	0.0130019	1.00712	1.00118	1.01309	ENSG00000104093	2018	Vosa U		European	31684
eqtl-a-ENSG00000104093	ENSG00000104093 || id:eqtl-a-ENSG00000104093	Weighted median	3	0.00736957	0.00187602	8.55491e-05	0.00369257	0.0110466	1.0074	1.0037	1.01111	ENSG00000104093	2018	Vosa U		European	31684
eqtl-a-ENSG00000104093	ENSG00000104093 || id:eqtl-a-ENSG00000104093	Inverse variance weighted	3	0.00726135	0.00185334	8.92953e-05	0.0036288	0.0108939	1.00729	1.00364	1.01095	ENSG00000104093	2018	Vosa U		European	31684
eqtl-a-ENSG00000104219	ENSG00000104219 || id:eqtl-a-ENSG00000104219	MR Egger	6	-0.00678723	0.00257272	0.0576918	-0.0118298	-0.0017447	0.993236	0.98824	0.998257	ENSG00000104219	2018	Vosa U		European	31684
eqtl-a-ENSG00000104219	ENSG00000104219 || id:eqtl-a-ENSG00000104219	Weighted median	6	-0.0044349	0.00176403	0.0119344	-0.00789239	-0.000977406	0.995575	0.992139	0.999023	ENSG00000104219	2018	Vosa U		European	31684
eqtl-a-ENSG00000104219	ENSG00000104219 || id:eqtl-a-ENSG00000104219	Inverse variance weighted	6	-0.00381641	0.00185759	0.0399279	-0.00745729	-0.000175531	0.996191	0.99257	0.999824	ENSG00000104219	2018	Vosa U		European	31684
eqtl-a-ENSG00000106003	ENSG00000106003 || id:eqtl-a-ENSG00000106003	MR Egger	3	0.00304879	0.00235395	0.418572	-0.00156495	0.00766252	1.00305	0.998436	1.00769	ENSG00000106003	2018	Vosa U		European	31684
eqtl-a-ENSG00000106003	ENSG00000106003 || id:eqtl-a-ENSG00000106003	Weighted median	3	0.00320681	0.00165901	0.0532405	-4.48519e-05	0.00645847	1.00321	0.999955	1.00648	ENSG00000106003	2018	Vosa U		European	31684
eqtl-a-ENSG00000106003	ENSG00000106003 || id:eqtl-a-ENSG00000106003	Inverse variance weighted	3	0.00323996	0.00161423	0.0447372	7.60587e-05	0.00640386	1.00325	1.00008	1.00642	ENSG00000106003	2018	Vosa U		European	31684
eqtl-a-ENSG00000106605	ENSG00000106605 || id:eqtl-a-ENSG00000106605	MR Egger	4	0.00518209	0.00353228	0.280043	-0.00174117	0.0121053	1.0052	0.99826	1.01218	ENSG00000106605	2018	Vosa U		European	31684
eqtl-a-ENSG00000106605	ENSG00000106605 || id:eqtl-a-ENSG00000106605	Weighted median	4	0.00345115	0.0014851	0.0201337	0.000540351	0.00636195	1.00346	1.00054	1.00638	ENSG00000106605	2018	Vosa U		European	31684
eqtl-a-ENSG00000106605	ENSG00000106605 || id:eqtl-a-ENSG00000106605	Inverse variance weighted	4	0.00326883	0.00127804	0.0105366	0.000763884	0.00577378	1.00327	1.00076	1.00579	ENSG00000106605	2018	Vosa U		European	31684
eqtl-a-ENSG00000109381	ENSG00000109381 || id:eqtl-a-ENSG00000109381	MR Egger	3	-0.00766622	0.00568658	0.406299	-0.0188119	0.00347948	0.992363	0.981364	1.00349	ENSG00000109381	2018	Vosa U		European	31684
eqtl-a-ENSG00000109381	ENSG00000109381 || id:eqtl-a-ENSG00000109381	Weighted median	3	-0.00528787	0.00235131	0.0245184	-0.00989643	-0.000679307	0.994726	0.990152	0.999321	ENSG00000109381	2018	Vosa U		European	31684
eqtl-a-ENSG00000109381	ENSG00000109381 || id:eqtl-a-ENSG00000109381	Inverse variance weighted	3	-0.0050285	0.00227235	0.0269045	-0.00948231	-0.000574681	0.994984	0.990563	0.999425	ENSG00000109381	2018	Vosa U		European	31684
eqtl-a-ENSG00000109861	ENSG00000109861 || id:eqtl-a-ENSG00000109861	MR Egger	6	0.00260828	0.00298123	0.431018	-0.00323494	0.00845149	1.00261	0.99677	1.00849	ENSG00000109861	2018	Vosa U		European	31684
eqtl-a-ENSG00000109861	ENSG00000109861 || id:eqtl-a-ENSG00000109861	Weighted median	6	0.00419644	0.00199382	0.0353153	0.000288554	0.00810432	1.00421	1.00029	1.00814	ENSG00000109861	2018	Vosa U		European	31684
eqtl-a-ENSG00000109861	ENSG00000109861 || id:eqtl-a-ENSG00000109861	Inverse variance weighted	6	0.00393711	0.00176028	0.0253097	0.000486969	0.00738725	1.00394	1.00049	1.00741	ENSG00000109861	2018	Vosa U		European	31684
eqtl-a-ENSG00000109956	ENSG00000109956 || id:eqtl-a-ENSG00000109956	MR Egger	3	-0.002746	0.00239783	0.456975	-0.00744575	0.00195375	0.997258	0.992582	1.00196	ENSG00000109956	2018	Vosa U		European	31684
eqtl-a-ENSG00000109956	ENSG00000109956 || id:eqtl-a-ENSG00000109956	Weighted median	3	-0.00326382	0.0017577	0.0633295	-0.00670891	0.00018127	0.996741	0.993314	1.00018	ENSG00000109956	2018	Vosa U		European	31684
eqtl-a-ENSG00000109956	ENSG00000109956 || id:eqtl-a-ENSG00000109956	Inverse variance weighted	3	-0.00350667	0.00167837	0.0366784	-0.00679628	-0.000217057	0.996499	0.993227	0.999783	ENSG00000109956	2018	Vosa U		European	31684
eqtl-a-ENSG00000110756	ENSG00000110756 || id:eqtl-a-ENSG00000110756	MR Egger	3	-0.0048853	0.00328847	0.377177	-0.0113307	0.0015601	0.995127	0.988733	1.00156	ENSG00000110756	2018	Vosa U		European	31644
eqtl-a-ENSG00000110756	ENSG00000110756 || id:eqtl-a-ENSG00000110756	Weighted median	3	-0.0054242	0.00210966	0.010137	-0.00955914	-0.00128926	0.99459	0.990486	0.998712	ENSG00000110756	2018	Vosa U		European	31644
eqtl-a-ENSG00000110756	ENSG00000110756 || id:eqtl-a-ENSG00000110756	Inverse variance weighted	3	-0.00561406	0.00203754	0.00586357	-0.00960763	-0.00162048	0.994402	0.990438	0.998381	ENSG00000110756	2018	Vosa U		European	31644
eqtl-a-ENSG00000111181	ENSG00000111181 || id:eqtl-a-ENSG00000111181	MR Egger	5	-0.00337424	0.00391323	0.451957	-0.0110442	0.00429569	0.996631	0.989017	1.0043	ENSG00000111181	2018	Vosa U		European	31684
eqtl-a-ENSG00000111181	ENSG00000111181 || id:eqtl-a-ENSG00000111181	Weighted median	5	-0.00360452	0.00197744	0.06833	-0.0074803	0.000271256	0.996402	0.992548	1.00027	ENSG00000111181	2018	Vosa U		European	31684
eqtl-a-ENSG00000111181	ENSG00000111181 || id:eqtl-a-ENSG00000111181	Inverse variance weighted	5	-0.00425887	0.00195789	0.0296126	-0.00809634	-0.000421405	0.99575	0.991936	0.999579	ENSG00000111181	2018	Vosa U		European	31684
eqtl-a-ENSG00000111328	ENSG00000111328 || id:eqtl-a-ENSG00000111328	MR Egger	4	0.00468342	0.00248004	0.199569	-0.000177459	0.00954429	1.00469	0.999823	1.00959	ENSG00000111328	2018	Vosa U		European	26410
eqtl-a-ENSG00000111328	ENSG00000111328 || id:eqtl-a-ENSG00000111328	Weighted median	4	0.00326818	0.00155603	0.0356995	0.000218363	0.006318	1.00327	1.00022	1.00634	ENSG00000111328	2018	Vosa U		European	26410
eqtl-a-ENSG00000111328	ENSG00000111328 || id:eqtl-a-ENSG00000111328	Inverse variance weighted	4	0.00290016	0.00145999	0.0469857	3.85859e-05	0.00576174	1.0029	1.00004	1.00578	ENSG00000111328	2018	Vosa U		European	26410
eqtl-a-ENSG00000111450	ENSG00000111450 || id:eqtl-a-ENSG00000111450	MR Egger	3	-0.00138792	0.00200329	0.614278	-0.00531438	0.00253853	0.998613	0.9947	1.00254	ENSG00000111450	2018	Vosa U		European	31470
eqtl-a-ENSG00000111450	ENSG00000111450 || id:eqtl-a-ENSG00000111450	Weighted median	3	-0.0018599	0.0010559	0.0781644	-0.00392947	0.000209662	0.998142	0.996078	1.00021	ENSG00000111450	2018	Vosa U		European	31470
eqtl-a-ENSG00000111450	ENSG00000111450 || id:eqtl-a-ENSG00000111450	Inverse variance weighted	3	-0.00212038	0.00100154	0.034249	-0.00408339	-0.00015737	0.997882	0.995925	0.999843	ENSG00000111450	2018	Vosa U		European	31470
eqtl-a-ENSG00000111670	ENSG00000111670 || id:eqtl-a-ENSG00000111670	MR Egger	3	-0.0108958	0.00520122	0.283533	-0.0210901	-0.000701378	0.989163	0.979131	0.999299	ENSG00000111670	2018	Vosa U		European	31644
eqtl-a-ENSG00000111670	ENSG00000111670 || id:eqtl-a-ENSG00000111670	Weighted median	3	-0.00703615	0.00275778	0.0107297	-0.0124414	-0.0016309	0.992989	0.987636	0.99837	ENSG00000111670	2018	Vosa U		European	31644
eqtl-a-ENSG00000111670	ENSG00000111670 || id:eqtl-a-ENSG00000111670	Inverse variance weighted	3	-0.00634213	0.00257328	0.0137161	-0.0113858	-0.00129851	0.993678	0.988679	0.998702	ENSG00000111670	2018	Vosa U		European	31644
eqtl-a-ENSG00000111897	ENSG00000111897 || id:eqtl-a-ENSG00000111897	MR Egger	3	0.0114515	0.00329247	0.17823	0.00499828	0.0179048	1.01152	1.00501	1.01807	ENSG00000111897	2018	Vosa U		European	31684
eqtl-a-ENSG00000111897	ENSG00000111897 || id:eqtl-a-ENSG00000111897	Weighted median	3	0.00695664	0.00186269	0.000187919	0.00330577	0.0106075	1.00698	1.00331	1.01066	ENSG00000111897	2018	Vosa U		European	31684
eqtl-a-ENSG00000111897	ENSG00000111897 || id:eqtl-a-ENSG00000111897	Inverse variance weighted	3	0.00605118	0.00250121	0.0155505	0.0011488	0.0109536	1.00607	1.00115	1.01101	ENSG00000111897	2018	Vosa U		European	31684
eqtl-a-ENSG00000112139	ENSG00000112139 || id:eqtl-a-ENSG00000112139	MR Egger	5	0.00369045	0.00179295	0.131709	0.000176262	0.00720464	1.0037	1.00018	1.00723	ENSG00000112139	2018	Vosa U		European	31684
eqtl-a-ENSG00000112139	ENSG00000112139 || id:eqtl-a-ENSG00000112139	Weighted median	5	0.0024018	0.0010954	0.0283349	0.000254811	0.0045488	1.0024	1.00025	1.00456	ENSG00000112139	2018	Vosa U		European	31684
eqtl-a-ENSG00000112139	ENSG00000112139 || id:eqtl-a-ENSG00000112139	Inverse variance weighted	5	0.0021537	0.000959459	0.0247874	0.000273157	0.00403424	1.00216	1.00027	1.00404	ENSG00000112139	2018	Vosa U		European	31684
eqtl-a-ENSG00000112640	ENSG00000112640 || id:eqtl-a-ENSG00000112640	MR Egger	3	-0.0137371	0.00742178	0.315347	-0.0282837	0.000809635	0.986357	0.972112	1.00081	ENSG00000112640	2018	Vosa U		European	31684
eqtl-a-ENSG00000112640	ENSG00000112640 || id:eqtl-a-ENSG00000112640	Weighted median	3	-0.00955593	0.00361006	0.00812026	-0.0166316	-0.00248021	0.99049	0.983506	0.997523	ENSG00000112640	2018	Vosa U		European	31684
eqtl-a-ENSG00000112640	ENSG00000112640 || id:eqtl-a-ENSG00000112640	Inverse variance weighted	3	-0.00762407	0.00375686	0.0424206	-0.0149875	-0.000260615	0.992405	0.985124	0.999739	ENSG00000112640	2018	Vosa U		European	31684
eqtl-a-ENSG00000112667	ENSG00000112667 || id:eqtl-a-ENSG00000112667	MR Egger	4	-0.00562525	0.00235604	0.139605	-0.0102431	-0.00100742	0.994391	0.989809	0.998993	ENSG00000112667	2018	Vosa U		European	25476
eqtl-a-ENSG00000112667	ENSG00000112667 || id:eqtl-a-ENSG00000112667	Weighted median	4	-0.00516869	0.00166378	0.0018925	-0.0084297	-0.00190769	0.994845	0.991606	0.998094	ENSG00000112667	2018	Vosa U		European	25476
eqtl-a-ENSG00000112667	ENSG00000112667 || id:eqtl-a-ENSG00000112667	Inverse variance weighted	4	-0.00507325	0.001555	0.00110421	-0.00812105	-0.00202544	0.99494	0.991912	0.997977	ENSG00000112667	2018	Vosa U		European	25476
eqtl-a-ENSG00000113658	ENSG00000113658 || id:eqtl-a-ENSG00000113658	MR Egger	4	0.005109	0.00398447	0.328309	-0.00270057	0.0129186	1.00512	0.997303	1.013	ENSG00000113658	2018	Vosa U		European	31684
eqtl-a-ENSG00000113658	ENSG00000113658 || id:eqtl-a-ENSG00000113658	Weighted median	4	0.00676357	0.00163159	3.39259e-05	0.00356564	0.00996149	1.00679	1.00357	1.01001	ENSG00000113658	2018	Vosa U		European	31684
eqtl-a-ENSG00000113658	ENSG00000113658 || id:eqtl-a-ENSG00000113658	Inverse variance weighted	4	0.00660695	0.00154115	1.81073e-05	0.00358631	0.0096276	1.00663	1.00359	1.00967	ENSG00000113658	2018	Vosa U		European	31684
eqtl-a-ENSG00000113742	ENSG00000113742 || id:eqtl-a-ENSG00000113742	MR Egger	3	0.00223409	0.00409198	0.681855	-0.0057862	0.0102544	1.00224	0.994231	1.01031	ENSG00000113742	2018	Vosa U		European	31684
eqtl-a-ENSG00000113742	ENSG00000113742 || id:eqtl-a-ENSG00000113742	Weighted median	3	0.0025523	0.00133366	0.0556511	-6.16712e-05	0.00516628	1.00256	0.999938	1.00518	ENSG00000113742	2018	Vosa U		European	31684
eqtl-a-ENSG00000113742	ENSG00000113742 || id:eqtl-a-ENSG00000113742	Inverse variance weighted	3	0.00260558	0.00126145	0.0388712	0.000133144	0.00507802	1.00261	1.00013	1.00509	ENSG00000113742	2018	Vosa U		European	31684
eqtl-a-ENSG00000114166	ENSG00000114166 || id:eqtl-a-ENSG00000114166	MR Egger	3	-0.00569446	0.00394554	0.385745	-0.0134277	0.00203879	0.994322	0.986662	1.00204	ENSG00000114166	2018	Vosa U		European	26410
eqtl-a-ENSG00000114166	ENSG00000114166 || id:eqtl-a-ENSG00000114166	Weighted median	3	-0.00495482	0.00217359	0.022634	-0.00921505	-0.000694586	0.995057	0.990827	0.999306	ENSG00000114166	2018	Vosa U		European	26410
eqtl-a-ENSG00000114166	ENSG00000114166 || id:eqtl-a-ENSG00000114166	Inverse variance weighted	3	-0.0047893	0.00210503	0.0228961	-0.00891516	-0.000663432	0.995222	0.991124	0.999337	ENSG00000114166	2018	Vosa U		European	26410
eqtl-a-ENSG00000114650	ENSG00000114650 || id:eqtl-a-ENSG00000114650	MR Egger	5	0.00253839	0.00313898	0.477888	-0.00361401	0.00869079	1.00254	0.996393	1.00873	ENSG00000114650	2018	Vosa U		European	31684
eqtl-a-ENSG00000114650	ENSG00000114650 || id:eqtl-a-ENSG00000114650	Weighted median	5	0.00402809	0.00174414	0.0209158	0.000609578	0.0074466	1.00404	1.00061	1.00747	ENSG00000114650	2018	Vosa U		European	31684
eqtl-a-ENSG00000114650	ENSG00000114650 || id:eqtl-a-ENSG00000114650	Inverse variance weighted	5	0.00445399	0.00173901	0.0104303	0.00104554	0.00786244	1.00446	1.00105	1.00789	ENSG00000114650	2018	Vosa U		European	31684
eqtl-a-ENSG00000115415	ENSG00000115415 || id:eqtl-a-ENSG00000115415	MR Egger	5	-0.0179354	0.0106335	0.190248	-0.0387771	0.00290623	0.982224	0.961965	1.00291	ENSG00000115415	2018	Vosa U		European	31684
eqtl-a-ENSG00000115415	ENSG00000115415 || id:eqtl-a-ENSG00000115415	Weighted median	5	-0.0106136	0.00353604	0.00268601	-0.0175443	-0.00368299	0.989443	0.982609	0.996324	ENSG00000115415	2018	Vosa U		European	31684
eqtl-a-ENSG00000115415	ENSG00000115415 || id:eqtl-a-ENSG00000115415	Inverse variance weighted	5	-0.00941221	0.00303917	0.0019551	-0.015369	-0.00345544	0.990632	0.984749	0.996551	ENSG00000115415	2018	Vosa U		European	31684
eqtl-a-ENSG00000115649	ENSG00000115649 || id:eqtl-a-ENSG00000115649	MR Egger	3	-0.0043488	0.00583125	0.592059	-0.015778	0.00708045	0.995661	0.984346	1.00711	ENSG00000115649	2018	Vosa U		European	24941
eqtl-a-ENSG00000115649	ENSG00000115649 || id:eqtl-a-ENSG00000115649	Weighted median	3	-0.00539949	0.00228863	0.0183112	-0.00988521	-0.000913771	0.994615	0.990163	0.999087	ENSG00000115649	2018	Vosa U		European	24941
eqtl-a-ENSG00000115649	ENSG00000115649 || id:eqtl-a-ENSG00000115649	Inverse variance weighted	3	-0.00544339	0.00217372	0.0122734	-0.00970387	-0.0011829	0.994571	0.990343	0.998818	ENSG00000115649	2018	Vosa U		European	24941
eqtl-a-ENSG00000115828	ENSG00000115828 || id:eqtl-a-ENSG00000115828	MR Egger	6	-0.00202812	0.0059282	0.749485	-0.0136474	0.00959115	0.997974	0.986445	1.00964	ENSG00000115828	2018	Vosa U		European	31644
eqtl-a-ENSG00000115828	ENSG00000115828 || id:eqtl-a-ENSG00000115828	Weighted median	6	-0.0043722	0.0026017	0.0928566	-0.00947153	0.000727128	0.995637	0.990573	1.00073	ENSG00000115828	2018	Vosa U		European	31644
eqtl-a-ENSG00000115828	ENSG00000115828 || id:eqtl-a-ENSG00000115828	Inverse variance weighted	6	-0.00446673	0.00222426	0.044623	-0.00882627	-0.00010719	0.995543	0.991213	0.999893	ENSG00000115828	2018	Vosa U		European	31644
eqtl-a-ENSG00000116679	ENSG00000116679 || id:eqtl-a-ENSG00000116679	MR Egger	6	0.000126359	0.0051514	0.981606	-0.0099704	0.0102231	1.00013	0.990079	1.01028	ENSG00000116679	2018	Vosa U		European	31470
eqtl-a-ENSG00000116679	ENSG00000116679 || id:eqtl-a-ENSG00000116679	Weighted median	6	0.00385764	0.00207708	0.0632761	-0.000213426	0.00792871	1.00387	0.999787	1.00796	ENSG00000116679	2018	Vosa U		European	31470
eqtl-a-ENSG00000116679	ENSG00000116679 || id:eqtl-a-ENSG00000116679	Inverse variance weighted	6	0.00509299	0.0025769	0.048109	4.22726e-05	0.0101437	1.00511	1.00004	1.0102	ENSG00000116679	2018	Vosa U		European	31470
eqtl-a-ENSG00000116690	ENSG00000116690 || id:eqtl-a-ENSG00000116690	MR Egger	4	-0.00540685	0.00358618	0.270645	-0.0124358	0.00162207	0.994608	0.987641	1.00162	ENSG00000116690	2018	Vosa U		European	31470
eqtl-a-ENSG00000116690	ENSG00000116690 || id:eqtl-a-ENSG00000116690	Weighted median	4	-0.00516782	0.00218016	0.0177697	-0.00944094	-0.000894699	0.994846	0.990603	0.999106	ENSG00000116690	2018	Vosa U		European	31470
eqtl-a-ENSG00000116690	ENSG00000116690 || id:eqtl-a-ENSG00000116690	Inverse variance weighted	4	-0.00519988	0.00216571	0.0163502	-0.00944468	-0.000955086	0.994814	0.9906	0.999045	ENSG00000116690	2018	Vosa U		European	31470
eqtl-a-ENSG00000116874	ENSG00000116874 || id:eqtl-a-ENSG00000116874	MR Egger	5	0.00168812	0.0020218	0.465011	-0.00227461	0.00565084	1.00169	0.997728	1.00567	ENSG00000116874	2018	Vosa U		European	31470
eqtl-a-ENSG00000116874	ENSG00000116874 || id:eqtl-a-ENSG00000116874	Weighted median	5	0.00293359	0.00135534	0.0304281	0.00027713	0.00559006	1.00294	1.00028	1.00561	ENSG00000116874	2018	Vosa U		European	31470
eqtl-a-ENSG00000116874	ENSG00000116874 || id:eqtl-a-ENSG00000116874	Inverse variance weighted	5	0.0028512	0.00117239	0.015018	0.000553306	0.00514909	1.00286	1.00055	1.00516	ENSG00000116874	2018	Vosa U		European	31470
eqtl-a-ENSG00000117016	ENSG00000117016 || id:eqtl-a-ENSG00000117016	MR Egger	3	-0.0112905	0.00275874	0.152563	-0.0166977	-0.00588339	0.988773	0.983441	0.994134	ENSG00000117016	2018	Vosa U		European	31684
eqtl-a-ENSG00000117016	ENSG00000117016 || id:eqtl-a-ENSG00000117016	Weighted median	3	-0.00663747	0.00173485	0.000130262	-0.0100378	-0.00323716	0.993385	0.990012	0.996768	ENSG00000117016	2018	Vosa U		European	31684
eqtl-a-ENSG00000117016	ENSG00000117016 || id:eqtl-a-ENSG00000117016	Inverse variance weighted	3	-0.0064519	0.00287381	0.024764	-0.0120846	-0.000819222	0.993569	0.987988	0.999181	ENSG00000117016	2018	Vosa U		European	31684
eqtl-a-ENSG00000118046	ENSG00000118046 || id:eqtl-a-ENSG00000118046	MR Egger	4	0.00142189	0.00324729	0.704233	-0.00494281	0.00778658	1.00142	0.995069	1.00782	ENSG00000118046	2018	Vosa U		European	31684
eqtl-a-ENSG00000118046	ENSG00000118046 || id:eqtl-a-ENSG00000118046	Weighted median	4	0.00382424	0.00206403	0.0639111	-0.000221265	0.00786975	1.00383	0.999779	1.0079	ENSG00000118046	2018	Vosa U		European	31684
eqtl-a-ENSG00000118046	ENSG00000118046 || id:eqtl-a-ENSG00000118046	Inverse variance weighted	4	0.00420636	0.00193599	0.0298011	0.000411831	0.00800089	1.00422	1.00041	1.00803	ENSG00000118046	2018	Vosa U		European	31684
eqtl-a-ENSG00000118520	ENSG00000118520 || id:eqtl-a-ENSG00000118520	MR Egger	9	-0.000293228	0.00257658	0.912588	-0.00534333	0.00475687	0.999707	0.994671	1.00477	ENSG00000118520	2018	Vosa U		European	31684
eqtl-a-ENSG00000118520	ENSG00000118520 || id:eqtl-a-ENSG00000118520	Weighted median	9	-0.0030671	0.00191502	0.109243	-0.00682053	0.000686333	0.996938	0.993203	1.00069	ENSG00000118520	2018	Vosa U		European	31684
eqtl-a-ENSG00000118520	ENSG00000118520 || id:eqtl-a-ENSG00000118520	Inverse variance weighted	9	-0.0036887	0.00166294	0.0265426	-0.00694806	-0.000429338	0.996318	0.993076	0.999571	ENSG00000118520	2018	Vosa U		European	31684
eqtl-a-ENSG00000119714	ENSG00000119714 || id:eqtl-a-ENSG00000119714	MR Egger	3	0.00698415	0.00456742	0.368705	-0.001968	0.0159363	1.00701	0.998034	1.01606	ENSG00000119714	2018	Vosa U		European	31684
eqtl-a-ENSG00000119714	ENSG00000119714 || id:eqtl-a-ENSG00000119714	Weighted median	3	0.00548806	0.00232907	0.0184565	0.000923081	0.010053	1.0055	1.00092	1.0101	ENSG00000119714	2018	Vosa U		European	31684
eqtl-a-ENSG00000119714	ENSG00000119714 || id:eqtl-a-ENSG00000119714	Inverse variance weighted	3	0.0050446	0.00218821	0.0211469	0.000755703	0.00933349	1.00506	1.00076	1.00938	ENSG00000119714	2018	Vosa U		European	31684
eqtl-a-ENSG00000119866	ENSG00000119866 || id:eqtl-a-ENSG00000119866	MR Egger	4	0.0275403	0.0417111	0.576959	-0.0542135	0.109294	1.02792	0.94723	1.11549	ENSG00000119866	2018	Vosa U		European	31430
eqtl-a-ENSG00000119866	ENSG00000119866 || id:eqtl-a-ENSG00000119866	Weighted median	4	0.0133471	0.00524806	0.0109826	0.00306094	0.0236333	1.01344	1.00307	1.02391	ENSG00000119866	2018	Vosa U		European	31430
eqtl-a-ENSG00000119866	ENSG00000119866 || id:eqtl-a-ENSG00000119866	Inverse variance weighted	4	0.0138839	0.00456971	0.00237965	0.00492724	0.0228405	1.01398	1.00494	1.0231	ENSG00000119866	2018	Vosa U		European	31430
eqtl-a-ENSG00000120265	ENSG00000120265 || id:eqtl-a-ENSG00000120265	MR Egger	3	-0.00750024	0.00324282	0.259798	-0.0138562	-0.00114432	0.992528	0.986239	0.998856	ENSG00000120265	2018	Vosa U		European	31684
eqtl-a-ENSG00000120265	ENSG00000120265 || id:eqtl-a-ENSG00000120265	Weighted median	3	-0.00477686	0.00190587	0.0121969	-0.00851236	-0.00104136	0.995235	0.991524	0.998959	ENSG00000120265	2018	Vosa U		European	31684
eqtl-a-ENSG00000120265	ENSG00000120265 || id:eqtl-a-ENSG00000120265	Inverse variance weighted	3	-0.00435907	0.0018965	0.0215342	-0.0080762	-0.000641937	0.99565	0.991956	0.999358	ENSG00000120265	2018	Vosa U		European	31684
eqtl-a-ENSG00000120318	ENSG00000120318 || id:eqtl-a-ENSG00000120318	MR Egger	5	0.00513832	0.0026793	0.150966	-0.000113111	0.0103898	1.00515	0.999887	1.01044	ENSG00000120318	2018	Vosa U		European	31684
eqtl-a-ENSG00000120318	ENSG00000120318 || id:eqtl-a-ENSG00000120318	Weighted median	5	0.00493824	0.00157582	0.00172581	0.00184964	0.00802685	1.00495	1.00185	1.00806	ENSG00000120318	2018	Vosa U		European	31684
eqtl-a-ENSG00000120318	ENSG00000120318 || id:eqtl-a-ENSG00000120318	Inverse variance weighted	5	0.00465129	0.00146204	0.00146578	0.0017857	0.00751689	1.00466	1.00179	1.00755	ENSG00000120318	2018	Vosa U		European	31684
eqtl-a-ENSG00000120899	ENSG00000120899 || id:eqtl-a-ENSG00000120899	MR Egger	4	-0.00338437	0.00415803	0.501178	-0.0115341	0.00476537	0.996621	0.988532	1.00478	ENSG00000120899	2018	Vosa U		European	31470
eqtl-a-ENSG00000120899	ENSG00000120899 || id:eqtl-a-ENSG00000120899	Weighted median	4	-0.00405884	0.00152987	0.00797631	-0.00705738	-0.00106031	0.995949	0.992967	0.99894	ENSG00000120899	2018	Vosa U		European	31470
eqtl-a-ENSG00000120899	ENSG00000120899 || id:eqtl-a-ENSG00000120899	Inverse variance weighted	4	-0.00386693	0.00151171	0.0105281	-0.00682988	-0.000903978	0.996141	0.993193	0.999096	ENSG00000120899	2018	Vosa U		European	31470
eqtl-a-ENSG00000120915	ENSG00000120915 || id:eqtl-a-ENSG00000120915	MR Egger	7	0.00245973	0.00158593	0.181606	-0.000648695	0.00556815	1.00246	0.999352	1.00558	ENSG00000120915	2018	Vosa U		European	31684
eqtl-a-ENSG00000120915	ENSG00000120915 || id:eqtl-a-ENSG00000120915	Weighted median	7	0.00219503	0.00112986	0.0520467	-1.94933e-05	0.00440956	1.0022	0.999981	1.00442	ENSG00000120915	2018	Vosa U		European	31684
eqtl-a-ENSG00000120915	ENSG00000120915 || id:eqtl-a-ENSG00000120915	Inverse variance weighted	7	0.00271023	0.00118024	0.0216561	0.000396968	0.00502349	1.00271	1.0004	1.00504	ENSG00000120915	2018	Vosa U		European	31684
eqtl-a-ENSG00000121671	ENSG00000121671 || id:eqtl-a-ENSG00000121671	MR Egger	3	0.00400264	0.003141	0.423582	-0.00215372	0.010159	1.00401	0.997849	1.01021	ENSG00000121671	2018	Vosa U		European	26609
eqtl-a-ENSG00000121671	ENSG00000121671 || id:eqtl-a-ENSG00000121671	Weighted median	3	0.00482909	0.00181545	0.00781412	0.00127081	0.00838737	1.00484	1.00127	1.00842	ENSG00000121671	2018	Vosa U		European	26609
eqtl-a-ENSG00000121671	ENSG00000121671 || id:eqtl-a-ENSG00000121671	Inverse variance weighted	3	0.00473182	0.00181108	0.00898285	0.0011821	0.00828153	1.00474	1.00118	1.00832	ENSG00000121671	2018	Vosa U		European	26609
eqtl-a-ENSG00000123405	ENSG00000123405 || id:eqtl-a-ENSG00000123405	MR Egger	5	-0.00176812	0.00225071	0.489444	-0.0061795	0.00264327	0.998233	0.99384	1.00265	ENSG00000123405	2018	Vosa U		European	31684
eqtl-a-ENSG00000123405	ENSG00000123405 || id:eqtl-a-ENSG00000123405	Weighted median	5	-0.00278214	0.00164617	0.0910155	-0.00600864	0.00044436	0.997222	0.994009	1.00044	ENSG00000123405	2018	Vosa U		European	31684
eqtl-a-ENSG00000123405	ENSG00000123405 || id:eqtl-a-ENSG00000123405	Inverse variance weighted	5	-0.00295224	0.00150582	0.0499306	-0.00590365	-8.40171e-07	0.997052	0.994114	0.999999	ENSG00000123405	2018	Vosa U		European	31684
eqtl-a-ENSG00000125534	ENSG00000125534 || id:eqtl-a-ENSG00000125534	MR Egger	4	-0.00261246	0.00196751	0.315517	-0.00646878	0.00124386	0.997391	0.993552	1.00124	ENSG00000125534	2018	Vosa U		European	31684
eqtl-a-ENSG00000125534	ENSG00000125534 || id:eqtl-a-ENSG00000125534	Weighted median	4	-0.00317224	0.00130831	0.0153221	-0.00573653	-0.000607942	0.996833	0.99428	0.999392	ENSG00000125534	2018	Vosa U		European	31684
eqtl-a-ENSG00000125534	ENSG00000125534 || id:eqtl-a-ENSG00000125534	Inverse variance weighted	4	-0.0032524	0.00130969	0.0130157	-0.00581938	-0.000685411	0.996753	0.994198	0.999315	ENSG00000125534	2018	Vosa U		European	31684
eqtl-a-ENSG00000128973	ENSG00000128973 || id:eqtl-a-ENSG00000128973	MR Egger	3	-0.00022255	0.0168004	0.991567	-0.0331513	0.0327062	0.999777	0.967392	1.03325	ENSG00000128973	2018	Vosa U		European	31684
eqtl-a-ENSG00000128973	ENSG00000128973 || id:eqtl-a-ENSG00000128973	Weighted median	3	-0.00421039	0.00148427	0.0045586	-0.00711956	-0.00130122	0.995798	0.992906	0.9987	ENSG00000128973	2018	Vosa U		European	31684
eqtl-a-ENSG00000128973	ENSG00000128973 || id:eqtl-a-ENSG00000128973	Inverse variance weighted	3	-0.00408447	0.00144716	0.00476645	-0.0069209	-0.00124804	0.995924	0.993103	0.998753	ENSG00000128973	2018	Vosa U		European	31684
eqtl-a-ENSG00000129007	ENSG00000129007 || id:eqtl-a-ENSG00000129007	MR Egger	3	-0.0117265	0.0107657	0.472823	-0.0328274	0.00937436	0.988342	0.967706	1.00942	ENSG00000129007	2018	Vosa U		European	31470
eqtl-a-ENSG00000129007	ENSG00000129007 || id:eqtl-a-ENSG00000129007	Weighted median	3	-0.00716999	0.00166589	1.67749e-05	-0.0104351	-0.00390484	0.992856	0.989619	0.996103	ENSG00000129007	2018	Vosa U		European	31470
eqtl-a-ENSG00000129007	ENSG00000129007 || id:eqtl-a-ENSG00000129007	Inverse variance weighted	3	-0.0069183	0.00163718	2.38156e-05	-0.0101272	-0.00370943	0.993106	0.989924	0.996297	ENSG00000129007	2018	Vosa U		European	31470
eqtl-a-ENSG00000129515	ENSG00000129515 || id:eqtl-a-ENSG00000129515	MR Egger	3	-0.00502944	0.00713443	0.609089	-0.0190129	0.00895405	0.994983	0.981167	1.00899	ENSG00000129515	2018	Vosa U		European	31684
eqtl-a-ENSG00000129515	ENSG00000129515 || id:eqtl-a-ENSG00000129515	Weighted median	3	-0.00413316	0.00176949	0.0195024	-0.00760136	-0.00066495	0.995875	0.992427	0.999335	ENSG00000129515	2018	Vosa U		European	31684
eqtl-a-ENSG00000129515	ENSG00000129515 || id:eqtl-a-ENSG00000129515	Inverse variance weighted	3	-0.00415058	0.00174943	0.0176662	-0.00757946	-0.000721709	0.995858	0.992449	0.999279	ENSG00000129515	2018	Vosa U		European	31684
eqtl-a-ENSG00000130227	ENSG00000130227 || id:eqtl-a-ENSG00000130227	MR Egger	3	-0.0117615	0.00819267	0.38733	-0.0278192	0.0042961	0.988307	0.972564	1.00431	ENSG00000130227	2018	Vosa U		European	31470
eqtl-a-ENSG00000130227	ENSG00000130227 || id:eqtl-a-ENSG00000130227	Weighted median	3	-0.00941064	0.0035208	0.00752055	-0.0163114	-0.00250987	0.990634	0.983821	0.997493	ENSG00000130227	2018	Vosa U		European	31470
eqtl-a-ENSG00000130227	ENSG00000130227 || id:eqtl-a-ENSG00000130227	Inverse variance weighted	3	-0.00866814	0.00331198	0.00886528	-0.0151596	-0.00217666	0.991369	0.984955	0.997826	ENSG00000130227	2018	Vosa U		European	31470
eqtl-a-ENSG00000130518	ENSG00000130518 || id:eqtl-a-ENSG00000130518	MR Egger	3	-0.00230375	0.00665103	0.787724	-0.0153398	0.0107323	0.997699	0.984777	1.01079	ENSG00000130518	2018	Vosa U		European	31470
eqtl-a-ENSG00000130518	ENSG00000130518 || id:eqtl-a-ENSG00000130518	Weighted median	3	-0.00501171	0.00287015	0.0807852	-0.0106372	0.000613787	0.995001	0.989419	1.00061	ENSG00000130518	2018	Vosa U		European	31470
eqtl-a-ENSG00000130518	ENSG00000130518 || id:eqtl-a-ENSG00000130518	Inverse variance weighted	3	-0.00539196	0.0026852	0.0446406	-0.010655	-0.000128957	0.994623	0.989402	0.999871	ENSG00000130518	2018	Vosa U		European	31470
eqtl-a-ENSG00000131845	ENSG00000131845 || id:eqtl-a-ENSG00000131845	MR Egger	5	-0.00157766	0.0052489	0.783369	-0.0118655	0.00871019	0.998424	0.988205	1.00875	ENSG00000131845	2018	Vosa U		European	30437
eqtl-a-ENSG00000131845	ENSG00000131845 || id:eqtl-a-ENSG00000131845	Weighted median	5	-0.00421836	0.00233267	0.0705473	-0.00879039	0.000353678	0.995791	0.991248	1.00035	ENSG00000131845	2018	Vosa U		European	30437
eqtl-a-ENSG00000131845	ENSG00000131845 || id:eqtl-a-ENSG00000131845	Inverse variance weighted	5	-0.00428945	0.00208594	0.0397477	-0.00837789	-0.000201005	0.99572	0.991657	0.999799	ENSG00000131845	2018	Vosa U		European	30437
eqtl-a-ENSG00000132471	ENSG00000132471 || id:eqtl-a-ENSG00000132471	MR Egger	3	0.00680769	0.00452771	0.373638	-0.00206662	0.015682	1.00683	0.997936	1.01581	ENSG00000132471	2018	Vosa U		European	31684
eqtl-a-ENSG00000132471	ENSG00000132471 || id:eqtl-a-ENSG00000132471	Weighted median	3	0.00614094	0.00305539	0.044445	0.000152371	0.0121295	1.00616	1.00015	1.0122	ENSG00000132471	2018	Vosa U		European	31684
eqtl-a-ENSG00000132471	ENSG00000132471 || id:eqtl-a-ENSG00000132471	Inverse variance weighted	3	0.00600773	0.00286241	0.0358316	0.000397399	0.0116181	1.00603	1.0004	1.01169	ENSG00000132471	2018	Vosa U		European	31684
eqtl-a-ENSG00000133048	ENSG00000133048 || id:eqtl-a-ENSG00000133048	MR Egger	10	0.00390037	0.00174609	0.0559669	0.000478026	0.00732272	1.00391	1.00048	1.00735	ENSG00000133048	2018	Vosa U		European	25812
eqtl-a-ENSG00000133048	ENSG00000133048 || id:eqtl-a-ENSG00000133048	Weighted median	10	0.00263903	0.00120598	0.028648	0.00027532	0.00500274	1.00264	1.00028	1.00502	ENSG00000133048	2018	Vosa U		European	25812
eqtl-a-ENSG00000133048	ENSG00000133048 || id:eqtl-a-ENSG00000133048	Inverse variance weighted	10	0.00246927	0.00107645	0.0217967	0.00035942	0.00457912	1.00247	1.00036	1.00459	ENSG00000133048	2018	Vosa U		European	25812
eqtl-a-ENSG00000133055	ENSG00000133055 || id:eqtl-a-ENSG00000133055	MR Egger	8	0.000554284	0.00206473	0.797342	-0.00349259	0.00460116	1.00055	0.996513	1.00461	ENSG00000133055	2018	Vosa U		European	31684
eqtl-a-ENSG00000133055	ENSG00000133055 || id:eqtl-a-ENSG00000133055	Weighted median	8	0.00354118	0.00140975	0.0120075	0.000778074	0.00630428	1.00355	1.00078	1.00632	ENSG00000133055	2018	Vosa U		European	31684
eqtl-a-ENSG00000133055	ENSG00000133055 || id:eqtl-a-ENSG00000133055	Inverse variance weighted	8	0.00417571	0.00162951	0.0103905	0.00098187	0.00736954	1.00418	1.00098	1.0074	ENSG00000133055	2018	Vosa U		European	31684
eqtl-a-ENSG00000133059	ENSG00000133059 || id:eqtl-a-ENSG00000133059	MR Egger	5	0.00697227	0.00596845	0.327123	-0.00472589	0.0186704	1.007	0.995285	1.01885	ENSG00000133059	2018	Vosa U		European	31470
eqtl-a-ENSG00000133059	ENSG00000133059 || id:eqtl-a-ENSG00000133059	Weighted median	5	0.0026807	0.00142805	0.0604943	-0.00011828	0.00547969	1.00268	0.999882	1.00549	ENSG00000133059	2018	Vosa U		European	31470
eqtl-a-ENSG00000133059	ENSG00000133059 || id:eqtl-a-ENSG00000133059	Inverse variance weighted	5	0.00308894	0.00128881	0.0165417	0.000562874	0.005615	1.00309	1.00056	1.00563	ENSG00000133059	2018	Vosa U		European	31470
eqtl-a-ENSG00000133961	ENSG00000133961 || id:eqtl-a-ENSG00000133961	MR Egger	4	0.00764003	0.00622714	0.344691	-0.00456516	0.0198452	1.00767	0.995445	1.02004	ENSG00000133961	2018	Vosa U		European	31470
eqtl-a-ENSG00000133961	ENSG00000133961 || id:eqtl-a-ENSG00000133961	Weighted median	4	0.00872701	0.00276829	0.00161885	0.00330116	0.0141529	1.00877	1.00331	1.01425	ENSG00000133961	2018	Vosa U		European	31470
eqtl-a-ENSG00000133961	ENSG00000133961 || id:eqtl-a-ENSG00000133961	Inverse variance weighted	4	0.00628358	0.00247607	0.0111577	0.00143048	0.0111367	1.0063	1.00143	1.0112	ENSG00000133961	2018	Vosa U		European	31470
eqtl-a-ENSG00000134184	ENSG00000134184 || id:eqtl-a-ENSG00000134184	MR Egger	4	0.00264467	0.00675522	0.733202	-0.0105956	0.0158849	1.00265	0.98946	1.01601	ENSG00000134184	2018	Vosa U		European	23628
eqtl-a-ENSG00000134184	ENSG00000134184 || id:eqtl-a-ENSG00000134184	Weighted median	4	0.00368186	0.0016144	0.02257	0.000517635	0.00684609	1.00369	1.00052	1.00687	ENSG00000134184	2018	Vosa U		European	23628
eqtl-a-ENSG00000134184	ENSG00000134184 || id:eqtl-a-ENSG00000134184	Inverse variance weighted	4	0.00390405	0.00152772	0.0106042	0.000909723	0.00689837	1.00391	1.00091	1.00692	ENSG00000134184	2018	Vosa U		European	23628
eqtl-a-ENSG00000134222	ENSG00000134222 || id:eqtl-a-ENSG00000134222	MR Egger	3	-0.00199524	0.00200833	0.502081	-0.00593156	0.00194109	0.998007	0.994086	1.00194	ENSG00000134222	2018	Vosa U		European	31684
eqtl-a-ENSG00000134222	ENSG00000134222 || id:eqtl-a-ENSG00000134222	Weighted median	3	-0.00295913	0.00136285	0.0299102	-0.00563031	-0.00028794	0.997045	0.994386	0.999712	ENSG00000134222	2018	Vosa U		European	31684
eqtl-a-ENSG00000134222	ENSG00000134222 || id:eqtl-a-ENSG00000134222	Inverse variance weighted	3	-0.00302385	0.00130205	0.0202125	-0.00557585	-0.000471835	0.996981	0.99444	0.999528	ENSG00000134222	2018	Vosa U		European	31684
eqtl-a-ENSG00000134548	ENSG00000134548 || id:eqtl-a-ENSG00000134548	MR Egger	7	0.00639222	0.00341558	0.120184	-0.000302322	0.0130868	1.00641	0.999698	1.01317	ENSG00000134548	2018	Vosa U		European	8269
eqtl-a-ENSG00000134548	ENSG00000134548 || id:eqtl-a-ENSG00000134548	Weighted median	7	0.00471284	0.00208953	0.0241052	0.000617349	0.00880833	1.00472	1.00062	1.00885	ENSG00000134548	2018	Vosa U		European	8269
eqtl-a-ENSG00000134548	ENSG00000134548 || id:eqtl-a-ENSG00000134548	Inverse variance weighted	7	0.00502709	0.00181366	0.00557494	0.00147231	0.00858187	1.00504	1.00147	1.00862	ENSG00000134548	2018	Vosa U		European	8269
eqtl-a-ENSG00000134571	ENSG00000134571 || id:eqtl-a-ENSG00000134571	MR Egger	4	8.2808e-05	0.00384053	0.984755	-0.00744462	0.00761024	1.00008	0.992583	1.00764	ENSG00000134571	2018	Vosa U		European	31470
eqtl-a-ENSG00000134571	ENSG00000134571 || id:eqtl-a-ENSG00000134571	Weighted median	4	0.00440205	0.00172072	0.0105195	0.00102945	0.00777466	1.00441	1.00103	1.0078	ENSG00000134571	2018	Vosa U		European	31470
eqtl-a-ENSG00000134571	ENSG00000134571 || id:eqtl-a-ENSG00000134571	Inverse variance weighted	4	0.00457354	0.00225126	0.0421994	0.000161075	0.00898601	1.00458	1.00016	1.00903	ENSG00000134571	2018	Vosa U		European	31470
eqtl-a-ENSG00000135631	ENSG00000135631 || id:eqtl-a-ENSG00000135631	MR Egger	3	-0.00435933	0.00263976	0.34663	-0.00953326	0.000814597	0.99565	0.990512	1.00081	ENSG00000135631	2018	Vosa U		European	31684
eqtl-a-ENSG00000135631	ENSG00000135631 || id:eqtl-a-ENSG00000135631	Weighted median	3	-0.00443089	0.00182776	0.0153416	-0.0080133	-0.000848473	0.995579	0.992019	0.999152	ENSG00000135631	2018	Vosa U		European	31684
eqtl-a-ENSG00000135631	ENSG00000135631 || id:eqtl-a-ENSG00000135631	Inverse variance weighted	3	-0.00445806	0.00175894	0.0112602	-0.00790558	-0.00101054	0.995552	0.992126	0.99899	ENSG00000135631	2018	Vosa U		European	31684
eqtl-a-ENSG00000135766	ENSG00000135766 || id:eqtl-a-ENSG00000135766	MR Egger	3	-0.00460174	0.00357613	0.420575	-0.011611	0.00240748	0.995409	0.988456	1.00241	ENSG00000135766	2018	Vosa U		European	26609
eqtl-a-ENSG00000135766	ENSG00000135766 || id:eqtl-a-ENSG00000135766	Weighted median	3	-0.00390766	0.00200096	0.0508323	-0.00782954	1.42204e-05	0.9961	0.992201	1.00001	ENSG00000135766	2018	Vosa U		European	26609
eqtl-a-ENSG00000135766	ENSG00000135766 || id:eqtl-a-ENSG00000135766	Inverse variance weighted	3	-0.003866	0.001949	0.047303	-0.00768605	-4.59514e-05	0.996141	0.992343	0.999954	ENSG00000135766	2018	Vosa U		European	26609
eqtl-a-ENSG00000135862	ENSG00000135862 || id:eqtl-a-ENSG00000135862	MR Egger	3	0.00317052	0.00184639	0.335721	-0.00044841	0.00678945	1.00318	0.999552	1.00681	ENSG00000135862	2018	Vosa U		European	31684
eqtl-a-ENSG00000135862	ENSG00000135862 || id:eqtl-a-ENSG00000135862	Weighted median	3	0.00253388	0.00109775	0.0209851	0.000382294	0.00468547	1.00254	1.00038	1.0047	ENSG00000135862	2018	Vosa U		European	31684
eqtl-a-ENSG00000135862	ENSG00000135862 || id:eqtl-a-ENSG00000135862	Inverse variance weighted	3	0.00244732	0.00108832	0.0245307	0.000314214	0.00458043	1.00245	1.00031	1.00459	ENSG00000135862	2018	Vosa U		European	31684
eqtl-a-ENSG00000136003	ENSG00000136003 || id:eqtl-a-ENSG00000136003	MR Egger	6	-0.00302637	0.00232138	0.262306	-0.00757627	0.00152353	0.996978	0.992452	1.00152	ENSG00000136003	2018	Vosa U		European	31684
eqtl-a-ENSG00000136003	ENSG00000136003 || id:eqtl-a-ENSG00000136003	Weighted median	6	-0.00343576	0.00177975	0.0535478	-0.00692406	5.25447e-05	0.99657	0.9931	1.00005	ENSG00000136003	2018	Vosa U		European	31684
eqtl-a-ENSG00000136003	ENSG00000136003 || id:eqtl-a-ENSG00000136003	Inverse variance weighted	6	-0.00343453	0.00155667	0.0273607	-0.0064856	-0.000383458	0.996571	0.993535	0.999617	ENSG00000136003	2018	Vosa U		European	31684
eqtl-a-ENSG00000136754	ENSG00000136754 || id:eqtl-a-ENSG00000136754	MR Egger	3	-0.0144661	0.00474947	0.201955	-0.023775	-0.00515709	0.985638	0.976505	0.994856	ENSG00000136754	2018	Vosa U		European	31684
eqtl-a-ENSG00000136754	ENSG00000136754 || id:eqtl-a-ENSG00000136754	Weighted median	3	-0.0098619	0.00303369	0.00115081	-0.0158079	-0.00391588	0.990187	0.984316	0.996092	ENSG00000136754	2018	Vosa U		European	31684
eqtl-a-ENSG00000136754	ENSG00000136754 || id:eqtl-a-ENSG00000136754	Inverse variance weighted	3	-0.00919407	0.00300354	0.00220546	-0.015081	-0.00330712	0.990848	0.985032	0.996698	ENSG00000136754	2018	Vosa U		European	31684
eqtl-a-ENSG00000136830	ENSG00000136830 || id:eqtl-a-ENSG00000136830	MR Egger	3	0.0114211	0.0050254	0.26389	0.00157127	0.0212708	1.01149	1.00157	1.0215	ENSG00000136830	2018	Vosa U		European	31470
eqtl-a-ENSG00000136830	ENSG00000136830 || id:eqtl-a-ENSG00000136830	Weighted median	3	0.00715663	0.00267971	0.00756996	0.0019044	0.0124089	1.00718	1.00191	1.01249	ENSG00000136830	2018	Vosa U		European	31470
eqtl-a-ENSG00000136830	ENSG00000136830 || id:eqtl-a-ENSG00000136830	Inverse variance weighted	3	0.00628863	0.00249772	0.0118107	0.00139311	0.0111842	1.00631	1.00139	1.01125	ENSG00000136830	2018	Vosa U		European	31470
eqtl-a-ENSG00000136866	ENSG00000136866 || id:eqtl-a-ENSG00000136866	MR Egger	3	-0.00404865	0.0022934	0.328109	-0.00854371	0.000446409	0.99596	0.991493	1.00045	ENSG00000136866	2018	Vosa U		European	31684
eqtl-a-ENSG00000136866	ENSG00000136866 || id:eqtl-a-ENSG00000136866	Weighted median	3	-0.00378764	0.00181702	0.0371117	-0.007349	-0.00022628	0.99622	0.992678	0.999774	ENSG00000136866	2018	Vosa U		European	31684
eqtl-a-ENSG00000136866	ENSG00000136866 || id:eqtl-a-ENSG00000136866	Inverse variance weighted	3	-0.00349394	0.00178006	0.0496668	-0.00698285	-5.02419e-06	0.996512	0.993041	0.999995	ENSG00000136866	2018	Vosa U		European	31684
eqtl-a-ENSG00000136933	ENSG00000136933 || id:eqtl-a-ENSG00000136933	MR Egger	3	0.00489047	0.00434097	0.46215	-0.00361784	0.0133988	1.0049	0.996389	1.01349	ENSG00000136933	2018	Vosa U		European	31684
eqtl-a-ENSG00000136933	ENSG00000136933 || id:eqtl-a-ENSG00000136933	Weighted median	3	0.00669656	0.00167178	6.18459e-05	0.00341988	0.00997324	1.00672	1.00343	1.01002	ENSG00000136933	2018	Vosa U		European	31684
eqtl-a-ENSG00000136933	ENSG00000136933 || id:eqtl-a-ENSG00000136933	Inverse variance weighted	3	0.00629464	0.00156672	5.87645e-05	0.00322387	0.00936542	1.00631	1.00323	1.00941	ENSG00000136933	2018	Vosa U		European	31684
eqtl-a-ENSG00000137601	ENSG00000137601 || id:eqtl-a-ENSG00000137601	MR Egger	3	-0.003475	0.00253284	0.400971	-0.00843936	0.00148937	0.996531	0.991596	1.00149	ENSG00000137601	2018	Vosa U		European	31470
eqtl-a-ENSG00000137601	ENSG00000137601 || id:eqtl-a-ENSG00000137601	Weighted median	3	-0.00369517	0.00157957	0.0193171	-0.00679112	-0.000599217	0.996312	0.993232	0.999401	ENSG00000137601	2018	Vosa U		European	31470
eqtl-a-ENSG00000137601	ENSG00000137601 || id:eqtl-a-ENSG00000137601	Inverse variance weighted	3	-0.00358969	0.00156104	0.0214742	-0.00664933	-0.000530039	0.996417	0.993373	0.99947	ENSG00000137601	2018	Vosa U		European	31470
eqtl-a-ENSG00000138095	ENSG00000138095 || id:eqtl-a-ENSG00000138095	MR Egger	3	0.00560499	0.00579702	0.510721	-0.00575717	0.0169672	1.00562	0.994259	1.01711	ENSG00000138095	2018	Vosa U		European	31684
eqtl-a-ENSG00000138095	ENSG00000138095 || id:eqtl-a-ENSG00000138095	Weighted median	3	0.00404639	0.0015629	0.00962488	0.000983101	0.00710968	1.00405	1.00098	1.00714	ENSG00000138095	2018	Vosa U		European	31684
eqtl-a-ENSG00000138095	ENSG00000138095 || id:eqtl-a-ENSG00000138095	Inverse variance weighted	3	0.00399981	0.00153568	0.00919861	0.000989875	0.00700975	1.00401	1.00099	1.00703	ENSG00000138095	2018	Vosa U		European	31684
eqtl-a-ENSG00000138111	ENSG00000138111 || id:eqtl-a-ENSG00000138111	MR Egger	3	0.00516478	0.00272915	0.309474	-0.000184347	0.0105139	1.00518	0.999816	1.01057	ENSG00000138111	2018	Vosa U		European	31684
eqtl-a-ENSG00000138111	ENSG00000138111 || id:eqtl-a-ENSG00000138111	Weighted median	3	0.0037803	0.00175895	0.0316203	0.000332755	0.00722784	1.00379	1.00033	1.00725	ENSG00000138111	2018	Vosa U		European	31684
eqtl-a-ENSG00000138111	ENSG00000138111 || id:eqtl-a-ENSG00000138111	Inverse variance weighted	3	0.00351253	0.00175119	0.0448774	8.02068e-05	0.00694486	1.00352	1.00008	1.00697	ENSG00000138111	2018	Vosa U		European	31684
eqtl-a-ENSG00000138119	ENSG00000138119 || id:eqtl-a-ENSG00000138119	MR Egger	6	-0.00667057	0.00779088	0.440147	-0.0219407	0.00859955	0.993352	0.978298	1.00864	ENSG00000138119	2018	Vosa U		European	26196
eqtl-a-ENSG00000138119	ENSG00000138119 || id:eqtl-a-ENSG00000138119	Weighted median	6	-0.00830999	0.00397099	0.0363783	-0.0160931	-0.000526846	0.991724	0.984036	0.999473	ENSG00000138119	2018	Vosa U		European	26196
eqtl-a-ENSG00000138119	ENSG00000138119 || id:eqtl-a-ENSG00000138119	Inverse variance weighted	6	-0.00959513	0.00321081	0.00280457	-0.0158883	-0.00330194	0.990451	0.984237	0.996704	ENSG00000138119	2018	Vosa U		European	26196
eqtl-a-ENSG00000138463	ENSG00000138463 || id:eqtl-a-ENSG00000138463	MR Egger	5	-0.00152137	0.00169523	0.435617	-0.00484402	0.00180127	0.99848	0.995168	1.0018	ENSG00000138463	2018	Vosa U		European	31684
eqtl-a-ENSG00000138463	ENSG00000138463 || id:eqtl-a-ENSG00000138463	Weighted median	5	-0.00213144	0.00126595	0.0922455	-0.0046127	0.000349819	0.997871	0.995398	1.00035	ENSG00000138463	2018	Vosa U		European	31684
eqtl-a-ENSG00000138463	ENSG00000138463 || id:eqtl-a-ENSG00000138463	Inverse variance weighted	5	-0.00224861	0.00112524	0.0456795	-0.00445407	-4.31443e-05	0.997754	0.995556	0.999957	ENSG00000138463	2018	Vosa U		European	31684
eqtl-a-ENSG00000138629	ENSG00000138629 || id:eqtl-a-ENSG00000138629	MR Egger	4	0.0158664	0.0066729	0.140531	0.00278751	0.0289453	1.01599	1.00279	1.02937	ENSG00000138629	2018	Vosa U		European	31684
eqtl-a-ENSG00000138629	ENSG00000138629 || id:eqtl-a-ENSG00000138629	Weighted median	4	0.0108157	0.00461673	0.0191438	0.00176691	0.0198645	1.01087	1.00177	1.02006	ENSG00000138629	2018	Vosa U		European	31684
eqtl-a-ENSG00000138629	ENSG00000138629 || id:eqtl-a-ENSG00000138629	Inverse variance weighted	4	0.00888415	0.00418982	0.0339713	0.0006721	0.0170962	1.00892	1.00067	1.01724	ENSG00000138629	2018	Vosa U		European	31684
eqtl-a-ENSG00000138867	ENSG00000138867 || id:eqtl-a-ENSG00000138867	MR Egger	7	0.00759349	0.00515445	0.200692	-0.00250923	0.0176962	1.00762	0.997494	1.01785	ENSG00000138867	2018	Vosa U		European	25690
eqtl-a-ENSG00000138867	ENSG00000138867 || id:eqtl-a-ENSG00000138867	Weighted median	7	0.00459776	0.00247216	0.0629117	-0.000247673	0.00944319	1.00461	0.999752	1.00949	ENSG00000138867	2018	Vosa U		European	25690
eqtl-a-ENSG00000138867	ENSG00000138867 || id:eqtl-a-ENSG00000138867	Inverse variance weighted	7	0.00465609	0.00202053	0.0212005	0.00069586	0.00861633	1.00467	1.0007	1.00865	ENSG00000138867	2018	Vosa U		European	25690
eqtl-a-ENSG00000139112	ENSG00000139112 || id:eqtl-a-ENSG00000139112	MR Egger	3	0.115151	0.099745	0.454439	-0.0803495	0.310651	1.12204	0.922794	1.36431	ENSG00000139112	2018	Vosa U		European	31470
eqtl-a-ENSG00000139112	ENSG00000139112 || id:eqtl-a-ENSG00000139112	Weighted median	3	0.00758457	0.00476315	0.111307	-0.00175119	0.0169203	1.00761	0.99825	1.01706	ENSG00000139112	2018	Vosa U		European	31470
eqtl-a-ENSG00000139112	ENSG00000139112 || id:eqtl-a-ENSG00000139112	Inverse variance weighted	3	0.00827886	0.00392654	0.0349934	0.000582836	0.0159749	1.00831	1.00058	1.0161	ENSG00000139112	2018	Vosa U		European	31470
eqtl-a-ENSG00000139174	ENSG00000139174 || id:eqtl-a-ENSG00000139174	MR Egger	5	0.00409688	0.00368107	0.346879	-0.00311803	0.0113118	1.00411	0.996887	1.01138	ENSG00000139174	2018	Vosa U		European	26609
eqtl-a-ENSG00000139174	ENSG00000139174 || id:eqtl-a-ENSG00000139174	Weighted median	5	0.00509728	0.00265114	0.0545204	-9.89436e-05	0.0102935	1.00511	0.999901	1.01035	ENSG00000139174	2018	Vosa U		European	26609
eqtl-a-ENSG00000139174	ENSG00000139174 || id:eqtl-a-ENSG00000139174	Inverse variance weighted	5	0.00442068	0.0022202	0.0464677	6.90933e-05	0.00877227	1.00443	1.00007	1.00881	ENSG00000139174	2018	Vosa U		European	26609
eqtl-a-ENSG00000139626	ENSG00000139626 || id:eqtl-a-ENSG00000139626	MR Egger	3	0.00431509	0.00280102	0.36654	-0.00117492	0.0098051	1.00432	0.998826	1.00985	ENSG00000139626	2018	Vosa U		European	31470
eqtl-a-ENSG00000139626	ENSG00000139626 || id:eqtl-a-ENSG00000139626	Weighted median	3	0.00388092	0.00191827	0.0430591	0.000121112	0.00764073	1.00389	1.00012	1.00767	ENSG00000139626	2018	Vosa U		European	31470
eqtl-a-ENSG00000139626	ENSG00000139626 || id:eqtl-a-ENSG00000139626	Inverse variance weighted	3	0.003884	0.00184964	0.0357402	0.000258711	0.00750929	1.00389	1.00026	1.00754	ENSG00000139626	2018	Vosa U		European	31470
eqtl-a-ENSG00000139832	ENSG00000139832 || id:eqtl-a-ENSG00000139832	MR Egger	6	0.0037833	0.00905489	0.697534	-0.0139643	0.0215309	1.00379	0.986133	1.02176	ENSG00000139832	2018	Vosa U		European	31470
eqtl-a-ENSG00000139832	ENSG00000139832 || id:eqtl-a-ENSG00000139832	Weighted median	6	0.00615752	0.00313728	0.0496819	8.44735e-06	0.0123066	1.00618	1.00001	1.01238	ENSG00000139832	2018	Vosa U		European	31470
eqtl-a-ENSG00000139832	ENSG00000139832 || id:eqtl-a-ENSG00000139832	Inverse variance weighted	6	0.0058518	0.0026352	0.0263764	0.000686801	0.0110168	1.00587	1.00069	1.01108	ENSG00000139832	2018	Vosa U		European	31470
eqtl-a-ENSG00000140287	ENSG00000140287 || id:eqtl-a-ENSG00000140287	MR Egger	6	-0.00146906	0.00610315	0.821618	-0.0134312	0.0104931	0.998532	0.986659	1.01055	ENSG00000140287	2018	Vosa U		European	31684
eqtl-a-ENSG00000140287	ENSG00000140287 || id:eqtl-a-ENSG00000140287	Weighted median	6	-0.00447184	0.00317599	0.159127	-0.0106968	0.0017531	0.995538	0.98936	1.00175	ENSG00000140287	2018	Vosa U		European	31684
eqtl-a-ENSG00000140287	ENSG00000140287 || id:eqtl-a-ENSG00000140287	Inverse variance weighted	6	-0.00578154	0.00278553	0.0379346	-0.0112412	-0.000321899	0.994235	0.988822	0.999678	ENSG00000140287	2018	Vosa U		European	31684
eqtl-a-ENSG00000140986	ENSG00000140986 || id:eqtl-a-ENSG00000140986	MR Egger	5	0.00560506	0.00423582	0.277563	-0.00269715	0.0139073	1.00562	0.997306	1.014	ENSG00000140986	2018	Vosa U		European	31684
eqtl-a-ENSG00000140986	ENSG00000140986 || id:eqtl-a-ENSG00000140986	Weighted median	5	0.00416002	0.00222094	0.0610561	-0.000193024	0.00851307	1.00417	0.999807	1.00855	ENSG00000140986	2018	Vosa U		European	31684
eqtl-a-ENSG00000140986	ENSG00000140986 || id:eqtl-a-ENSG00000140986	Inverse variance weighted	5	0.0039847	0.00190779	0.0367394	0.000245434	0.00772396	1.00399	1.00025	1.00775	ENSG00000140986	2018	Vosa U		European	31684
eqtl-a-ENSG00000141076	ENSG00000141076 || id:eqtl-a-ENSG00000141076	MR Egger	3	-0.00524995	0.00235226	0.268166	-0.00986038	-0.000639519	0.994764	0.990188	0.999361	ENSG00000141076	2018	Vosa U		European	31684
eqtl-a-ENSG00000141076	ENSG00000141076 || id:eqtl-a-ENSG00000141076	Weighted median	3	-0.00415848	0.00161413	0.00998659	-0.00732219	-0.00099478	0.99585	0.992705	0.999006	ENSG00000141076	2018	Vosa U		European	31684
eqtl-a-ENSG00000141076	ENSG00000141076 || id:eqtl-a-ENSG00000141076	Inverse variance weighted	3	-0.00410537	0.00156251	0.00860365	-0.0071679	-0.00104284	0.995903	0.992858	0.998958	ENSG00000141076	2018	Vosa U		European	31684
eqtl-a-ENSG00000141505	ENSG00000141505 || id:eqtl-a-ENSG00000141505	MR Egger	8	0.00276783	0.00833105	0.751015	-0.013561	0.0190967	1.00277	0.986531	1.01928	ENSG00000141505	2018	Vosa U		European	31684
eqtl-a-ENSG00000141505	ENSG00000141505 || id:eqtl-a-ENSG00000141505	Weighted median	8	0.00354985	0.00294995	0.228837	-0.00223205	0.00933175	1.00356	0.99777	1.00938	ENSG00000141505	2018	Vosa U		European	31684
eqtl-a-ENSG00000141505	ENSG00000141505 || id:eqtl-a-ENSG00000141505	Inverse variance weighted	8	0.00548007	0.00271031	0.043183	0.000167865	0.0107923	1.0055	1.00017	1.01085	ENSG00000141505	2018	Vosa U		European	31684
eqtl-a-ENSG00000141994	ENSG00000141994 || id:eqtl-a-ENSG00000141994	MR Egger	3	-0.00564104	0.00267443	0.281842	-0.0108829	-0.000399149	0.994375	0.989176	0.999601	ENSG00000141994	2018	Vosa U		European	14263
eqtl-a-ENSG00000141994	ENSG00000141994 || id:eqtl-a-ENSG00000141994	Weighted median	3	-0.00345021	0.00170367	0.042851	-0.00678941	-0.000111011	0.996556	0.993234	0.999889	ENSG00000141994	2018	Vosa U		European	14263
eqtl-a-ENSG00000141994	ENSG00000141994 || id:eqtl-a-ENSG00000141994	Inverse variance weighted	3	-0.00332354	0.0016512	0.0441359	-0.0065599	-8.71795e-05	0.996682	0.993462	0.999913	ENSG00000141994	2018	Vosa U		European	14263
eqtl-a-ENSG00000142186	ENSG00000142186 || id:eqtl-a-ENSG00000142186	MR Egger	5	0.0127701	0.0116068	0.351599	-0.00997921	0.0355194	1.01285	0.99007	1.03616	ENSG00000142186	2018	Vosa U		European	31470
eqtl-a-ENSG00000142186	ENSG00000142186 || id:eqtl-a-ENSG00000142186	Weighted median	5	0.00833878	0.004657	0.0733587	-0.00078893	0.0174665	1.00837	0.999211	1.01762	ENSG00000142186	2018	Vosa U		European	31470
eqtl-a-ENSG00000142186	ENSG00000142186 || id:eqtl-a-ENSG00000142186	Inverse variance weighted	5	0.00822197	0.00360908	0.0227187	0.00114817	0.0152958	1.00826	1.00115	1.01541	ENSG00000142186	2018	Vosa U		European	31470
eqtl-a-ENSG00000142192	ENSG00000142192 || id:eqtl-a-ENSG00000142192	MR Egger	5	-0.00504834	0.00347661	0.242404	-0.0118625	0.0017658	0.994964	0.988208	1.00177	ENSG00000142192	2018	Vosa U		European	31470
eqtl-a-ENSG00000142192	ENSG00000142192 || id:eqtl-a-ENSG00000142192	Weighted median	5	-0.00419215	0.00208169	0.0440284	-0.00827227	-0.000112036	0.995817	0.991762	0.999888	ENSG00000142192	2018	Vosa U		European	31470
eqtl-a-ENSG00000142192	ENSG00000142192 || id:eqtl-a-ENSG00000142192	Inverse variance weighted	5	-0.00393913	0.00191719	0.0399139	-0.00769681	-0.00018144	0.996069	0.992333	0.999819	ENSG00000142192	2018	Vosa U		European	31470
eqtl-a-ENSG00000142453	ENSG00000142453 || id:eqtl-a-ENSG00000142453	MR Egger	7	0.00381131	0.00313239	0.277998	-0.00232817	0.00995078	1.00382	0.997675	1.01	ENSG00000142453	2018	Vosa U		European	31470
eqtl-a-ENSG00000142453	ENSG00000142453 || id:eqtl-a-ENSG00000142453	Weighted median	7	0.00434607	0.00209949	0.0384467	0.000231071	0.00846106	1.00436	1.00023	1.0085	ENSG00000142453	2018	Vosa U		European	31470
eqtl-a-ENSG00000142453	ENSG00000142453 || id:eqtl-a-ENSG00000142453	Inverse variance weighted	7	0.00367463	0.00178762	0.0398213	0.000170892	0.00717837	1.00368	1.00017	1.0072	ENSG00000142453	2018	Vosa U		European	31470
eqtl-a-ENSG00000142599	ENSG00000142599 || id:eqtl-a-ENSG00000142599	MR Egger	3	-0.00472283	0.00356459	0.4116	-0.0117094	0.00226377	0.995288	0.988359	1.00227	ENSG00000142599	2018	Vosa U		European	31470
eqtl-a-ENSG00000142599	ENSG00000142599 || id:eqtl-a-ENSG00000142599	Weighted median	3	-0.00358339	0.00158596	0.0238558	-0.00669187	-0.000474906	0.996423	0.99333	0.999525	ENSG00000142599	2018	Vosa U		European	31470
eqtl-a-ENSG00000142599	ENSG00000142599 || id:eqtl-a-ENSG00000142599	Inverse variance weighted	3	-0.00364429	0.00155337	0.0189731	-0.00668889	-0.000599691	0.996362	0.993333	0.9994	ENSG00000142599	2018	Vosa U		European	31470
eqtl-a-ENSG00000143156	ENSG00000143156 || id:eqtl-a-ENSG00000143156	MR Egger	4	-0.000323921	0.00267673	0.914742	-0.00557032	0.00492248	0.999676	0.994445	1.00493	ENSG00000143156	2018	Vosa U		European	26609
eqtl-a-ENSG00000143156	ENSG00000143156 || id:eqtl-a-ENSG00000143156	Weighted median	4	-0.00309575	0.00164168	0.0593322	-0.00631343	0.000121938	0.996909	0.993706	1.00012	ENSG00000143156	2018	Vosa U		European	26609
eqtl-a-ENSG00000143156	ENSG00000143156 || id:eqtl-a-ENSG00000143156	Inverse variance weighted	4	-0.00369668	0.00159448	0.0204265	-0.00682186	-0.000571493	0.99631	0.993201	0.999429	ENSG00000143156	2018	Vosa U		European	26609
eqtl-a-ENSG00000143870	ENSG00000143870 || id:eqtl-a-ENSG00000143870	MR Egger	4	-0.00594879	0.00460407	0.325493	-0.0149728	0.00307518	0.994069	0.985139	1.00308	ENSG00000143870	2018	Vosa U		European	14263
eqtl-a-ENSG00000143870	ENSG00000143870 || id:eqtl-a-ENSG00000143870	Weighted median	4	-0.0052968	0.00186615	0.00453469	-0.00895445	-0.00163914	0.994717	0.991086	0.998362	ENSG00000143870	2018	Vosa U		European	14263
eqtl-a-ENSG00000143870	ENSG00000143870 || id:eqtl-a-ENSG00000143870	Inverse variance weighted	4	-0.00441375	0.00217275	0.0422134	-0.00867235	-0.000155157	0.995596	0.991365	0.999845	ENSG00000143870	2018	Vosa U		European	14263
eqtl-a-ENSG00000144401	ENSG00000144401 || id:eqtl-a-ENSG00000144401	MR Egger	3	-0.000850037	0.00273466	0.808142	-0.00620997	0.0045099	0.99915	0.993809	1.00452	ENSG00000144401	2018	Vosa U		European	20202
eqtl-a-ENSG00000144401	ENSG00000144401 || id:eqtl-a-ENSG00000144401	Weighted median	3	-0.00418739	0.00133151	0.00166172	-0.00679715	-0.00157764	0.995821	0.993226	0.998424	ENSG00000144401	2018	Vosa U		European	20202
eqtl-a-ENSG00000144401	ENSG00000144401 || id:eqtl-a-ENSG00000144401	Inverse variance weighted	3	-0.00442536	0.00157706	0.00501468	-0.0075164	-0.00133433	0.995584	0.992512	0.998667	ENSG00000144401	2018	Vosa U		European	20202
eqtl-a-ENSG00000145685	ENSG00000145685 || id:eqtl-a-ENSG00000145685	MR Egger	3	-0.0126642	0.00550087	0.260871	-0.0234459	-0.00188249	0.987416	0.976827	0.998119	ENSG00000145685	2018	Vosa U		European	31470
eqtl-a-ENSG00000145685	ENSG00000145685 || id:eqtl-a-ENSG00000145685	Weighted median	3	-0.00663862	0.00223335	0.00295396	-0.011016	-0.00226124	0.993383	0.989044	0.997741	ENSG00000145685	2018	Vosa U		European	31470
eqtl-a-ENSG00000145685	ENSG00000145685 || id:eqtl-a-ENSG00000145685	Inverse variance weighted	3	-0.00572143	0.00245996	0.020028	-0.010543	-0.000899909	0.994295	0.989512	0.9991	ENSG00000145685	2018	Vosa U		European	31470
eqtl-a-ENSG00000145819	ENSG00000145819 || id:eqtl-a-ENSG00000145819	MR Egger	4	0.008928	0.00396639	0.153254	0.00115388	0.0167021	1.00897	1.00115	1.01684	ENSG00000145819	2018	Vosa U		European	31684
eqtl-a-ENSG00000145819	ENSG00000145819 || id:eqtl-a-ENSG00000145819	Weighted median	4	0.00745846	0.00280865	0.00791848	0.00195349	0.0129634	1.00749	1.00196	1.01305	ENSG00000145819	2018	Vosa U		European	31684
eqtl-a-ENSG00000145819	ENSG00000145819 || id:eqtl-a-ENSG00000145819	Inverse variance weighted	4	0.00696707	0.00265026	0.00856806	0.00177256	0.0121616	1.00699	1.00177	1.01224	ENSG00000145819	2018	Vosa U		European	31684
eqtl-a-ENSG00000146007	ENSG00000146007 || id:eqtl-a-ENSG00000146007	MR Egger	6	-0.00810152	0.00475639	0.163722	-0.017424	0.001221	0.991931	0.982727	1.00122	ENSG00000146007	2018	Vosa U		European	31684
eqtl-a-ENSG00000146007	ENSG00000146007 || id:eqtl-a-ENSG00000146007	Weighted median	6	-0.00885095	0.0019888	8.57083e-06	-0.012749	-0.00495291	0.991188	0.987332	0.995059	ENSG00000146007	2018	Vosa U		European	31684
eqtl-a-ENSG00000146007	ENSG00000146007 || id:eqtl-a-ENSG00000146007	Inverse variance weighted	6	-0.0092868	0.00260795	0.000369496	-0.0143984	-0.00417523	0.990756	0.985705	0.995833	ENSG00000146007	2018	Vosa U		European	31684
eqtl-a-ENSG00000146054	ENSG00000146054 || id:eqtl-a-ENSG00000146054	MR Egger	3	-0.0158392	0.0112216	0.392405	-0.0378335	0.00615515	0.984286	0.962873	1.00617	ENSG00000146054	2018	Vosa U		European	31684
eqtl-a-ENSG00000146054	ENSG00000146054 || id:eqtl-a-ENSG00000146054	Weighted median	3	-0.00464157	0.00213694	0.0298503	-0.00882997	-0.000453181	0.995369	0.991209	0.999547	ENSG00000146054	2018	Vosa U		European	31684
eqtl-a-ENSG00000146054	ENSG00000146054 || id:eqtl-a-ENSG00000146054	Inverse variance weighted	3	-0.0045905	0.00202101	0.0231234	-0.00855167	-0.000629321	0.99542	0.991485	0.999371	ENSG00000146054	2018	Vosa U		European	31684
eqtl-a-ENSG00000146285	ENSG00000146285 || id:eqtl-a-ENSG00000146285	MR Egger	3	0.000689164	0.00456597	0.904632	-0.00826015	0.00963847	1.00069	0.991774	1.00969	ENSG00000146285	2018	Vosa U		European	31470
eqtl-a-ENSG00000146285	ENSG00000146285 || id:eqtl-a-ENSG00000146285	Weighted median	3	0.00461271	0.00157469	0.0033974	0.00152632	0.00769909	1.00462	1.00153	1.00773	ENSG00000146285	2018	Vosa U		European	31470
eqtl-a-ENSG00000146285	ENSG00000146285 || id:eqtl-a-ENSG00000146285	Inverse variance weighted	3	0.00464837	0.00154964	0.00270289	0.00161108	0.00768566	1.00466	1.00161	1.00772	ENSG00000146285	2018	Vosa U		European	31470
eqtl-a-ENSG00000146859	ENSG00000146859 || id:eqtl-a-ENSG00000146859	MR Egger	3	-0.00392912	0.00505636	0.57945	-0.0138396	0.00598135	0.996079	0.986256	1.006	ENSG00000146859	2018	Vosa U		European	31684
eqtl-a-ENSG00000146859	ENSG00000146859 || id:eqtl-a-ENSG00000146859	Weighted median	3	-0.00398694	0.00241674	0.0989999	-0.00872375	0.000749862	0.996021	0.991314	1.00075	ENSG00000146859	2018	Vosa U		European	31684
eqtl-a-ENSG00000146859	ENSG00000146859 || id:eqtl-a-ENSG00000146859	Inverse variance weighted	3	-0.00456654	0.00227751	0.0449569	-0.00903047	-0.00010262	0.995444	0.99101	0.999897	ENSG00000146859	2018	Vosa U		European	31684
eqtl-a-ENSG00000147526	ENSG00000147526 || id:eqtl-a-ENSG00000147526	MR Egger	3	-0.00970889	0.00845499	0.456122	-0.0262807	0.00686289	0.990338	0.974062	1.00689	ENSG00000147526	2018	Vosa U		European	31684
eqtl-a-ENSG00000147526	ENSG00000147526 || id:eqtl-a-ENSG00000147526	Weighted median	3	-0.00328603	0.00172068	0.056168	-0.00665856	8.64992e-05	0.996719	0.993364	1.00009	ENSG00000147526	2018	Vosa U		European	31684
eqtl-a-ENSG00000147526	ENSG00000147526 || id:eqtl-a-ENSG00000147526	Inverse variance weighted	3	-0.00334392	0.00170413	0.0497343	-0.00668401	-3.82145e-06	0.996662	0.993338	0.999996	ENSG00000147526	2018	Vosa U		European	31684
eqtl-a-ENSG00000147576	ENSG00000147576 || id:eqtl-a-ENSG00000147576	MR Egger	3	-0.00274592	0.00225509	0.437718	-0.00716589	0.00167406	0.997258	0.99286	1.00168	ENSG00000147576	2018	Vosa U		European	31684
eqtl-a-ENSG00000147576	ENSG00000147576 || id:eqtl-a-ENSG00000147576	Weighted median	3	-0.00242956	0.00116988	0.0378245	-0.00472253	-0.000136586	0.997573	0.995289	0.999863	ENSG00000147576	2018	Vosa U		European	31684
eqtl-a-ENSG00000147576	ENSG00000147576 || id:eqtl-a-ENSG00000147576	Inverse variance weighted	3	-0.00240008	0.00113092	0.0338181	-0.00461668	-0.000183474	0.997603	0.995394	0.999817	ENSG00000147576	2018	Vosa U		European	31684
eqtl-a-ENSG00000147955	ENSG00000147955 || id:eqtl-a-ENSG00000147955	MR Egger	3	-0.00206166	0.00222177	0.523785	-0.00641634	0.00229301	0.99794	0.993604	1.0023	ENSG00000147955	2018	Vosa U		European	31470
eqtl-a-ENSG00000147955	ENSG00000147955 || id:eqtl-a-ENSG00000147955	Weighted median	3	-0.00293965	0.00154186	0.0565773	-0.0059617	8.23942e-05	0.997065	0.994056	1.00008	ENSG00000147955	2018	Vosa U		European	31470
eqtl-a-ENSG00000147955	ENSG00000147955 || id:eqtl-a-ENSG00000147955	Inverse variance weighted	3	-0.00307232	0.00155383	0.0480125	-0.00611782	-2.68154e-05	0.996932	0.993901	0.999973	ENSG00000147955	2018	Vosa U		European	31470
eqtl-a-ENSG00000149084	ENSG00000149084 || id:eqtl-a-ENSG00000149084	MR Egger	4	-0.00499131	0.00186258	0.1156	-0.00864198	-0.00134065	0.995021	0.991395	0.99866	ENSG00000149084	2018	Vosa U		European	26395
eqtl-a-ENSG00000149084	ENSG00000149084 || id:eqtl-a-ENSG00000149084	Weighted median	4	-0.00339079	0.00114441	0.00304725	-0.00563383	-0.00114776	0.996615	0.994382	0.998853	ENSG00000149084	2018	Vosa U		European	26395
eqtl-a-ENSG00000149084	ENSG00000149084 || id:eqtl-a-ENSG00000149084	Inverse variance weighted	4	-0.00315152	0.00108979	0.00382983	-0.00528752	-0.00101552	0.996853	0.994726	0.998985	ENSG00000149084	2018	Vosa U		European	26395
eqtl-a-ENSG00000149328	ENSG00000149328 || id:eqtl-a-ENSG00000149328	MR Egger	3	0.0158259	0.00831546	0.307988	-0.000472378	0.0321242	1.01595	0.999528	1.03265	ENSG00000149328	2018	Vosa U		European	31470
eqtl-a-ENSG00000149328	ENSG00000149328 || id:eqtl-a-ENSG00000149328	Weighted median	3	0.0140902	0.00360988	9.49099e-05	0.00701489	0.0211656	1.01419	1.00704	1.02139	ENSG00000149328	2018	Vosa U		European	31470
eqtl-a-ENSG00000149328	ENSG00000149328 || id:eqtl-a-ENSG00000149328	Inverse variance weighted	3	0.0136298	0.00326905	3.0547e-05	0.00722247	0.0200371	1.01372	1.00725	1.02024	ENSG00000149328	2018	Vosa U		European	31470
eqtl-a-ENSG00000152213	ENSG00000152213 || id:eqtl-a-ENSG00000152213	MR Egger	3	-0.0195191	0.0130848	0.375958	-0.0451654	0.00612711	0.98067	0.955839	1.00615	ENSG00000152213	2018	Vosa U		European	31684
eqtl-a-ENSG00000152213	ENSG00000152213 || id:eqtl-a-ENSG00000152213	Weighted median	3	-0.0093419	0.00422035	0.0268608	-0.0176138	-0.00107001	0.990702	0.98254	0.998931	ENSG00000152213	2018	Vosa U		European	31684
eqtl-a-ENSG00000152213	ENSG00000152213 || id:eqtl-a-ENSG00000152213	Inverse variance weighted	3	-0.0083689	0.00391199	0.0324118	-0.0160364	-0.0007014	0.991666	0.984091	0.999299	ENSG00000152213	2018	Vosa U		European	31684
eqtl-a-ENSG00000152409	ENSG00000152409 || id:eqtl-a-ENSG00000152409	MR Egger	3	-0.0107046	0.0105168	0.494365	-0.0313176	0.00990827	0.989352	0.969168	1.00996	ENSG00000152409	2018	Vosa U		European	26196
eqtl-a-ENSG00000152409	ENSG00000152409 || id:eqtl-a-ENSG00000152409	Weighted median	3	-0.00438038	0.00184595	0.0176459	-0.00799845	-0.000762314	0.995629	0.992033	0.999238	ENSG00000152409	2018	Vosa U		European	26196
eqtl-a-ENSG00000152409	ENSG00000152409 || id:eqtl-a-ENSG00000152409	Inverse variance weighted	3	-0.0042379	0.0017508	0.0154968	-0.00766946	-0.00080634	0.995771	0.99236	0.999194	ENSG00000152409	2018	Vosa U		European	26196
eqtl-a-ENSG00000154734	ENSG00000154734 || id:eqtl-a-ENSG00000154734	MR Egger	4	-0.00498025	0.00268383	0.204647	-0.0102406	0.000280048	0.995032	0.989812	1.00028	ENSG00000154734	2018	Vosa U		European	30935
eqtl-a-ENSG00000154734	ENSG00000154734 || id:eqtl-a-ENSG00000154734	Weighted median	4	-0.00397075	0.0019166	0.0382869	-0.00772728	-0.000214219	0.996037	0.992302	0.999786	ENSG00000154734	2018	Vosa U		European	30935
eqtl-a-ENSG00000154734	ENSG00000154734 || id:eqtl-a-ENSG00000154734	Inverse variance weighted	4	-0.00370428	0.00179376	0.0389147	-0.00722006	-0.000188503	0.996303	0.992806	0.999812	ENSG00000154734	2018	Vosa U		European	30935
eqtl-a-ENSG00000155542	ENSG00000155542 || id:eqtl-a-ENSG00000155542	MR Egger	3	0.00702117	0.0132543	0.689874	-0.0189573	0.0329997	1.00705	0.981221	1.03355	ENSG00000155542	2018	Vosa U		European	8269
eqtl-a-ENSG00000155542	ENSG00000155542 || id:eqtl-a-ENSG00000155542	Weighted median	3	0.00485661	0.00180653	0.00718028	0.00131581	0.00839741	1.00487	1.00132	1.00843	ENSG00000155542	2018	Vosa U		European	8269
eqtl-a-ENSG00000155542	ENSG00000155542 || id:eqtl-a-ENSG00000155542	Inverse variance weighted	3	0.00479452	0.00180161	0.00778546	0.00126335	0.00832568	1.00481	1.00126	1.00836	ENSG00000155542	2018	Vosa U		European	8269
eqtl-a-ENSG00000156603	ENSG00000156603 || id:eqtl-a-ENSG00000156603	MR Egger	4	-0.0100711	0.00995475	0.418178	-0.0295824	0.00944024	0.989979	0.970851	1.00948	ENSG00000156603	2018	Vosa U		European	31684
eqtl-a-ENSG00000156603	ENSG00000156603 || id:eqtl-a-ENSG00000156603	Weighted median	4	-0.00976798	0.00352148	0.00554014	-0.0166701	-0.00286587	0.99028	0.983468	0.997138	ENSG00000156603	2018	Vosa U		European	31684
eqtl-a-ENSG00000156603	ENSG00000156603 || id:eqtl-a-ENSG00000156603	Inverse variance weighted	4	-0.0100768	0.00297408	0.0007035	-0.015906	-0.00424761	0.989974	0.98422	0.995761	ENSG00000156603	2018	Vosa U		European	31684
eqtl-a-ENSG00000156738	ENSG00000156738 || id:eqtl-a-ENSG00000156738	MR Egger	4	0.0837474	0.0432092	0.192182	-0.000942577	0.168437	1.08735	0.999058	1.18345	ENSG00000156738	2018	Vosa U		European	31684
eqtl-a-ENSG00000156738	ENSG00000156738 || id:eqtl-a-ENSG00000156738	Weighted median	4	0.0104674	0.00624879	0.0939137	-0.00178025	0.022715	1.01052	0.998221	1.02297	ENSG00000156738	2018	Vosa U		European	31684
eqtl-a-ENSG00000156738	ENSG00000156738 || id:eqtl-a-ENSG00000156738	Inverse variance weighted	4	0.0123589	0.00565375	0.0288177	0.00127759	0.0234403	1.01244	1.00128	1.02372	ENSG00000156738	2018	Vosa U		European	31684
eqtl-a-ENSG00000157303	ENSG00000157303 || id:eqtl-a-ENSG00000157303	MR Egger	5	0.00233788	0.00261805	0.437659	-0.0027935	0.00746926	1.00234	0.99721	1.0075	ENSG00000157303	2018	Vosa U		European	30935
eqtl-a-ENSG00000157303	ENSG00000157303 || id:eqtl-a-ENSG00000157303	Weighted median	5	0.00333521	0.00172736	0.0535054	-5.04057e-05	0.00672083	1.00334	0.99995	1.00674	ENSG00000157303	2018	Vosa U		European	30935
eqtl-a-ENSG00000157303	ENSG00000157303 || id:eqtl-a-ENSG00000157303	Inverse variance weighted	5	0.00323005	0.00152925	0.0346714	0.000232714	0.00622739	1.00324	1.00023	1.00625	ENSG00000157303	2018	Vosa U		European	30935
eqtl-a-ENSG00000158089	ENSG00000158089 || id:eqtl-a-ENSG00000158089	MR Egger	3	0.00463091	0.00424382	0.47225	-0.00368698	0.0129488	1.00464	0.99632	1.01303	ENSG00000158089	2018	Vosa U		European	31684
eqtl-a-ENSG00000158089	ENSG00000158089 || id:eqtl-a-ENSG00000158089	Weighted median	3	0.00539814	0.0022342	0.0156861	0.0010191	0.00977717	1.00541	1.00102	1.00983	ENSG00000158089	2018	Vosa U		European	31684
eqtl-a-ENSG00000158089	ENSG00000158089 || id:eqtl-a-ENSG00000158089	Inverse variance weighted	3	0.00516927	0.00224081	0.0210615	0.000777292	0.00956125	1.00518	1.00078	1.00961	ENSG00000158089	2018	Vosa U		European	31684
eqtl-a-ENSG00000158792	ENSG00000158792 || id:eqtl-a-ENSG00000158792	MR Egger	3	-0.000141206	0.00368436	0.975613	-0.00736255	0.00708014	0.999859	0.992664	1.00711	ENSG00000158792	2018	Vosa U		European	31684
eqtl-a-ENSG00000158792	ENSG00000158792 || id:eqtl-a-ENSG00000158792	Weighted median	3	-0.00514735	0.00190179	0.00679809	-0.00887486	-0.00141983	0.994866	0.991164	0.998581	ENSG00000158792	2018	Vosa U		European	31684
eqtl-a-ENSG00000158792	ENSG00000158792 || id:eqtl-a-ENSG00000158792	Inverse variance weighted	3	-0.00570056	0.00231514	0.0138049	-0.0102382	-0.0011629	0.994316	0.989814	0.998838	ENSG00000158792	2018	Vosa U		European	31684
eqtl-a-ENSG00000159873	ENSG00000159873 || id:eqtl-a-ENSG00000159873	MR Egger	3	0.0132553	0.0059086	0.266946	0.0016744	0.0248361	1.01334	1.00168	1.02515	ENSG00000159873	2018	Vosa U		European	31644
eqtl-a-ENSG00000159873	ENSG00000159873 || id:eqtl-a-ENSG00000159873	Weighted median	3	0.00903618	0.00299893	0.00258566	0.00315827	0.0149141	1.00908	1.00316	1.01503	ENSG00000159873	2018	Vosa U		European	31644
eqtl-a-ENSG00000159873	ENSG00000159873 || id:eqtl-a-ENSG00000159873	Inverse variance weighted	3	0.00771551	0.0029356	0.00858231	0.00196174	0.0134693	1.00775	1.00196	1.01356	ENSG00000159873	2018	Vosa U		European	31644
eqtl-a-ENSG00000160703	ENSG00000160703 || id:eqtl-a-ENSG00000160703	MR Egger	4	-0.0234968	0.0093926	0.129475	-0.0419063	-0.00508727	0.976777	0.95896	0.994926	ENSG00000160703	2018	Vosa U		European	31684
eqtl-a-ENSG00000160703	ENSG00000160703 || id:eqtl-a-ENSG00000160703	Weighted median	4	-0.0127055	0.00494314	0.0101602	-0.0223941	-0.00301694	0.987375	0.977855	0.996988	ENSG00000160703	2018	Vosa U		European	31684
eqtl-a-ENSG00000160703	ENSG00000160703 || id:eqtl-a-ENSG00000160703	Inverse variance weighted	4	-0.0116479	0.0048059	0.0153646	-0.0210675	-0.00222835	0.98842	0.979153	0.997774	ENSG00000160703	2018	Vosa U		European	31684
eqtl-a-ENSG00000160948	ENSG00000160948 || id:eqtl-a-ENSG00000160948	MR Egger	3	0.00358964	0.00244031	0.380096	-0.00119336	0.00837264	1.0036	0.998807	1.00841	ENSG00000160948	2018	Vosa U		European	31684
eqtl-a-ENSG00000160948	ENSG00000160948 || id:eqtl-a-ENSG00000160948	Weighted median	3	0.00344375	0.00134886	0.0106774	0.000799987	0.00608751	1.00345	1.0008	1.00611	ENSG00000160948	2018	Vosa U		European	31684
eqtl-a-ENSG00000160948	ENSG00000160948 || id:eqtl-a-ENSG00000160948	Inverse variance weighted	3	0.00358865	0.00133544	0.0072047	0.000971177	0.00620612	1.0036	1.00097	1.00623	ENSG00000160948	2018	Vosa U		European	31684
eqtl-a-ENSG00000160963	ENSG00000160963 || id:eqtl-a-ENSG00000160963	MR Egger	3	0.0288813	0.0142651	0.292064	0.000921738	0.0568408	1.0293	1.00092	1.05849	ENSG00000160963	2018	Vosa U		European	20202
eqtl-a-ENSG00000160963	ENSG00000160963 || id:eqtl-a-ENSG00000160963	Weighted median	3	0.0107984	0.00457023	0.0181388	0.00184076	0.0197561	1.01086	1.00184	1.01995	ENSG00000160963	2018	Vosa U		European	20202
eqtl-a-ENSG00000160963	ENSG00000160963 || id:eqtl-a-ENSG00000160963	Inverse variance weighted	3	0.00954671	0.00420664	0.0232417	0.0013017	0.0177917	1.00959	1.0013	1.01795	ENSG00000160963	2018	Vosa U		European	20202
eqtl-a-ENSG00000161533	ENSG00000161533 || id:eqtl-a-ENSG00000161533	MR Egger	6	0.00301309	0.00214785	0.233315	-0.00119669	0.00722287	1.00302	0.998804	1.00725	ENSG00000161533	2018	Vosa U		European	31684
eqtl-a-ENSG00000161533	ENSG00000161533 || id:eqtl-a-ENSG00000161533	Weighted median	6	0.003207	0.00164371	0.0510476	-1.46623e-05	0.00642866	1.00321	0.999985	1.00645	ENSG00000161533	2018	Vosa U		European	31684
eqtl-a-ENSG00000161533	ENSG00000161533 || id:eqtl-a-ENSG00000161533	Inverse variance weighted	6	0.0036486	0.00152012	0.0163855	0.000669175	0.00662803	1.00366	1.00067	1.00665	ENSG00000161533	2018	Vosa U		European	31684
eqtl-a-ENSG00000162341	ENSG00000162341 || id:eqtl-a-ENSG00000162341	MR Egger	3	-0.000979504	0.00350457	0.826496	-0.00784846	0.00588945	0.999021	0.992182	1.00591	ENSG00000162341	2018	Vosa U		European	31684
eqtl-a-ENSG00000162341	ENSG00000162341 || id:eqtl-a-ENSG00000162341	Weighted median	3	-0.00298629	0.00148324	0.0440762	-0.00589344	-7.91541e-05	0.997018	0.994124	0.999921	ENSG00000162341	2018	Vosa U		European	31684
eqtl-a-ENSG00000162341	ENSG00000162341 || id:eqtl-a-ENSG00000162341	Inverse variance weighted	3	-0.00315996	0.00145419	0.0297804	-0.00601017	-0.000309741	0.996845	0.994008	0.99969	ENSG00000162341	2018	Vosa U		European	31684
eqtl-a-ENSG00000162545	ENSG00000162545 || id:eqtl-a-ENSG00000162545	MR Egger	3	0.00248947	0.0157369	0.900119	-0.0283548	0.0333337	1.00249	0.972043	1.0339	ENSG00000162545	2018	Vosa U		European	31684
eqtl-a-ENSG00000162545	ENSG00000162545 || id:eqtl-a-ENSG00000162545	Weighted median	3	0.00612223	0.00403819	0.129499	-0.00179263	0.0140371	1.00614	0.998209	1.01414	ENSG00000162545	2018	Vosa U		European	31684
eqtl-a-ENSG00000162545	ENSG00000162545 || id:eqtl-a-ENSG00000162545	Inverse variance weighted	3	0.00696259	0.00355183	0.0499626	1.00854e-06	0.0139242	1.00699	1	1.01402	ENSG00000162545	2018	Vosa U		European	31684
eqtl-a-ENSG00000162722	ENSG00000162722 || id:eqtl-a-ENSG00000162722	MR Egger	6	-0.00579738	0.00207065	0.0488223	-0.00985586	-0.0017389	0.994219	0.990193	0.998263	ENSG00000162722	2018	Vosa U		European	31684
eqtl-a-ENSG00000162722	ENSG00000162722 || id:eqtl-a-ENSG00000162722	Weighted median	6	-0.00382146	0.00139667	0.00621666	-0.00655892	-0.00108399	0.996186	0.993463	0.998917	ENSG00000162722	2018	Vosa U		European	31684
eqtl-a-ENSG00000162722	ENSG00000162722 || id:eqtl-a-ENSG00000162722	Inverse variance weighted	6	-0.00298384	0.00142642	0.0364538	-0.00577963	-0.000188044	0.997021	0.994237	0.999812	ENSG00000162722	2018	Vosa U		European	31684
eqtl-a-ENSG00000164111	ENSG00000164111 || id:eqtl-a-ENSG00000164111	MR Egger	10	0.00464913	0.00156912	0.0180662	0.00157366	0.00772461	1.00466	1.00157	1.00775	ENSG00000164111	2018	Vosa U		European	31684
eqtl-a-ENSG00000164111	ENSG00000164111 || id:eqtl-a-ENSG00000164111	Weighted median	10	0.00342715	0.00140085	0.0144256	0.000681495	0.00617281	1.00343	1.00068	1.00619	ENSG00000164111	2018	Vosa U		European	31684
eqtl-a-ENSG00000164111	ENSG00000164111 || id:eqtl-a-ENSG00000164111	Inverse variance weighted	10	0.00270369	0.00121002	0.0254557	0.00033205	0.00507533	1.00271	1.00033	1.00509	ENSG00000164111	2018	Vosa U		European	31684
eqtl-a-ENSG00000164221	ENSG00000164221 || id:eqtl-a-ENSG00000164221	MR Egger	3	0.00308896	0.0106377	0.820088	-0.017761	0.0239389	1.00309	0.982396	1.02423	ENSG00000164221	2018	Vosa U		European	14263
eqtl-a-ENSG00000164221	ENSG00000164221 || id:eqtl-a-ENSG00000164221	Weighted median	3	0.0113246	0.00443177	0.0106087	0.00263837	0.0200109	1.01139	1.00264	1.02021	ENSG00000164221	2018	Vosa U		European	14263
eqtl-a-ENSG00000164221	ENSG00000164221 || id:eqtl-a-ENSG00000164221	Inverse variance weighted	3	0.0123909	0.0038492	0.00128604	0.00484645	0.0199353	1.01247	1.00486	1.02014	ENSG00000164221	2018	Vosa U		European	14263
eqtl-a-ENSG00000165006	ENSG00000165006 || id:eqtl-a-ENSG00000165006	MR Egger	5	0.00504238	0.00616846	0.473555	-0.00704781	0.0171326	1.00506	0.992977	1.01728	ENSG00000165006	2018	Vosa U		European	31684
eqtl-a-ENSG00000165006	ENSG00000165006 || id:eqtl-a-ENSG00000165006	Weighted median	5	0.0060095	0.00281598	0.0328374	0.000490168	0.0115288	1.00603	1.00049	1.0116	ENSG00000165006	2018	Vosa U		European	31684
eqtl-a-ENSG00000165006	ENSG00000165006 || id:eqtl-a-ENSG00000165006	Inverse variance weighted	5	0.00634055	0.00256382	0.0133952	0.00131546	0.0113656	1.00636	1.00132	1.01143	ENSG00000165006	2018	Vosa U		European	31684
eqtl-a-ENSG00000165061	ENSG00000165061 || id:eqtl-a-ENSG00000165061	MR Egger	4	-0.00440657	0.00238867	0.206369	-0.00908836	0.000275224	0.995603	0.990953	1.00028	ENSG00000165061	2018	Vosa U		European	26196
eqtl-a-ENSG00000165061	ENSG00000165061 || id:eqtl-a-ENSG00000165061	Weighted median	4	-0.00387339	0.00185542	0.0368331	-0.00751	-0.000236768	0.996134	0.992518	0.999763	ENSG00000165061	2018	Vosa U		European	26196
eqtl-a-ENSG00000165061	ENSG00000165061 || id:eqtl-a-ENSG00000165061	Inverse variance weighted	4	-0.00375066	0.00184474	0.0420353	-0.00736634	-0.00013498	0.996256	0.992661	0.999865	ENSG00000165061	2018	Vosa U		European	26196
eqtl-a-ENSG00000165548	ENSG00000165548 || id:eqtl-a-ENSG00000165548	MR Egger	3	-0.00523137	0.00402374	0.417399	-0.0131179	0.00265515	0.994782	0.986968	1.00266	ENSG00000165548	2018	Vosa U		European	26609
eqtl-a-ENSG00000165548	ENSG00000165548 || id:eqtl-a-ENSG00000165548	Weighted median	3	-0.00583592	0.00168083	0.000516492	-0.00913034	-0.0025415	0.994181	0.990911	0.997462	ENSG00000165548	2018	Vosa U		European	26609
eqtl-a-ENSG00000165548	ENSG00000165548 || id:eqtl-a-ENSG00000165548	Inverse variance weighted	3	-0.0060462	0.00166322	0.000277735	-0.00930612	-0.00278628	0.993972	0.990737	0.997218	ENSG00000165548	2018	Vosa U		European	26609
eqtl-a-ENSG00000165650	ENSG00000165650 || id:eqtl-a-ENSG00000165650	MR Egger	6	-0.0055421	0.00310655	0.148988	-0.0116309	0.000546751	0.994473	0.988436	1.00055	ENSG00000165650	2018	Vosa U		European	31684
eqtl-a-ENSG00000165650	ENSG00000165650 || id:eqtl-a-ENSG00000165650	Weighted median	6	-0.00424224	0.00176691	0.0163534	-0.00770539	-0.000779088	0.995767	0.992324	0.999221	ENSG00000165650	2018	Vosa U		European	31684
eqtl-a-ENSG00000165650	ENSG00000165650 || id:eqtl-a-ENSG00000165650	Inverse variance weighted	6	-0.00394897	0.0017264	0.0221727	-0.00733271	-0.000565218	0.996059	0.992694	0.999435	ENSG00000165650	2018	Vosa U		European	31684
eqtl-a-ENSG00000165730	ENSG00000165730 || id:eqtl-a-ENSG00000165730	MR Egger	3	-0.00415067	0.00340779	0.437631	-0.01083	0.0025286	0.995858	0.989228	1.00253	ENSG00000165730	2018	Vosa U		European	31470
eqtl-a-ENSG00000165730	ENSG00000165730 || id:eqtl-a-ENSG00000165730	Weighted median	3	-0.00409462	0.00208766	0.0498391	-0.00818643	-2.80252e-06	0.995914	0.991847	0.999997	ENSG00000165730	2018	Vosa U		European	31470
eqtl-a-ENSG00000165730	ENSG00000165730 || id:eqtl-a-ENSG00000165730	Inverse variance weighted	3	-0.00405595	0.00193492	0.0360661	-0.0078484	-0.000263501	0.995952	0.992182	0.999737	ENSG00000165730	2018	Vosa U		European	31470
eqtl-a-ENSG00000166068	ENSG00000166068 || id:eqtl-a-ENSG00000166068	MR Egger	7	-0.0027959	0.0049613	0.597402	-0.01252	0.00692825	0.997208	0.987558	1.00695	ENSG00000166068	2018	Vosa U		European	31684
eqtl-a-ENSG00000166068	ENSG00000166068 || id:eqtl-a-ENSG00000166068	Weighted median	7	-0.00700313	0.00278608	0.0119501	-0.0124638	-0.00154241	0.993021	0.987614	0.998459	ENSG00000166068	2018	Vosa U		European	31684
eqtl-a-ENSG00000166068	ENSG00000166068 || id:eqtl-a-ENSG00000166068	Inverse variance weighted	7	-0.00702507	0.00318201	0.0272621	-0.0132618	-0.000788326	0.993	0.986826	0.999212	ENSG00000166068	2018	Vosa U		European	31684
eqtl-a-ENSG00000166507	ENSG00000166507 || id:eqtl-a-ENSG00000166507	MR Egger	3	0.0111889	0.0053325	0.283134	0.000737154	0.0216406	1.01125	1.00074	1.02188	ENSG00000166507	2018	Vosa U		European	31470
eqtl-a-ENSG00000166507	ENSG00000166507 || id:eqtl-a-ENSG00000166507	Weighted median	3	0.00666607	0.00186229	0.000344237	0.00301599	0.0103162	1.00669	1.00302	1.01037	ENSG00000166507	2018	Vosa U		European	31470
eqtl-a-ENSG00000166507	ENSG00000166507 || id:eqtl-a-ENSG00000166507	Inverse variance weighted	3	0.00658325	0.0018911	0.000499224	0.00287669	0.0102898	1.0066	1.00288	1.01034	ENSG00000166507	2018	Vosa U		European	31470
eqtl-a-ENSG00000166927	ENSG00000166927 || id:eqtl-a-ENSG00000166927	MR Egger	9	-0.00388095	0.00393485	0.356842	-0.0115932	0.00383135	0.996127	0.988474	1.00384	ENSG00000166927	2018	Vosa U		European	31684
eqtl-a-ENSG00000166927	ENSG00000166927 || id:eqtl-a-ENSG00000166927	Weighted median	9	-0.00380104	0.00179763	0.0344745	-0.00732439	-0.000277693	0.996206	0.992702	0.999722	ENSG00000166927	2018	Vosa U		European	31684
eqtl-a-ENSG00000166927	ENSG00000166927 || id:eqtl-a-ENSG00000166927	Inverse variance weighted	9	-0.00387346	0.00173903	0.0259224	-0.00728196	-0.000464968	0.996134	0.992744	0.999535	ENSG00000166927	2018	Vosa U		European	31684
eqtl-a-ENSG00000168234	ENSG00000168234 || id:eqtl-a-ENSG00000168234	MR Egger	3	0.00466118	0.00326903	0.389369	-0.00174613	0.0110685	1.00467	0.998255	1.01113	ENSG00000168234	2018	Vosa U		European	31256
eqtl-a-ENSG00000168234	ENSG00000168234 || id:eqtl-a-ENSG00000168234	Weighted median	3	0.00480945	0.00188445	0.0107051	0.00111593	0.00850296	1.00482	1.00112	1.00854	ENSG00000168234	2018	Vosa U		European	31256
eqtl-a-ENSG00000168234	ENSG00000168234 || id:eqtl-a-ENSG00000168234	Inverse variance weighted	3	0.00491944	0.00184333	0.00761281	0.00130651	0.00853236	1.00493	1.00131	1.00857	ENSG00000168234	2018	Vosa U		European	31256
eqtl-a-ENSG00000168268	ENSG00000168268 || id:eqtl-a-ENSG00000168268	MR Egger	3	-0.00543349	0.0163002	0.795165	-0.037382	0.026515	0.994581	0.963308	1.02687	ENSG00000168268	2018	Vosa U		European	31684
eqtl-a-ENSG00000168268	ENSG00000168268 || id:eqtl-a-ENSG00000168268	Weighted median	3	-0.00439993	0.00184505	0.0170922	-0.00801623	-0.000783627	0.99561	0.992016	0.999217	ENSG00000168268	2018	Vosa U		European	31684
eqtl-a-ENSG00000168268	ENSG00000168268 || id:eqtl-a-ENSG00000168268	Inverse variance weighted	3	-0.00440114	0.00206189	0.0328006	-0.00844245	-0.000359833	0.995609	0.991593	0.99964	ENSG00000168268	2018	Vosa U		European	31684
eqtl-a-ENSG00000168890	ENSG00000168890 || id:eqtl-a-ENSG00000168890	MR Egger	3	0.012084	0.0086554	0.395699	-0.00488062	0.0290486	1.01216	0.995131	1.02947	ENSG00000168890	2018	Vosa U		European	31470
eqtl-a-ENSG00000168890	ENSG00000168890 || id:eqtl-a-ENSG00000168890	Weighted median	3	0.00965492	0.00367537	0.008616	0.0024512	0.0168586	1.0097	1.00245	1.017	ENSG00000168890	2018	Vosa U		European	31470
eqtl-a-ENSG00000168890	ENSG00000168890 || id:eqtl-a-ENSG00000168890	Inverse variance weighted	3	0.00918289	0.00347627	0.00825167	0.00236941	0.0159964	1.00923	1.00237	1.01612	ENSG00000168890	2018	Vosa U		European	31470
eqtl-a-ENSG00000169403	ENSG00000169403 || id:eqtl-a-ENSG00000169403	MR Egger	3	0.00425727	0.0230835	0.883894	-0.0409865	0.049501	1.00427	0.959842	1.05075	ENSG00000169403	2018	Vosa U		European	31684
eqtl-a-ENSG00000169403	ENSG00000169403 || id:eqtl-a-ENSG00000169403	Weighted median	3	0.0119829	0.00575506	0.0373284	0.000703002	0.0232628	1.01206	1.0007	1.02354	ENSG00000169403	2018	Vosa U		European	31684
eqtl-a-ENSG00000169403	ENSG00000169403 || id:eqtl-a-ENSG00000169403	Inverse variance weighted	3	0.0111821	0.00502701	0.0261208	0.0013292	0.0210351	1.01124	1.00133	1.02126	ENSG00000169403	2018	Vosa U		European	31684
eqtl-a-ENSG00000169744	ENSG00000169744 || id:eqtl-a-ENSG00000169744	MR Egger	4	0.00293408	0.0102145	0.800951	-0.0170864	0.0229545	1.00294	0.983059	1.02322	ENSG00000169744	2018	Vosa U		European	31300
eqtl-a-ENSG00000169744	ENSG00000169744 || id:eqtl-a-ENSG00000169744	Weighted median	4	0.00703854	0.00335327	0.035816	0.000466139	0.0136109	1.00706	1.00047	1.0137	ENSG00000169744	2018	Vosa U		European	31300
eqtl-a-ENSG00000169744	ENSG00000169744 || id:eqtl-a-ENSG00000169744	Inverse variance weighted	4	0.00824466	0.00295852	0.00532397	0.00244596	0.0140434	1.00828	1.00245	1.01414	ENSG00000169744	2018	Vosa U		European	31300
eqtl-a-ENSG00000170153	ENSG00000170153 || id:eqtl-a-ENSG00000170153	MR Egger	3	-0.00435832	0.00232175	0.311611	-0.00890895	0.000192318	0.995651	0.991131	1.00019	ENSG00000170153	2018	Vosa U		European	25690
eqtl-a-ENSG00000170153	ENSG00000170153 || id:eqtl-a-ENSG00000170153	Weighted median	3	-0.00401997	0.00195834	0.0400977	-0.00785831	-0.000181619	0.995988	0.992172	0.999818	ENSG00000170153	2018	Vosa U		European	25690
eqtl-a-ENSG00000170153	ENSG00000170153 || id:eqtl-a-ENSG00000170153	Inverse variance weighted	3	-0.00391499	0.00187008	0.0363056	-0.00758035	-0.000249634	0.996093	0.992448	0.99975	ENSG00000170153	2018	Vosa U		European	25690
eqtl-a-ENSG00000170298	ENSG00000170298 || id:eqtl-a-ENSG00000170298	MR Egger	4	-0.00494817	0.00283019	0.222512	-0.0104953	0.000599004	0.995064	0.98956	1.0006	ENSG00000170298	2018	Vosa U		European	6421
eqtl-a-ENSG00000170298	ENSG00000170298 || id:eqtl-a-ENSG00000170298	Weighted median	4	-0.00384662	0.00151859	0.0113083	-0.00682305	-0.000870187	0.996161	0.9932	0.99913	ENSG00000170298	2018	Vosa U		European	6421
eqtl-a-ENSG00000170298	ENSG00000170298 || id:eqtl-a-ENSG00000170298	Inverse variance weighted	4	-0.00372604	0.00144047	0.00969025	-0.00654936	-0.000902727	0.996281	0.993472	0.999098	ENSG00000170298	2018	Vosa U		European	6421
eqtl-a-ENSG00000170322	ENSG00000170322 || id:eqtl-a-ENSG00000170322	MR Egger	3	0.00406169	0.00387866	0.485328	-0.00354049	0.0116639	1.00407	0.996466	1.01173	ENSG00000170322	2018	Vosa U		European	31684
eqtl-a-ENSG00000170322	ENSG00000170322 || id:eqtl-a-ENSG00000170322	Weighted median	3	0.00404712	0.001808	0.0251915	0.000503444	0.00759079	1.00406	1.0005	1.00762	ENSG00000170322	2018	Vosa U		European	31684
eqtl-a-ENSG00000170322	ENSG00000170322 || id:eqtl-a-ENSG00000170322	Inverse variance weighted	3	0.00405603	0.00189738	0.0325405	0.000337179	0.00777489	1.00406	1.00034	1.00781	ENSG00000170322	2018	Vosa U		European	31684
eqtl-a-ENSG00000170458	ENSG00000170458 || id:eqtl-a-ENSG00000170458	MR Egger	7	0.00774807	0.00256541	0.0294092	0.00271988	0.0127763	1.00778	1.00272	1.01286	ENSG00000170458	2018	Vosa U		European	31684
eqtl-a-ENSG00000170458	ENSG00000170458 || id:eqtl-a-ENSG00000170458	Weighted median	7	0.00710115	0.00184918	0.000122948	0.00347677	0.0107255	1.00713	1.00348	1.01078	ENSG00000170458	2018	Vosa U		European	31684
eqtl-a-ENSG00000170458	ENSG00000170458 || id:eqtl-a-ENSG00000170458	Inverse variance weighted	7	0.00668865	0.00160493	3.07859e-05	0.00354299	0.0098343	1.00671	1.00355	1.00988	ENSG00000170458	2018	Vosa U		European	31684
eqtl-a-ENSG00000173041	ENSG00000173041 || id:eqtl-a-ENSG00000173041	MR Egger	3	-0.00583714	0.00566502	0.490474	-0.0169406	0.0052663	0.99418	0.983202	1.00528	ENSG00000173041	2018	Vosa U		European	31684
eqtl-a-ENSG00000173041	ENSG00000173041 || id:eqtl-a-ENSG00000173041	Weighted median	3	-0.00793822	0.00351247	0.0238208	-0.0148227	-0.00105377	0.992093	0.985287	0.998947	ENSG00000173041	2018	Vosa U		European	31684
eqtl-a-ENSG00000173041	ENSG00000173041 || id:eqtl-a-ENSG00000173041	Inverse variance weighted	3	-0.00779355	0.00330172	0.0182529	-0.0142649	-0.00132217	0.992237	0.985836	0.998679	ENSG00000173041	2018	Vosa U		European	31684
eqtl-a-ENSG00000173960	ENSG00000173960 || id:eqtl-a-ENSG00000173960	MR Egger	3	0.00367573	0.00469612	0.577213	-0.00552866	0.0128801	1.00368	0.994487	1.01296	ENSG00000173960	2018	Vosa U		European	31684
eqtl-a-ENSG00000173960	ENSG00000173960 || id:eqtl-a-ENSG00000173960	Weighted median	3	0.00440496	0.00178024	0.0133475	0.000915686	0.00789424	1.00441	1.00092	1.00793	ENSG00000173960	2018	Vosa U		European	31684
eqtl-a-ENSG00000173960	ENSG00000173960 || id:eqtl-a-ENSG00000173960	Inverse variance weighted	3	0.00502348	0.00169564	0.00305062	0.00170003	0.00834693	1.00504	1.0017	1.00838	ENSG00000173960	2018	Vosa U		European	31684
eqtl-a-ENSG00000174600	ENSG00000174600 || id:eqtl-a-ENSG00000174600	MR Egger	4	-8.04429e-05	0.00365266	0.984429	-0.00723965	0.00707877	0.99992	0.992786	1.0071	ENSG00000174600	2018	Vosa U		European	31256
eqtl-a-ENSG00000174600	ENSG00000174600 || id:eqtl-a-ENSG00000174600	Weighted median	4	-0.00227797	0.00148995	0.126291	-0.00519827	0.000642329	0.997725	0.994815	1.00064	ENSG00000174600	2018	Vosa U		European	31256
eqtl-a-ENSG00000174600	ENSG00000174600 || id:eqtl-a-ENSG00000174600	Inverse variance weighted	4	-0.0027249	0.00137789	0.0479743	-0.00542556	-2.42455e-05	0.997279	0.994589	0.999976	ENSG00000174600	2018	Vosa U		European	31256
eqtl-a-ENSG00000174944	ENSG00000174944 || id:eqtl-a-ENSG00000174944	MR Egger	5	0.00629975	0.00235665	0.0754856	0.00168072	0.0109188	1.00632	1.00168	1.01098	ENSG00000174944	2018	Vosa U		European	31470
eqtl-a-ENSG00000174944	ENSG00000174944 || id:eqtl-a-ENSG00000174944	Weighted median	5	0.00430357	0.00178082	0.0156652	0.000813166	0.00779398	1.00431	1.00081	1.00782	ENSG00000174944	2018	Vosa U		European	31470
eqtl-a-ENSG00000174944	ENSG00000174944 || id:eqtl-a-ENSG00000174944	Inverse variance weighted	5	0.00367043	0.00163133	0.0244517	0.000473017	0.00686785	1.00368	1.00047	1.00689	ENSG00000174944	2018	Vosa U		European	31470
eqtl-a-ENSG00000175061	ENSG00000175061 || id:eqtl-a-ENSG00000175061	MR Egger	3	-0.0089796	0.00524054	0.336311	-0.0192511	0.00129185	0.991061	0.980933	1.00129	ENSG00000175061	2018	Vosa U		European	24941
eqtl-a-ENSG00000175061	ENSG00000175061 || id:eqtl-a-ENSG00000175061	Weighted median	3	-0.0057001	0.00245723	0.0203558	-0.0105163	-0.000883923	0.994316	0.989539	0.999116	ENSG00000175061	2018	Vosa U		European	24941
eqtl-a-ENSG00000175061	ENSG00000175061 || id:eqtl-a-ENSG00000175061	Inverse variance weighted	3	-0.00546215	0.0023589	0.0205829	-0.0100856	-0.000838707	0.994553	0.989965	0.999162	ENSG00000175061	2018	Vosa U		European	24941
eqtl-a-ENSG00000175489	ENSG00000175489 || id:eqtl-a-ENSG00000175489	MR Egger	5	0.00220914	0.00209125	0.368342	-0.0018897	0.00630799	1.00221	0.998112	1.00633	ENSG00000175489	2018	Vosa U		European	31470
eqtl-a-ENSG00000175489	ENSG00000175489 || id:eqtl-a-ENSG00000175489	Weighted median	5	0.0024378	0.00117386	0.0378262	0.000137029	0.00473856	1.00244	1.00014	1.00475	ENSG00000175489	2018	Vosa U		European	31470
eqtl-a-ENSG00000175489	ENSG00000175489 || id:eqtl-a-ENSG00000175489	Inverse variance weighted	5	0.00245987	0.00106568	0.0209841	0.000371144	0.0045486	1.00246	1.00037	1.00456	ENSG00000175489	2018	Vosa U		European	31470
eqtl-a-ENSG00000175581	ENSG00000175581 || id:eqtl-a-ENSG00000175581	MR Egger	3	0.0112793	0.0162774	0.614226	-0.0206245	0.0431831	1.01134	0.979587	1.04413	ENSG00000175581	2018	Vosa U		European	14263
eqtl-a-ENSG00000175581	ENSG00000175581 || id:eqtl-a-ENSG00000175581	Weighted median	3	0.00465712	0.00182421	0.0106815	0.00108166	0.00823257	1.00467	1.00108	1.00827	ENSG00000175581	2018	Vosa U		European	14263
eqtl-a-ENSG00000175581	ENSG00000175581 || id:eqtl-a-ENSG00000175581	Inverse variance weighted	3	0.00400112	0.00196782	0.0420251	0.000144186	0.00785806	1.00401	1.00014	1.00789	ENSG00000175581	2018	Vosa U		European	14263
eqtl-a-ENSG00000175931	ENSG00000175931 || id:eqtl-a-ENSG00000175931	MR Egger	3	0.00381204	0.0047093	0.566788	-0.0054182	0.0130423	1.00382	0.994596	1.01313	ENSG00000175931	2018	Vosa U		European	30935
eqtl-a-ENSG00000175931	ENSG00000175931 || id:eqtl-a-ENSG00000175931	Weighted median	3	0.00526362	0.00231572	0.0230267	0.000724804	0.00980244	1.00528	1.00073	1.00985	ENSG00000175931	2018	Vosa U		European	30935
eqtl-a-ENSG00000175931	ENSG00000175931 || id:eqtl-a-ENSG00000175931	Inverse variance weighted	3	0.00538323	0.00232479	0.0205813	0.000826644	0.00993982	1.0054	1.00083	1.00999	ENSG00000175931	2018	Vosa U		European	30935
eqtl-a-ENSG00000177042	ENSG00000177042 || id:eqtl-a-ENSG00000177042	MR Egger	4	0.00139361	0.00355715	0.733026	-0.00557839	0.00836562	1.00139	0.994437	1.0084	ENSG00000177042	2018	Vosa U		European	30183
eqtl-a-ENSG00000177042	ENSG00000177042 || id:eqtl-a-ENSG00000177042	Weighted median	4	0.00244813	0.00136769	0.0734583	-0.000232545	0.0051288	1.00245	0.999767	1.00514	ENSG00000177042	2018	Vosa U		European	30183
eqtl-a-ENSG00000177042	ENSG00000177042 || id:eqtl-a-ENSG00000177042	Inverse variance weighted	4	0.00328165	0.00128946	0.0109281	0.000754318	0.00580898	1.00329	1.00075	1.00583	ENSG00000177042	2018	Vosa U		European	30183
eqtl-a-ENSG00000177519	ENSG00000177519 || id:eqtl-a-ENSG00000177519	MR Egger	3	0.00254314	0.00331126	0.583052	-0.00394693	0.00903322	1.00255	0.996061	1.00907	ENSG00000177519	2018	Vosa U		European	31684
eqtl-a-ENSG00000177519	ENSG00000177519 || id:eqtl-a-ENSG00000177519	Weighted median	3	0.00308302	0.00167707	0.0660131	-0.000204041	0.00637007	1.00309	0.999796	1.00639	ENSG00000177519	2018	Vosa U		European	31684
eqtl-a-ENSG00000177519	ENSG00000177519 || id:eqtl-a-ENSG00000177519	Inverse variance weighted	3	0.00312575	0.0015921	0.0496137	5.22114e-06	0.00624627	1.00313	1.00001	1.00627	ENSG00000177519	2018	Vosa U		European	31684
eqtl-a-ENSG00000178381	ENSG00000178381 || id:eqtl-a-ENSG00000178381	MR Egger	4	0.000780518	0.00262151	0.793985	-0.00435764	0.00591867	1.00078	0.995652	1.00594	ENSG00000178381	2018	Vosa U		European	31684
eqtl-a-ENSG00000178381	ENSG00000178381 || id:eqtl-a-ENSG00000178381	Weighted median	4	0.00278394	0.00136093	0.0407942	0.000116517	0.00545136	1.00279	1.00012	1.00547	ENSG00000178381	2018	Vosa U		European	31684
eqtl-a-ENSG00000178381	ENSG00000178381 || id:eqtl-a-ENSG00000178381	Inverse variance weighted	4	0.00285519	0.00119405	0.0167939	0.00051486	0.00519552	1.00286	1.00051	1.00521	ENSG00000178381	2018	Vosa U		European	31684
eqtl-a-ENSG00000178913	ENSG00000178913 || id:eqtl-a-ENSG00000178913	MR Egger	4	-0.00844294	0.00320725	0.119074	-0.0147291	-0.00215673	0.991593	0.985379	0.997846	ENSG00000178913	2018	Vosa U		European	31684
eqtl-a-ENSG00000178913	ENSG00000178913 || id:eqtl-a-ENSG00000178913	Weighted median	4	-0.00563034	0.00204666	0.00594164	-0.00964181	-0.00161888	0.994385	0.990405	0.998382	ENSG00000178913	2018	Vosa U		European	31684
eqtl-a-ENSG00000178913	ENSG00000178913 || id:eqtl-a-ENSG00000178913	Inverse variance weighted	4	-0.00534382	0.00183852	0.00365389	-0.00894732	-0.00174033	0.99467	0.991093	0.998261	ENSG00000178913	2018	Vosa U		European	31684
eqtl-a-ENSG00000178952	ENSG00000178952 || id:eqtl-a-ENSG00000178952	MR Egger	5	0.0132934	0.0075366	0.175953	-0.00147835	0.0280651	1.01338	0.998523	1.02846	ENSG00000178952	2018	Vosa U		European	31684
eqtl-a-ENSG00000178952	ENSG00000178952 || id:eqtl-a-ENSG00000178952	Weighted median	5	0.00233356	0.000957759	0.0148308	0.000456357	0.00421077	1.00234	1.00046	1.00422	ENSG00000178952	2018	Vosa U		European	31684
eqtl-a-ENSG00000178952	ENSG00000178952 || id:eqtl-a-ENSG00000178952	Inverse variance weighted	5	0.00174485	0.000867602	0.0443133	4.43477e-05	0.00344535	1.00175	1.00004	1.00345	ENSG00000178952	2018	Vosa U		European	31684
eqtl-a-ENSG00000182048	ENSG00000182048 || id:eqtl-a-ENSG00000182048	MR Egger	3	0.00442946	0.00337634	0.414626	-0.00218816	0.0110471	1.00444	0.997814	1.01111	ENSG00000182048	2018	Vosa U		European	23414
eqtl-a-ENSG00000182048	ENSG00000182048 || id:eqtl-a-ENSG00000182048	Weighted median	3	0.0043549	0.00225166	0.0531029	-5.83549e-05	0.00876815	1.00436	0.999942	1.00881	ENSG00000182048	2018	Vosa U		European	23414
eqtl-a-ENSG00000182048	ENSG00000182048 || id:eqtl-a-ENSG00000182048	Inverse variance weighted	3	0.00426564	0.00211373	0.0435845	0.000122734	0.00840854	1.00427	1.00012	1.00844	ENSG00000182048	2018	Vosa U		European	23414
eqtl-a-ENSG00000182093	ENSG00000182093 || id:eqtl-a-ENSG00000182093	MR Egger	7	0.00414124	0.00338353	0.275498	-0.00249048	0.010773	1.00415	0.997513	1.01083	ENSG00000182093	2018	Vosa U		European	31644
eqtl-a-ENSG00000182093	ENSG00000182093 || id:eqtl-a-ENSG00000182093	Weighted median	7	0.00184042	0.00157333	0.242097	-0.0012433	0.00492414	1.00184	0.998757	1.00494	ENSG00000182093	2018	Vosa U		European	31644
eqtl-a-ENSG00000182093	ENSG00000182093 || id:eqtl-a-ENSG00000182093	Inverse variance weighted	7	0.0026321	0.0013019	0.0432039	8.03713e-05	0.00518383	1.00264	1.00008	1.0052	ENSG00000182093	2018	Vosa U		European	31644
eqtl-a-ENSG00000182240	ENSG00000182240 || id:eqtl-a-ENSG00000182240	MR Egger	3	0.00121957	0.00396626	0.81009	-0.0065543	0.00899344	1.00122	0.993467	1.00903	ENSG00000182240	2018	Vosa U		European	31684
eqtl-a-ENSG00000182240	ENSG00000182240 || id:eqtl-a-ENSG00000182240	Weighted median	3	0.00515436	0.00215495	0.0167626	0.000930664	0.00937806	1.00517	1.00093	1.00942	ENSG00000182240	2018	Vosa U		European	31684
eqtl-a-ENSG00000182240	ENSG00000182240 || id:eqtl-a-ENSG00000182240	Inverse variance weighted	3	0.00551972	0.00209652	0.00846839	0.00141054	0.00962891	1.00553	1.00141	1.00968	ENSG00000182240	2018	Vosa U		European	31684
eqtl-a-ENSG00000182578	ENSG00000182578 || id:eqtl-a-ENSG00000182578	MR Egger	10	-0.00348459	0.00314243	0.2997	-0.00964375	0.00267457	0.996521	0.990403	1.00268	ENSG00000182578	2018	Vosa U		European	31684
eqtl-a-ENSG00000182578	ENSG00000182578 || id:eqtl-a-ENSG00000182578	Weighted median	10	-0.0047666	0.00167962	0.00454108	-0.00805866	-0.00147455	0.995245	0.991974	0.998527	ENSG00000182578	2018	Vosa U		European	31684
eqtl-a-ENSG00000182578	ENSG00000182578 || id:eqtl-a-ENSG00000182578	Inverse variance weighted	10	-0.00462091	0.0017023	0.00663747	-0.00795743	-0.0012844	0.99539	0.992074	0.998716	ENSG00000182578	2018	Vosa U		European	31684
eqtl-a-ENSG00000183060	ENSG00000183060 || id:eqtl-a-ENSG00000183060	MR Egger	3	-0.00328573	0.00283991	0.453748	-0.00885196	0.00228049	0.99672	0.991187	1.00228	ENSG00000183060	2018	Vosa U		European	31470
eqtl-a-ENSG00000183060	ENSG00000183060 || id:eqtl-a-ENSG00000183060	Weighted median	3	-0.00327427	0.00156712	0.0366761	-0.00634583	-0.000202709	0.996731	0.993674	0.999797	ENSG00000183060	2018	Vosa U		European	31470
eqtl-a-ENSG00000183060	ENSG00000183060 || id:eqtl-a-ENSG00000183060	Inverse variance weighted	3	-0.00328818	0.00148176	0.0264795	-0.00619243	-0.000383934	0.996717	0.993827	0.999616	ENSG00000183060	2018	Vosa U		European	31470
eqtl-a-ENSG00000183621	ENSG00000183621 || id:eqtl-a-ENSG00000183621	MR Egger	5	-0.00436868	0.00530372	0.470487	-0.014764	0.00602661	0.995641	0.985344	1.00604	ENSG00000183621	2018	Vosa U		European	31470
eqtl-a-ENSG00000183621	ENSG00000183621 || id:eqtl-a-ENSG00000183621	Weighted median	5	-0.00461721	0.00263661	0.079913	-0.00978497	0.000550548	0.995393	0.990263	1.00055	ENSG00000183621	2018	Vosa U		European	31470
eqtl-a-ENSG00000183621	ENSG00000183621 || id:eqtl-a-ENSG00000183621	Inverse variance weighted	5	-0.00467941	0.00223407	0.0362095	-0.00905819	-0.000300632	0.995332	0.990983	0.999699	ENSG00000183621	2018	Vosa U		European	31470
eqtl-a-ENSG00000183741	ENSG00000183741 || id:eqtl-a-ENSG00000183741	MR Egger	3	0.0060287	0.00269935	0.268005	0.000737965	0.0113194	1.00605	1.00074	1.01138	ENSG00000183741	2018	Vosa U		European	31684
eqtl-a-ENSG00000183741	ENSG00000183741 || id:eqtl-a-ENSG00000183741	Weighted median	3	0.00318332	0.0014542	0.0285929	0.00033309	0.00603354	1.00319	1.00033	1.00605	ENSG00000183741	2018	Vosa U		European	31684
eqtl-a-ENSG00000183741	ENSG00000183741 || id:eqtl-a-ENSG00000183741	Inverse variance weighted	3	0.00306656	0.00139905	0.0283873	0.000324427	0.00580869	1.00307	1.00032	1.00583	ENSG00000183741	2018	Vosa U		European	31684
eqtl-a-ENSG00000183813	ENSG00000183813 || id:eqtl-a-ENSG00000183813	MR Egger	3	0.00124168	0.00435326	0.823113	-0.0072907	0.00977407	1.00124	0.992736	1.00982	ENSG00000183813	2018	Vosa U		European	31470
eqtl-a-ENSG00000183813	ENSG00000183813 || id:eqtl-a-ENSG00000183813	Weighted median	3	0.00519994	0.00223397	0.0199297	0.000821359	0.00957851	1.00521	1.00082	1.00962	ENSG00000183813	2018	Vosa U		European	31470
eqtl-a-ENSG00000183813	ENSG00000183813 || id:eqtl-a-ENSG00000183813	Inverse variance weighted	3	0.00532834	0.00221902	0.016341	0.000979054	0.00967763	1.00534	1.00098	1.00972	ENSG00000183813	2018	Vosa U		European	31470
eqtl-a-ENSG00000184056	ENSG00000184056 || id:eqtl-a-ENSG00000184056	MR Egger	3	-0.00706847	0.00644478	0.470639	-0.0197002	0.0055633	0.992956	0.980493	1.00558	ENSG00000184056	2018	Vosa U		European	31684
eqtl-a-ENSG00000184056	ENSG00000184056 || id:eqtl-a-ENSG00000184056	Weighted median	3	-0.00617242	0.0019627	0.00166167	-0.0100193	-0.00232552	0.993847	0.990031	0.997677	ENSG00000184056	2018	Vosa U		European	31684
eqtl-a-ENSG00000184056	ENSG00000184056 || id:eqtl-a-ENSG00000184056	Inverse variance weighted	3	-0.00617115	0.0019714	0.00174609	-0.0100351	-0.0023072	0.993848	0.990015	0.997695	ENSG00000184056	2018	Vosa U		European	31684
eqtl-a-ENSG00000184574	ENSG00000184574 || id:eqtl-a-ENSG00000184574	MR Egger	6	0.00302713	0.00236352	0.269493	-0.00160538	0.00765964	1.00303	0.998396	1.00769	ENSG00000184574	2018	Vosa U		European	31470
eqtl-a-ENSG00000184574	ENSG00000184574 || id:eqtl-a-ENSG00000184574	Weighted median	6	0.00375039	0.00178801	0.0359476	0.000245886	0.0072549	1.00376	1.00025	1.00728	ENSG00000184574	2018	Vosa U		European	31470
eqtl-a-ENSG00000184574	ENSG00000184574 || id:eqtl-a-ENSG00000184574	Inverse variance weighted	6	0.00361982	0.00164174	0.0274635	0.000402006	0.00683764	1.00363	1.0004	1.00686	ENSG00000184574	2018	Vosa U		European	31470
eqtl-a-ENSG00000185068	ENSG00000185068 || id:eqtl-a-ENSG00000185068	MR Egger	4	0.0128718	0.00431666	0.0964665	0.00441112	0.0213324	1.01295	1.00442	1.02156	ENSG00000185068	2018	Vosa U		European	27754
eqtl-a-ENSG00000185068	ENSG00000185068 || id:eqtl-a-ENSG00000185068	Weighted median	4	0.00741633	0.00296082	0.0122513	0.00161312	0.0132195	1.00744	1.00161	1.01331	ENSG00000185068	2018	Vosa U		European	27754
eqtl-a-ENSG00000185068	ENSG00000185068 || id:eqtl-a-ENSG00000185068	Inverse variance weighted	4	0.006388	0.00275819	0.0205579	0.000981934	0.0117941	1.00641	1.00098	1.01186	ENSG00000185068	2018	Vosa U		European	27754
eqtl-a-ENSG00000185339	ENSG00000185339 || id:eqtl-a-ENSG00000185339	MR Egger	5	-0.00555983	0.00225217	0.0901718	-0.00997408	-0.00114558	0.994456	0.990075	0.998855	ENSG00000185339	2018	Vosa U		European	31684
eqtl-a-ENSG00000185339	ENSG00000185339 || id:eqtl-a-ENSG00000185339	Weighted median	5	-0.00427307	0.00159813	0.00749987	-0.0074054	-0.00114073	0.995736	0.992622	0.99886	ENSG00000185339	2018	Vosa U		European	31684
eqtl-a-ENSG00000185339	ENSG00000185339 || id:eqtl-a-ENSG00000185339	Inverse variance weighted	5	-0.00414891	0.0015445	0.00722594	-0.00717613	-0.00112169	0.99586	0.99285	0.998879	ENSG00000185339	2018	Vosa U		European	31684
eqtl-a-ENSG00000186468	ENSG00000186468 || id:eqtl-a-ENSG00000186468	MR Egger	5	0.00499236	0.00208188	0.0960461	0.000911886	0.00907284	1.005	1.00091	1.00911	ENSG00000186468	2018	Vosa U		European	30935
eqtl-a-ENSG00000186468	ENSG00000186468 || id:eqtl-a-ENSG00000186468	Weighted median	5	0.0038729	0.00141504	0.00620105	0.00109942	0.00664637	1.00388	1.0011	1.00667	ENSG00000186468	2018	Vosa U		European	30935
eqtl-a-ENSG00000186468	ENSG00000186468 || id:eqtl-a-ENSG00000186468	Inverse variance weighted	5	0.00339897	0.00126857	0.0073763	0.000912561	0.00588537	1.0034	1.00091	1.0059	ENSG00000186468	2018	Vosa U		European	30935
eqtl-a-ENSG00000186469	ENSG00000186469 || id:eqtl-a-ENSG00000186469	MR Egger	3	-0.00189544	0.00512254	0.774383	-0.0119356	0.00814473	0.998106	0.988135	1.00818	ENSG00000186469	2018	Vosa U		European	31684
eqtl-a-ENSG00000186469	ENSG00000186469 || id:eqtl-a-ENSG00000186469	Weighted median	3	-0.00601511	0.00317176	0.0578994	-0.0122318	0.000201538	0.994003	0.987843	1.0002	ENSG00000186469	2018	Vosa U		European	31684
eqtl-a-ENSG00000186469	ENSG00000186469 || id:eqtl-a-ENSG00000186469	Inverse variance weighted	3	-0.00614644	0.00295901	0.0377835	-0.0119461	-0.000346784	0.993872	0.988125	0.999653	ENSG00000186469	2018	Vosa U		European	31684
eqtl-a-ENSG00000187017	ENSG00000187017 || id:eqtl-a-ENSG00000187017	MR Egger	8	0.00139559	0.00277283	0.632686	-0.00403915	0.00683034	1.0014	0.995969	1.00685	ENSG00000187017	2018	Vosa U		European	31470
eqtl-a-ENSG00000187017	ENSG00000187017 || id:eqtl-a-ENSG00000187017	Weighted median	8	0.00318967	0.00161022	0.0476041	3.36299e-05	0.00634571	1.00319	1.00003	1.00637	ENSG00000187017	2018	Vosa U		European	31470
eqtl-a-ENSG00000187017	ENSG00000187017 || id:eqtl-a-ENSG00000187017	Inverse variance weighted	8	0.00311376	0.00151441	0.039775	0.000145502	0.00608201	1.00312	1.00015	1.0061	ENSG00000187017	2018	Vosa U		European	31470
eqtl-a-ENSG00000187164	ENSG00000187164 || id:eqtl-a-ENSG00000187164	MR Egger	12	0.00276741	0.00142267	0.0803817	-2.10163e-05	0.00555583	1.00277	0.999979	1.00557	ENSG00000187164	2018	Vosa U		European	31684
eqtl-a-ENSG00000187164	ENSG00000187164 || id:eqtl-a-ENSG00000187164	Weighted median	12	0.00207095	0.00134284	0.123021	-0.000561016	0.00470292	1.00207	0.999439	1.00471	ENSG00000187164	2018	Vosa U		European	31684
eqtl-a-ENSG00000187164	ENSG00000187164 || id:eqtl-a-ENSG00000187164	Inverse variance weighted	12	0.00242247	0.000995889	0.0149963	0.000470526	0.00437441	1.00243	1.00047	1.00438	ENSG00000187164	2018	Vosa U		European	31684
eqtl-a-ENSG00000196502	ENSG00000196502 || id:eqtl-a-ENSG00000196502	MR Egger	3	-0.116506	0.0840608	0.3979	-0.281265	0.048253	0.890025	0.754828	1.04944	ENSG00000196502	2018	Vosa U		European	23842
eqtl-a-ENSG00000196502	ENSG00000196502 || id:eqtl-a-ENSG00000196502	Weighted median	3	-0.00698593	0.00354726	0.0489089	-0.0139386	-3.32899e-05	0.993038	0.986158	0.999967	ENSG00000196502	2018	Vosa U		European	23842
eqtl-a-ENSG00000196502	ENSG00000196502 || id:eqtl-a-ENSG00000196502	Inverse variance weighted	3	-0.00664273	0.00317059	0.0361612	-0.0128571	-0.000428378	0.993379	0.987225	0.999572	ENSG00000196502	2018	Vosa U		European	23842
eqtl-a-ENSG00000197558	ENSG00000197558 || id:eqtl-a-ENSG00000197558	MR Egger	3	0.00333752	0.00538114	0.646576	-0.00720952	0.0138846	1.00334	0.992816	1.01398	ENSG00000197558	2018	Vosa U		European	21121
eqtl-a-ENSG00000197558	ENSG00000197558 || id:eqtl-a-ENSG00000197558	Weighted median	3	0.00320919	0.00161654	0.0471192	4.07805e-05	0.0063776	1.00321	1.00004	1.0064	ENSG00000197558	2018	Vosa U		European	21121
eqtl-a-ENSG00000197558	ENSG00000197558 || id:eqtl-a-ENSG00000197558	Inverse variance weighted	3	0.00313798	0.00149755	0.0361349	0.000202778	0.00607318	1.00314	1.0002	1.00609	ENSG00000197558	2018	Vosa U		European	21121
eqtl-a-ENSG00000197747	ENSG00000197747 || id:eqtl-a-ENSG00000197747	MR Egger	4	0.0072861	0.00361089	0.181101	0.000208747	0.0143634	1.00731	1.00021	1.01447	ENSG00000197747	2018	Vosa U		European	31470
eqtl-a-ENSG00000197747	ENSG00000197747 || id:eqtl-a-ENSG00000197747	Weighted median	4	0.00581632	0.00233828	0.0128668	0.00123329	0.0103993	1.00583	1.00123	1.01045	ENSG00000197747	2018	Vosa U		European	31470
eqtl-a-ENSG00000197747	ENSG00000197747 || id:eqtl-a-ENSG00000197747	Inverse variance weighted	4	0.0055065	0.00219011	0.0119285	0.00121388	0.00979913	1.00552	1.00121	1.00985	ENSG00000197747	2018	Vosa U		European	31470
eqtl-a-ENSG00000197872	ENSG00000197872 || id:eqtl-a-ENSG00000197872	MR Egger	3	0.0107452	0.00708751	0.371209	-0.00314635	0.0246367	1.0108	0.996859	1.02494	ENSG00000197872	2018	Vosa U		European	14263
eqtl-a-ENSG00000197872	ENSG00000197872 || id:eqtl-a-ENSG00000197872	Weighted median	3	0.0114124	0.00356973	0.00138874	0.00441569	0.018409	1.01148	1.00443	1.01858	ENSG00000197872	2018	Vosa U		European	14263
eqtl-a-ENSG00000197872	ENSG00000197872 || id:eqtl-a-ENSG00000197872	Inverse variance weighted	3	0.011489	0.00334394	0.000590893	0.00493486	0.0180431	1.01156	1.00495	1.01821	ENSG00000197872	2018	Vosa U		European	14263
eqtl-a-ENSG00000197943	ENSG00000197943 || id:eqtl-a-ENSG00000197943	MR Egger	3	0.00312763	0.00515672	0.652917	-0.00697954	0.0132348	1.00313	0.993045	1.01332	ENSG00000197943	2018	Vosa U		European	30935
eqtl-a-ENSG00000197943	ENSG00000197943 || id:eqtl-a-ENSG00000197943	Weighted median	3	0.00408335	0.00197244	0.0384332	0.000217372	0.00794933	1.00409	1.00022	1.00798	ENSG00000197943	2018	Vosa U		European	30935
eqtl-a-ENSG00000197943	ENSG00000197943 || id:eqtl-a-ENSG00000197943	Inverse variance weighted	3	0.00438053	0.00196915	0.0261096	0.000520995	0.00824007	1.00439	1.00052	1.00827	ENSG00000197943	2018	Vosa U		European	30935
eqtl-a-ENSG00000198792	ENSG00000198792 || id:eqtl-a-ENSG00000198792	MR Egger	3	0.00477347	0.00346624	0.399835	-0.00202036	0.0115673	1.00478	0.997982	1.01163	ENSG00000198792	2018	Vosa U		European	31684
eqtl-a-ENSG00000198792	ENSG00000198792 || id:eqtl-a-ENSG00000198792	Weighted median	3	0.00405112	0.00179471	0.0239925	0.000533479	0.00756876	1.00406	1.00053	1.0076	ENSG00000198792	2018	Vosa U		European	31684
eqtl-a-ENSG00000198792	ENSG00000198792 || id:eqtl-a-ENSG00000198792	Inverse variance weighted	3	0.0035793	0.00182162	0.0494263	8.91897e-06	0.00714968	1.00359	1.00001	1.00718	ENSG00000198792	2018	Vosa U		European	31684
eqtl-a-ENSG00000198794	ENSG00000198794 || id:eqtl-a-ENSG00000198794	MR Egger	3	-0.00225134	0.0126427	0.887811	-0.0270311	0.0225284	0.997751	0.973331	1.02278	ENSG00000198794	2018	Vosa U		European	31684
eqtl-a-ENSG00000198794	ENSG00000198794 || id:eqtl-a-ENSG00000198794	Weighted median	3	-0.0104129	0.00411004	0.0112916	-0.0184686	-0.00235728	0.989641	0.981701	0.997645	ENSG00000198794	2018	Vosa U		European	31684
eqtl-a-ENSG00000198794	ENSG00000198794 || id:eqtl-a-ENSG00000198794	Inverse variance weighted	3	-0.00996828	0.00380534	0.00880458	-0.0174267	-0.00250981	0.990081	0.982724	0.997493	ENSG00000198794	2018	Vosa U		European	31684
eqtl-a-ENSG00000198816	ENSG00000198816 || id:eqtl-a-ENSG00000198816	MR Egger	5	-0.00422103	0.00931534	0.681223	-0.0224791	0.014037	0.995788	0.977772	1.01414	ENSG00000198816	2018	Vosa U		European	31684
eqtl-a-ENSG00000198816	ENSG00000198816 || id:eqtl-a-ENSG00000198816	Weighted median	5	-0.00741807	0.00345072	0.0315777	-0.0141815	-0.000654656	0.992609	0.985919	0.999346	ENSG00000198816	2018	Vosa U		European	31684
eqtl-a-ENSG00000198816	ENSG00000198816 || id:eqtl-a-ENSG00000198816	Inverse variance weighted	5	-0.00701468	0.00296055	0.0178179	-0.0128174	-0.00121199	0.99301	0.987264	0.998789	ENSG00000198816	2018	Vosa U		European	31684
eqtl-a-ENSG00000198890	ENSG00000198890 || id:eqtl-a-ENSG00000198890	MR Egger	4	-0.000438329	0.00935297	0.966879	-0.0187702	0.0178935	0.999562	0.981405	1.01805	ENSG00000198890	2018	Vosa U		European	31470
eqtl-a-ENSG00000198890	ENSG00000198890 || id:eqtl-a-ENSG00000198890	Weighted median	4	-0.00413216	0.00151304	0.00631379	-0.00709772	-0.00116659	0.995876	0.992927	0.998834	ENSG00000198890	2018	Vosa U		European	31470
eqtl-a-ENSG00000198890	ENSG00000198890 || id:eqtl-a-ENSG00000198890	Inverse variance weighted	4	-0.00467472	0.00182599	0.0104639	-0.00825365	-0.00109579	0.995336	0.99178	0.998905	ENSG00000198890	2018	Vosa U		European	31470
eqtl-a-ENSG00000203306	ENSG00000203306 || id:eqtl-a-ENSG00000203306	MR Egger	3	0.00332116	0.00354822	0.521035	-0.00363335	0.0102757	1.00333	0.996373	1.01033	ENSG00000203306	2018	Vosa U		European	25650
eqtl-a-ENSG00000203306	ENSG00000203306 || id:eqtl-a-ENSG00000203306	Weighted median	3	0.00307861	0.00151335	0.0419217	0.000112438	0.00604479	1.00308	1.00011	1.00606	ENSG00000203306	2018	Vosa U		European	25650
eqtl-a-ENSG00000203306	ENSG00000203306 || id:eqtl-a-ENSG00000203306	Inverse variance weighted	3	0.00304474	0.00149793	0.0420892	0.000108805	0.00598068	1.00305	1.00011	1.006	ENSG00000203306	2018	Vosa U		European	25650
eqtl-a-ENSG00000204815	ENSG00000204815 || id:eqtl-a-ENSG00000204815	MR Egger	7	0.00581456	0.00328179	0.136637	-0.000617749	0.0122469	1.00583	0.999382	1.01232	ENSG00000204815	2018	Vosa U		European	31684
eqtl-a-ENSG00000204815	ENSG00000204815 || id:eqtl-a-ENSG00000204815	Weighted median	7	0.00360704	0.00174467	0.0386907	0.000187485	0.0070266	1.00361	1.00019	1.00705	ENSG00000204815	2018	Vosa U		European	31684
eqtl-a-ENSG00000204815	ENSG00000204815 || id:eqtl-a-ENSG00000204815	Inverse variance weighted	7	0.00307935	0.00151616	0.0422533	0.000107673	0.00605104	1.00308	1.00011	1.00607	ENSG00000204815	2018	Vosa U		European	31684
eqtl-a-ENSG00000205336	ENSG00000205336 || id:eqtl-a-ENSG00000205336	MR Egger	6	-0.00681555	0.00464179	0.21594	-0.0159135	0.00228237	0.993208	0.984212	1.00228	ENSG00000205336	2018	Vosa U		European	31470
eqtl-a-ENSG00000205336	ENSG00000205336 || id:eqtl-a-ENSG00000205336	Weighted median	6	-0.00416045	0.0022482	0.0642322	-0.00856693	0.000246033	0.995848	0.99147	1.00025	ENSG00000205336	2018	Vosa U		European	31470
eqtl-a-ENSG00000205336	ENSG00000205336 || id:eqtl-a-ENSG00000205336	Inverse variance weighted	6	-0.00404491	0.00195583	0.0386276	-0.00787833	-0.000211488	0.995963	0.992153	0.999789	ENSG00000205336	2018	Vosa U		European	31470
eqtl-a-ENSG00000205609	ENSG00000205609 || id:eqtl-a-ENSG00000205609	MR Egger	3	0.00599248	0.00484328	0.432734	-0.00350034	0.0154853	1.00601	0.996506	1.01561	ENSG00000205609	2018	Vosa U		European	5502
eqtl-a-ENSG00000205609	ENSG00000205609 || id:eqtl-a-ENSG00000205609	Weighted median	3	0.00729588	0.00223593	0.00110232	0.00291346	0.0116783	1.00732	1.00292	1.01175	ENSG00000205609	2018	Vosa U		European	5502
eqtl-a-ENSG00000205609	ENSG00000205609 || id:eqtl-a-ENSG00000205609	Inverse variance weighted	3	0.00744118	0.00211211	0.000426519	0.00330145	0.0115809	1.00747	1.00331	1.01165	ENSG00000205609	2018	Vosa U		European	5502
eqtl-a-ENSG00000206561	ENSG00000206561 || id:eqtl-a-ENSG00000206561	MR Egger	9	-0.00204759	0.00210092	0.362219	-0.00616538	0.00207021	0.997955	0.993854	1.00207	ENSG00000206561	2018	Vosa U		European	31470
eqtl-a-ENSG00000206561	ENSG00000206561 || id:eqtl-a-ENSG00000206561	Weighted median	9	-0.0036459	0.00164493	0.0266605	-0.00686996	-0.000421845	0.996361	0.993154	0.999578	ENSG00000206561	2018	Vosa U		European	31470
eqtl-a-ENSG00000206561	ENSG00000206561 || id:eqtl-a-ENSG00000206561	Inverse variance weighted	9	-0.00395862	0.00146202	0.0067763	-0.00682417	-0.00109307	0.996049	0.993199	0.998908	ENSG00000206561	2018	Vosa U		European	31470
eqtl-a-ENSG00000211553	ENSG00000211553 || id:eqtl-a-ENSG00000211553	MR Egger	3	0.0182339	0.011577	0.360134	-0.00445699	0.0409249	1.0184	0.995553	1.04177	ENSG00000211553	2018	Vosa U		European	5164
eqtl-a-ENSG00000211553	ENSG00000211553 || id:eqtl-a-ENSG00000211553	Weighted median	3	0.00410593	0.0016535	0.0130215	0.000865078	0.00734678	1.00411	1.00087	1.00737	ENSG00000211553	2018	Vosa U		European	5164
eqtl-a-ENSG00000211553	ENSG00000211553 || id:eqtl-a-ENSG00000211553	Inverse variance weighted	3	0.00362978	0.0016789	0.0306188	0.000339125	0.00692043	1.00364	1.00034	1.00694	ENSG00000211553	2018	Vosa U		European	5164
eqtl-a-ENSG00000215039	ENSG00000215039 || id:eqtl-a-ENSG00000215039	MR Egger	3	0.0047355	0.00375502	0.426808	-0.00262434	0.0120953	1.00475	0.997379	1.01217	ENSG00000215039	2018	Vosa U		European	17435
eqtl-a-ENSG00000215039	ENSG00000215039 || id:eqtl-a-ENSG00000215039	Weighted median	3	0.0037194	0.00128679	0.00384694	0.00119729	0.0062415	1.00373	1.0012	1.00626	ENSG00000215039	2018	Vosa U		European	17435
eqtl-a-ENSG00000215039	ENSG00000215039 || id:eqtl-a-ENSG00000215039	Inverse variance weighted	3	0.00362965	0.00124533	0.00356129	0.00118881	0.00607049	1.00364	1.00119	1.00609	ENSG00000215039	2018	Vosa U		European	17435
eqtl-a-ENSG00000223855	ENSG00000223855 || id:eqtl-a-ENSG00000223855	MR Egger	4	0.00588836	0.00443096	0.315213	-0.00279633	0.0145731	1.00591	0.997208	1.01468	ENSG00000223855	2018	Vosa U		European	5502
eqtl-a-ENSG00000223855	ENSG00000223855 || id:eqtl-a-ENSG00000223855	Weighted median	4	0.00558137	0.00248618	0.0247709	0.000708455	0.0104543	1.0056	1.00071	1.01051	ENSG00000223855	2018	Vosa U		European	5502
eqtl-a-ENSG00000223855	ENSG00000223855 || id:eqtl-a-ENSG00000223855	Inverse variance weighted	4	0.00510981	0.00231822	0.0275107	0.000566095	0.00965352	1.00512	1.00057	1.0097	ENSG00000223855	2018	Vosa U		European	5502
eqtl-a-ENSG00000224152	ENSG00000224152 || id:eqtl-a-ENSG00000224152	MR Egger	5	0.00469807	0.00337151	0.257771	-0.00191008	0.0113062	1.00471	0.998092	1.01137	ENSG00000224152	2018	Vosa U		European	5502
eqtl-a-ENSG00000224152	ENSG00000224152 || id:eqtl-a-ENSG00000224152	Weighted median	5	0.00460341	0.00178594	0.00994918	0.00110298	0.00810385	1.00461	1.0011	1.00814	ENSG00000224152	2018	Vosa U		European	5502
eqtl-a-ENSG00000224152	ENSG00000224152 || id:eqtl-a-ENSG00000224152	Inverse variance weighted	5	0.00456772	0.00182388	0.0122661	0.000992911	0.00814252	1.00458	1.00099	1.00818	ENSG00000224152	2018	Vosa U		European	5502
eqtl-a-ENSG00000230074	ENSG00000230074 || id:eqtl-a-ENSG00000230074	MR Egger	3	0.000351571	0.00477288	0.953191	-0.00900327	0.00970641	1.00035	0.991037	1.00975	ENSG00000230074	2018	Vosa U		European	5502
eqtl-a-ENSG00000230074	ENSG00000230074 || id:eqtl-a-ENSG00000230074	Weighted median	3	0.00355474	0.00187754	0.0583189	-0.000125244	0.00723471	1.00356	0.999875	1.00726	ENSG00000230074	2018	Vosa U		European	5502
eqtl-a-ENSG00000230074	ENSG00000230074 || id:eqtl-a-ENSG00000230074	Inverse variance weighted	3	0.00385616	0.00176568	0.0289656	0.000395431	0.00731688	1.00386	1.0004	1.00734	ENSG00000230074	2018	Vosa U		European	5502
eqtl-a-ENSG00000230606	ENSG00000230606 || id:eqtl-a-ENSG00000230606	MR Egger	4	0.000130673	0.0030934	0.970143	-0.00593238	0.00619373	1.00013	0.994085	1.00621	ENSG00000230606	2018	Vosa U		European	5502
eqtl-a-ENSG00000230606	ENSG00000230606 || id:eqtl-a-ENSG00000230606	Weighted median	4	0.00303806	0.00174993	0.0825453	-0.000391801	0.00646792	1.00304	0.999608	1.00649	ENSG00000230606	2018	Vosa U		European	5502
eqtl-a-ENSG00000230606	ENSG00000230606 || id:eqtl-a-ENSG00000230606	Inverse variance weighted	4	0.00362041	0.00169735	0.0329262	0.000293611	0.00694721	1.00363	1.00029	1.00697	ENSG00000230606	2018	Vosa U		European	5502
eqtl-a-ENSG00000237945	ENSG00000237945 || id:eqtl-a-ENSG00000237945	MR Egger	3	-0.00666297	0.00564011	0.447194	-0.0177176	0.00439165	0.993359	0.982438	1.0044	ENSG00000237945	2018	Vosa U		European	22709
eqtl-a-ENSG00000237945	ENSG00000237945 || id:eqtl-a-ENSG00000237945	Weighted median	3	-0.00433675	0.00171587	0.0114901	-0.00769986	-0.000973638	0.995673	0.99233	0.999027	ENSG00000237945	2018	Vosa U		European	22709
eqtl-a-ENSG00000237945	ENSG00000237945 || id:eqtl-a-ENSG00000237945	Inverse variance weighted	3	-0.00550085	0.00204316	0.00709559	-0.00950544	-0.00149626	0.994514	0.99054	0.998505	ENSG00000237945	2018	Vosa U		European	22709
eqtl-a-ENSG00000247572	ENSG00000247572 || id:eqtl-a-ENSG00000247572	MR Egger	3	0.00293786	0.002926	0.498712	-0.0027971	0.00867283	1.00294	0.997207	1.00871	ENSG00000247572	2018	Vosa U		European	5502
eqtl-a-ENSG00000247572	ENSG00000247572 || id:eqtl-a-ENSG00000247572	Weighted median	3	0.0042317	0.00180872	0.019304	0.000686604	0.00777679	1.00424	1.00069	1.00781	ENSG00000247572	2018	Vosa U		European	5502
eqtl-a-ENSG00000247572	ENSG00000247572 || id:eqtl-a-ENSG00000247572	Inverse variance weighted	3	0.00439416	0.00177527	0.0133161	0.000914623	0.0078737	1.0044	1.00092	1.0079	ENSG00000247572	2018	Vosa U		European	5502
eqtl-a-ENSG00000248099	ENSG00000248099 || id:eqtl-a-ENSG00000248099	MR Egger	5	-0.00349511	0.00288881	0.312964	-0.00915718	0.00216696	0.996511	0.990885	1.00217	ENSG00000248099	2018	Vosa U		European	31470
eqtl-a-ENSG00000248099	ENSG00000248099 || id:eqtl-a-ENSG00000248099	Weighted median	5	-0.00468342	0.00203456	0.021339	-0.00867116	-0.000695682	0.995328	0.991366	0.999305	ENSG00000248099	2018	Vosa U		European	31470
eqtl-a-ENSG00000248099	ENSG00000248099 || id:eqtl-a-ENSG00000248099	Inverse variance weighted	5	-0.00500554	0.00179168	0.0052098	-0.00851724	-0.00149384	0.995007	0.991519	0.998507	ENSG00000248099	2018	Vosa U		European	31470
eqtl-a-ENSG00000256060	ENSG00000256060 || id:eqtl-a-ENSG00000256060	MR Egger	4	-0.0040898	0.00244502	0.236355	-0.00888204	0.000702446	0.995919	0.991157	1.0007	ENSG00000256060	2018	Vosa U		European	23628
eqtl-a-ENSG00000256060	ENSG00000256060 || id:eqtl-a-ENSG00000256060	Weighted median	4	-0.00310203	0.00131748	0.0185468	-0.00568429	-0.000519767	0.996903	0.994332	0.99948	ENSG00000256060	2018	Vosa U		European	23628
eqtl-a-ENSG00000256060	ENSG00000256060 || id:eqtl-a-ENSG00000256060	Inverse variance weighted	4	-0.00289645	0.00118725	0.0147025	-0.00522347	-0.000569437	0.997108	0.99479	0.999431	ENSG00000256060	2018	Vosa U		European	23628
eqtl-a-ENSG00000260244	ENSG00000260244 || id:eqtl-a-ENSG00000260244	MR Egger	4	0.0164157	0.00693836	0.141652	0.00281653	0.0300149	1.01655	1.00282	1.03047	ENSG00000260244	2018	Vosa U		European	8269
eqtl-a-ENSG00000260244	ENSG00000260244 || id:eqtl-a-ENSG00000260244	Weighted median	4	0.00454859	0.0040333	0.259422	-0.00335668	0.0124539	1.00456	0.996649	1.01253	ENSG00000260244	2018	Vosa U		European	8269
eqtl-a-ENSG00000260244	ENSG00000260244 || id:eqtl-a-ENSG00000260244	Inverse variance weighted	4	0.00765901	0.00323533	0.0179181	0.00131777	0.0140002	1.00769	1.00132	1.0141	ENSG00000260244	2018	Vosa U		European	8269
finn-b-ASTHMA_HOSPITAL_MAIN	Asthma, hospital admissions , main diagnosis only || id:finn-b-ASTHMA_HOSPITAL_MAIN	MR Egger	10	0.0129235	0.0158709	0.439044	-0.0181834	0.0440304	1.01301	0.981981	1.04501	Asthma, hospital admissions , main diagnosis only	2021			European
finn-b-ASTHMA_HOSPITAL_MAIN	Asthma, hospital admissions , main diagnosis only || id:finn-b-ASTHMA_HOSPITAL_MAIN	Weighted median	10	0.005726	0.00339681	0.0918538	-0.000931749	0.0123837	1.00574	0.999069	1.01246	Asthma, hospital admissions , main diagnosis only	2021			European
finn-b-ASTHMA_HOSPITAL_MAIN	Asthma, hospital admissions , main diagnosis only || id:finn-b-ASTHMA_HOSPITAL_MAIN	Inverse variance weighted	10	0.00721975	0.00255396	0.00470028	0.00221399	0.0122255	1.00725	1.00222	1.0123	Asthma, hospital admissions , main diagnosis only	2021			European
finn-b-ASTHMA_MODE	Asthma (mode) || id:finn-b-ASTHMA_MODE	MR Egger	10	0.0194775	0.0111462	0.118691	-0.00236904	0.041324	1.01967	0.997634	1.04219	Asthma (mode)	2021			European
finn-b-ASTHMA_MODE	Asthma (mode) || id:finn-b-ASTHMA_MODE	Weighted median	10	0.00487836	0.00332459	0.142278	-0.00163782	0.0113946	1.00489	0.998364	1.01146	Asthma (mode)	2021			European
finn-b-ASTHMA_MODE	Asthma (mode) || id:finn-b-ASTHMA_MODE	Inverse variance weighted	10	0.00528028	0.00268398	0.0491449	1.9679e-05	0.0105409	1.00529	1.00002	1.0106	Asthma (mode)	2021			European
finn-b-I9_HYPTENSESS	Hypertension, essential || id:finn-b-I9_HYPTENSESS	MR Egger	28	0.00392236	0.00833301	0.641779	-0.0124103	0.0202551	1.00393	0.987666	1.02046	Hypertension, essential	2021			European
finn-b-I9_HYPTENSESS	Hypertension, essential || id:finn-b-I9_HYPTENSESS	Weighted median	28	0.00356725	0.00301641	0.236961	-0.00234491	0.00947942	1.00357	0.997658	1.00952	Hypertension, essential	2021			European
finn-b-I9_HYPTENSESS	Hypertension, essential || id:finn-b-I9_HYPTENSESS	Inverse variance weighted	28	0.00512223	0.00240299	0.0330392	0.000412368	0.00983208	1.00514	1.00041	1.00988	Hypertension, essential	2021			European
finn-b-J10_RESPIRATORY	Diseases of the respiratory system || id:finn-b-J10_RESPIRATORY	MR Egger	7	0.0082195	0.0260328	0.764956	-0.0428047	0.0592437	1.00825	0.958098	1.06103	Diseases of the respiratory system	2021			European
finn-b-J10_RESPIRATORY	Diseases of the respiratory system || id:finn-b-J10_RESPIRATORY	Weighted median	7	0.00879324	0.00785863	0.263171	-0.00660967	0.0241961	1.00883	0.993412	1.02449	Diseases of the respiratory system	2021			European
finn-b-J10_RESPIRATORY	Diseases of the respiratory system || id:finn-b-J10_RESPIRATORY	Inverse variance weighted	7	0.0124825	0.00623376	0.0452406	0.000264377	0.0247007	1.01256	1.00026	1.02501	Diseases of the respiratory system	2021			European
finn-b-K11_HERNIA	Hernia || id:finn-b-K11_HERNIA	MR Egger	7	0.00526289	0.0116208	0.669605	-0.0175139	0.0280396	1.00528	0.982639	1.02844	Hernia	2021			European
finn-b-K11_HERNIA	Hernia || id:finn-b-K11_HERNIA	Weighted median	7	0.00680362	0.0042554	0.10986	-0.00153696	0.0151442	1.00683	0.998464	1.01526	Hernia	2021			European
finn-b-K11_HERNIA	Hernia || id:finn-b-K11_HERNIA	Inverse variance weighted	7	0.00740271	0.00322847	0.021851	0.00107491	0.0137305	1.00743	1.00108	1.01383	Hernia	2021			European
finn-b-L12_ATOPIC	Atopic dermatitis || id:finn-b-L12_ATOPIC	MR Egger	14	0.00350333	0.00528378	0.519842	-0.00685289	0.0138595	1.00351	0.993171	1.01396	Atopic dermatitis	2021			European
finn-b-L12_ATOPIC	Atopic dermatitis || id:finn-b-L12_ATOPIC	Weighted median	14	0.00557406	0.00197313	0.00472836	0.00170672	0.0094414	1.00559	1.00171	1.00949	Atopic dermatitis	2021			European
finn-b-L12_ATOPIC	Atopic dermatitis || id:finn-b-L12_ATOPIC	Inverse variance weighted	14	0.00321045	0.00146192	0.028088	0.000345093	0.00607582	1.00322	1.00035	1.00609	Atopic dermatitis	2021			European
finn-b-M13_OTHERJOINT	Other joint disorders || id:finn-b-M13_OTHERJOINT	MR Egger	3	0.0380533	0.038939	0.507323	-0.0382671	0.114374	1.03879	0.962456	1.12117	Other joint disorders	2021			European
finn-b-M13_OTHERJOINT	Other joint disorders || id:finn-b-M13_OTHERJOINT	Weighted median	3	0.0299374	0.0107343	0.00528819	0.00889806	0.0509767	1.03039	1.00894	1.0523	Other joint disorders	2021			European
finn-b-M13_OTHERJOINT	Other joint disorders || id:finn-b-M13_OTHERJOINT	Inverse variance weighted	3	0.0334032	0.00872272	0.000128434	0.0163066	0.0504997	1.03397	1.01644	1.0518	Other joint disorders	2021			European
finn-b-ST19_INJURI_UNSPE_PART_TRUNK_LIMB_BODY_REGION	Injuries to unspecified part of trunk, limb or body region || id:finn-b-ST19_INJURI_UNSPE_PART_TRUNK_LIMB_BODY_REGION	MR Egger	3	-0.00752989	0.00614014	0.4355	-0.0195646	0.00450479	0.992498	0.980626	1.00451	Injuries to unspecified part of trunk, limb or body region	2021			European
finn-b-ST19_INJURI_UNSPE_PART_TRUNK_LIMB_BODY_REGION	Injuries to unspecified part of trunk, limb or body region || id:finn-b-ST19_INJURI_UNSPE_PART_TRUNK_LIMB_BODY_REGION	Weighted median	3	-0.00290358	0.00196602	0.139706	-0.00675698	0.000949813	0.997101	0.993266	1.00095	Injuries to unspecified part of trunk, limb or body region	2021			European
finn-b-ST19_INJURI_UNSPE_PART_TRUNK_LIMB_BODY_REGION	Injuries to unspecified part of trunk, limb or body region || id:finn-b-ST19_INJURI_UNSPE_PART_TRUNK_LIMB_BODY_REGION	Inverse variance weighted	3	-0.00328214	0.00149656	0.0282986	-0.0062154	-0.00034888	0.996723	0.993804	0.999651	Injuries to unspecified part of trunk, limb or body region	2021			European
ieu-a-1126	Breast cancer (Combined Oncoarray; iCOGS; GWAS meta analysis) || id:ieu-a-1126	MR Egger	105	0.000117034	0.002997	0.968926	-0.00575709	0.00599115	1.00012	0.994259	1.00601	Breast cancer (Combined Oncoarray; iCOGS; GWAS meta analysis)	2017	Michailidou K	29059683	European	228951
ieu-a-1126	Breast cancer (Combined Oncoarray; iCOGS; GWAS meta analysis) || id:ieu-a-1126	Weighted median	105	0.00347205	0.00173607	0.0455056	6.93563e-05	0.00687474	1.00348	1.00007	1.0069	Breast cancer (Combined Oncoarray; iCOGS; GWAS meta analysis)	2017	Michailidou K	29059683	European	228951
ieu-a-1126	Breast cancer (Combined Oncoarray; iCOGS; GWAS meta analysis) || id:ieu-a-1126	Inverse variance weighted	105	0.00283783	0.00136042	0.0369783	0.000171418	0.00550425	1.00284	1.00017	1.00552	Breast cancer (Combined Oncoarray; iCOGS; GWAS meta analysis)	2017	Michailidou K	29059683	European	228951
ieu-a-1239	Years of schooling || id:ieu-a-1239	MR Egger	231	-0.0314531	0.025351	0.215983	-0.081141	0.0182347	0.969036	0.922064	1.0184	Years of schooling	2018	Lee	30038396	European	766345
ieu-a-1239	Years of schooling || id:ieu-a-1239	Weighted median	231	-0.0539589	0.00652194	1.30149e-16	-0.0667419	-0.0411759	0.947471	0.935437	0.95966	Years of schooling	2018	Lee	30038396	European	766345
ieu-a-1239	Years of schooling || id:ieu-a-1239	Inverse variance weighted	231	-0.0545058	0.00635407	9.64543e-18	-0.0669598	-0.0420518	0.946953	0.935233	0.95882	Years of schooling	2018	Lee	30038396	European	766345
ieu-a-75	Waist-to-hip ratio || id:ieu-a-75	MR Egger	17	0.0148726	0.0325748	0.654522	-0.0489739	0.0787192	1.01498	0.952206	1.0819	Waist-to-hip ratio	2015	Shungin D	25673412	European	118003
ieu-a-75	Waist-to-hip ratio || id:ieu-a-75	Weighted median	17	0.0092702	0.00786445	0.238499	-0.00614412	0.0246845	1.00931	0.993875	1.02499	Waist-to-hip ratio	2015	Shungin D	25673412	European	118003
ieu-a-75	Waist-to-hip ratio || id:ieu-a-75	Inverse variance weighted	17	0.0115007	0.00582373	0.0482908	8.61924e-05	0.0229152	1.01157	1.00009	1.02318	Waist-to-hip ratio	2015	Shungin D	25673412	European	118003
ieu-a-755	Years of schooling || id:ieu-a-755	MR Egger	3	-0.0187933	0.251974	0.952606	-0.512662	0.475076	0.981382	0.598899	1.60814	Years of schooling	2014	Rietveld CA	25201988	European	106736
ieu-a-755	Years of schooling || id:ieu-a-755	Weighted median	3	-0.0515828	0.0205125	0.0119134	-0.0917874	-0.0113783	0.949725	0.912299	0.988686	Years of schooling	2014	Rietveld CA	25201988	European	106736
ieu-a-755	Years of schooling || id:ieu-a-755	Inverse variance weighted	3	-0.0645069	0.0156523	3.76847e-05	-0.0951854	-0.0338283	0.93753	0.909204	0.966737	Years of schooling	2014	Rietveld CA	25201988	European	106736
ieu-a-835	Body mass index || id:ieu-a-835	MR Egger	34	0.00268675	0.0341729	0.937823	-0.0642922	0.0696657	1.00269	0.937731	1.07215	Body mass index	2015	Locke AE	25673413	European	322154
ieu-a-835	Body mass index || id:ieu-a-835	Weighted median	34	0.0155273	0.00900108	0.0845198	-0.00211487	0.0331694	1.01565	0.997887	1.03373	Body mass index	2015	Locke AE	25673413	European	322154
ieu-a-835	Body mass index || id:ieu-a-835	Inverse variance weighted	34	0.0226063	0.0104914	0.0311815	0.00204318	0.0431694	1.02286	1.00205	1.04411	Body mass index	2015	Locke AE	25673413	European	322154
ieu-b-111	triglycerides || id:ieu-b-111	MR Egger	210	0.00299931	0.00472153	0.52597	-0.0062549	0.0122535	1.003	0.993765	1.01233	triglycerides	2020	Richardson, Tom	32203549	European	441016
ieu-b-111	triglycerides || id:ieu-b-111	Weighted median	210	0.00912583	0.00388571	0.0188462	0.00150983	0.0167418	1.00917	1.00151	1.01688	triglycerides	2020	Richardson, Tom	32203549	European	441016
ieu-b-111	triglycerides || id:ieu-b-111	Inverse variance weighted	210	0.0111849	0.00292338	0.000130238	0.00545505	0.0169147	1.01125	1.00547	1.01706	triglycerides	2020	Richardson, Tom	32203549	European	441016
ieu-b-34	neutrophil cell count || id:ieu-b-34	MR Egger	317	0.00121132	0.00537573	0.821867	-0.00932511	0.0117478	1.00121	0.990718	1.01182	neutrophil cell count	2020	Vuckovic, D		European	563946
ieu-b-34	neutrophil cell count || id:ieu-b-34	Weighted median	317	0.00748954	0.00336137	0.0258724	0.000901257	0.0140778	1.00752	1.0009	1.01418	neutrophil cell count	2020	Vuckovic, D		European	563946
ieu-b-34	neutrophil cell count || id:ieu-b-34	Inverse variance weighted	317	0.00615642	0.00249587	0.0136386	0.00126452	0.0110483	1.00618	1.00127	1.01111	neutrophil cell count	2020	Vuckovic, D		European	563946
ieu-b-40	body mass index || id:ieu-b-40	MR Egger	345	0.0268457	0.0123438	0.0303251	0.00265191	0.0510394	1.02721	1.00266	1.05236	body mass index	2018	Yengo, L	30124842	European	681275
ieu-b-40	body mass index || id:ieu-b-40	Weighted median	345	0.0396059	0.00459469	6.70014e-18	0.0306003	0.0486115	1.0404	1.03107	1.04981	body mass index	2018	Yengo, L	30124842	European	681275
ieu-b-40	body mass index || id:ieu-b-40	Inverse variance weighted	345	0.0408125	0.00399821	1.83165e-24	0.032976	0.0486489	1.04166	1.03353	1.04985	body mass index	2018	Yengo, L	30124842	European	681275
ieu-b-42	schizophrenia || id:ieu-b-42	MR Egger	56	0.000716201	0.00890085	0.936165	-0.0167295	0.0181619	1.00072	0.98341	1.01833	schizophrenia	2014	Ripke, S	25056061	European	77096
ieu-b-42	schizophrenia || id:ieu-b-42	Weighted median	56	0.00533381	0.00216403	0.0137108	0.0010923	0.00957531	1.00535	1.00109	1.00962	schizophrenia	2014	Ripke, S	25056061	European	77096
ieu-b-42	schizophrenia || id:ieu-b-42	Inverse variance weighted	56	0.00469156	0.00213445	0.027948	0.000508034	0.00887508	1.0047	1.00051	1.00891	schizophrenia	2014	Ripke, S	25056061	European	77096
ieu-b-4850	Triglycerides || id:ieu-b-4850	MR Egger	26	0.00997561	0.00572025	0.0939716	-0.00123607	0.0211873	1.01003	0.998765	1.02141	Triglycerides	2022	Howe LJ		European	78700
ieu-b-4850	Triglycerides || id:ieu-b-4850	Weighted median	26	0.00734421	0.00384629	0.0562068	-0.000194512	0.0148829	1.00737	0.999806	1.01499	Triglycerides	2022	Howe LJ		European	78700
ieu-b-4850	Triglycerides || id:ieu-b-4850	Inverse variance weighted	26	0.00691752	0.00298297	0.0203947	0.0010709	0.0127641	1.00694	1.00107	1.01285	Triglycerides	2022	Howe LJ		European	78700
ieu-b-4861	Chronotype || id:ieu-b-4861	MR Egger	34	-0.0115573	0.0261181	0.661103	-0.0627488	0.0396342	0.988509	0.939179	1.04043	Chronotype	2018	Samuel Jones		European	244207
ieu-b-4861	Chronotype || id:ieu-b-4861	Weighted median	34	-0.0170274	0.00832917	0.0409234	-0.0333525	-0.00070219	0.983117	0.967198	0.999298	Chronotype	2018	Samuel Jones		European	244207
ieu-b-4861	Chronotype || id:ieu-b-4861	Inverse variance weighted	34	-0.0166768	0.00827125	0.0437756	-0.0328884	-0.000465121	0.983462	0.967647	0.999535	Chronotype	2018	Samuel Jones		European	244207
ieu-b-4862	Chronotype || id:ieu-b-4862	MR Egger	18	-0.0127757	0.0426493	0.768376	-0.0963683	0.070817	0.987306	0.908129	1.07338	Chronotype	2018	Samuel Jones		European	205527
ieu-b-4862	Chronotype || id:ieu-b-4862	Weighted median	18	-0.0244392	0.0100158	0.0146848	-0.0440701	-0.0048082	0.975857	0.956887	0.995203	Chronotype	2018	Samuel Jones		European	205527
ieu-b-4862	Chronotype || id:ieu-b-4862	Inverse variance weighted	18	-0.0261331	0.0111798	0.0194117	-0.0480454	-0.00422068	0.974205	0.95309	0.995788	Chronotype	2018	Samuel Jones		European	205527
ieu-b-5102	Schizophrenia || id:ieu-b-5102	MR Egger	113	0.00334971	0.00819373	0.683464	-0.01271	0.0194094	1.00336	0.98737	1.0196	Schizophrenia	2022	Trubetskoy V	35396580	European	127906
ieu-b-5102	Schizophrenia || id:ieu-b-5102	Weighted median	113	0.00486256	0.00197309	0.013723	0.000995295	0.00872982	1.00487	1.001	1.00877	Schizophrenia	2022	Trubetskoy V	35396580	European	127906
ieu-b-5102	Schizophrenia || id:ieu-b-5102	Inverse variance weighted	113	0.0040687	0.00184009	0.0270258	0.000462128	0.00767528	1.00408	1.00046	1.0077	Schizophrenia	2022	Trubetskoy V	35396580	European	127906
met-a-683	X-13429 || id:met-a-683	MR Egger	3	0.0116526	0.0203962	0.669557	-0.0283239	0.0516291	1.01172	0.972073	1.05299	X-13429	2014	Shin	24816252	European	6344
met-a-683	X-13429 || id:met-a-683	Weighted median	3	0.0123955	0.00583117	0.0335254	0.000966422	0.0238246	1.01247	1.00097	1.02411	X-13429	2014	Shin	24816252	European	6344
met-a-683	X-13429 || id:met-a-683	Inverse variance weighted	3	0.012172	0.00554849	0.0282533	0.00129696	0.023047	1.01225	1.0013	1.02331	X-13429	2014	Shin	24816252	European	6344
met-a-699	Glutaroyl carnitine || id:met-a-699	MR Egger	4	-0.0800661	0.145238	0.636809	-0.364733	0.204601	0.923055	0.694382	1.22704	Glutaroyl carnitine	2014	Shin	24816252	European	7701
met-a-699	Glutaroyl carnitine || id:met-a-699	Weighted median	4	-0.0589751	0.0218423	0.00693313	-0.101786	-0.0161642	0.94273	0.903223	0.983966	Glutaroyl carnitine	2014	Shin	24816252	European	7701
met-a-699	Glutaroyl carnitine || id:met-a-699	Inverse variance weighted	4	-0.0615484	0.0203813	0.002529	-0.101496	-0.0216011	0.940307	0.903485	0.978631	Glutaroyl carnitine	2014	Shin	24816252	European	7701
met-c-840	Alanine || id:met-c-840	MR Egger	5	0.00417651	0.0167735	0.819439	-0.0286996	0.0370526	1.00419	0.971708	1.03775	Alanine	2016	Kettunen	27005778	European	24796
met-c-840	Alanine || id:met-c-840	Weighted median	5	0.00624537	0.00474911	0.18849	-0.00306289	0.0155536	1.00626	0.996942	1.01568	Alanine	2016	Kettunen	27005778	European	24796
met-c-840	Alanine || id:met-c-840	Inverse variance weighted	5	0.00790744	0.00398818	0.0473989	9.06037e-05	0.0157243	1.00794	1.00009	1.01585	Alanine	2016	Kettunen	27005778	European	24796
met-c-863	Glycoprotein acetyls || id:met-c-863	MR Egger	5	0.001301	0.0142578	0.933047	-0.0266443	0.0292464	1.0013	0.973707	1.02968	Glycoprotein acetyls	2016	Kettunen	27005778	European	19270
met-c-863	Glycoprotein acetyls || id:met-c-863	Weighted median	5	0.00720977	0.0043439	0.0969653	-0.00130427	0.0157238	1.00724	0.998697	1.01585	Glycoprotein acetyls	2016	Kettunen	27005778	European	19270
met-c-863	Glycoprotein acetyls || id:met-c-863	Inverse variance weighted	5	0.0100562	0.00359872	0.00519977	0.00300274	0.0171097	1.01011	1.00301	1.01726	Glycoprotein acetyls	2016	Kettunen	27005778	European	19270
met-c-909	Total cholesterol in medium VLDL || id:met-c-909	MR Egger	13	0.00665666	0.00583865	0.27846	-0.00478709	0.0181004	1.00668	0.995224	1.01827	Total cholesterol in medium VLDL	2016	Kettunen	27005778	European	21551
met-c-909	Total cholesterol in medium VLDL || id:met-c-909	Weighted median	13	0.00664678	0.00281535	0.0182304	0.00112869	0.0121649	1.00667	1.00113	1.01224	Total cholesterol in medium VLDL	2016	Kettunen	27005778	European	21551
met-c-909	Total cholesterol in medium VLDL || id:met-c-909	Inverse variance weighted	13	0.00439252	0.00214634	0.0407055	0.000185695	0.00859935	1.0044	1.00019	1.00864	Total cholesterol in medium VLDL	2016	Kettunen	27005778	European	21551
met-c-914	Phospholipids in medium VLDL || id:met-c-914	MR Egger	11	0.00630177	0.00655321	0.361358	-0.00654252	0.0191461	1.00632	0.993479	1.01933	Phospholipids in medium VLDL	2016	Kettunen	27005778	European	21240
met-c-914	Phospholipids in medium VLDL || id:met-c-914	Weighted median	11	0.00702747	0.00321199	0.028678	0.000731963	0.013323	1.00705	1.00073	1.01341	Phospholipids in medium VLDL	2016	Kettunen	27005778	European	21240
met-c-914	Phospholipids in medium VLDL || id:met-c-914	Inverse variance weighted	11	0.00560172	0.00282506	0.0473826	6.45934e-05	0.0111388	1.00562	1.00006	1.0112	Phospholipids in medium VLDL	2016	Kettunen	27005778	European	21240
met-c-931	Phospholipids in small VLDL || id:met-c-931	MR Egger	12	0.00766801	0.00655092	0.268929	-0.00517179	0.0205078	1.0077	0.994842	1.02072	Phospholipids in small VLDL	2016	Kettunen	27005778	European	21551
met-c-931	Phospholipids in small VLDL || id:met-c-931	Weighted median	12	0.00563547	0.00279799	0.0439974	0.000151414	0.0111195	1.00565	1.00015	1.01118	Phospholipids in small VLDL	2016	Kettunen	27005778	European	21551
met-c-931	Phospholipids in small VLDL || id:met-c-931	Inverse variance weighted	12	0.00446244	0.00220203	0.0427129	0.00014645	0.00877842	1.00447	1.00015	1.00882	Phospholipids in small VLDL	2016	Kettunen	27005778	European	21551
met-c-956	Triglycerides in very small VLDL || id:met-c-956	MR Egger	14	0.00655877	0.00665341	0.343702	-0.00648191	0.0195994	1.00658	0.993539	1.01979	Triglycerides in very small VLDL	2016	Kettunen	27005778	European	19273
met-c-956	Triglycerides in very small VLDL || id:met-c-956	Weighted median	14	0.00598198	0.0028965	0.0389002	0.000304831	0.0116591	1.006	1.0003	1.01173	Triglycerides in very small VLDL	2016	Kettunen	27005778	European	19273
met-c-956	Triglycerides in very small VLDL || id:met-c-956	Inverse variance weighted	14	0.00455056	0.00218521	0.0373029	0.000267542	0.00883357	1.00456	1.00027	1.00887	Triglycerides in very small VLDL	2016	Kettunen	27005778	European	19273
met-d-Acetoacetate	Acetoacetate || id:met-d-Acetoacetate	MR Egger	5	0.0373926	0.032356	0.331503	-0.0260252	0.10081	1.0381	0.974311	1.10607	Acetoacetate	2020	Borges CM		European	115075
met-d-Acetoacetate	Acetoacetate || id:met-d-Acetoacetate	Weighted median	5	0.0303665	0.0116061	0.00888578	0.00761847	0.0531145	1.03083	1.00765	1.05455	Acetoacetate	2020	Borges CM		European	115075
met-d-Acetoacetate	Acetoacetate || id:met-d-Acetoacetate	Inverse variance weighted	5	0.0332654	0.00983737	0.000720822	0.0139842	0.0525466	1.03382	1.01408	1.05395	Acetoacetate	2020	Borges CM		European	115075
met-d-HDL_C	HDL cholesterol || id:met-d-HDL_C	MR Egger	62	-0.00543319	0.00567341	0.342078	-0.0165531	0.0056867	0.994582	0.983583	1.0057	HDL cholesterol	2020	Borges CM		European	115078
met-d-HDL_C	HDL cholesterol || id:met-d-HDL_C	Weighted median	62	-0.0100176	0.00321655	0.00184328	-0.016322	-0.00371315	0.990032	0.98381	0.996294	HDL cholesterol	2020	Borges CM		European	115078
met-d-HDL_C	HDL cholesterol || id:met-d-HDL_C	Inverse variance weighted	62	-0.0107325	0.00315565	0.000671278	-0.0169176	-0.00454744	0.989325	0.983225	0.995463	HDL cholesterol	2020	Borges CM		European	115078
met-d-HDL_CE	Cholesteryl esters in HDL || id:met-d-HDL_CE	MR Egger	64	-0.003864	0.00582248	0.509384	-0.0152761	0.00754806	0.996143	0.98484	1.00758	Cholesteryl esters in HDL	2020	Borges CM		European	115078
met-d-HDL_CE	Cholesteryl esters in HDL || id:met-d-HDL_CE	Weighted median	64	-0.00597773	0.00349412	0.0871184	-0.0128262	0.000870743	0.99404	0.987256	1.00087	Cholesteryl esters in HDL	2020	Borges CM		European	115078
met-d-HDL_CE	Cholesteryl esters in HDL || id:met-d-HDL_CE	Inverse variance weighted	64	-0.00811842	0.00316229	0.0102505	-0.0143165	-0.00192034	0.991914	0.985785	0.998082	Cholesteryl esters in HDL	2020	Borges CM		European	115078
met-d-HDL_FC	Free cholesterol in HDL || id:met-d-HDL_FC	MR Egger	58	-0.000979351	0.0047563	0.837611	-0.0103017	0.00834299	0.999021	0.989751	1.00838	Free cholesterol in HDL	2020	Borges CM		European	115078
met-d-HDL_FC	Free cholesterol in HDL || id:met-d-HDL_FC	Weighted median	58	-0.00555937	0.00311178	0.0740094	-0.0116585	0.000539722	0.994456	0.988409	1.00054	Free cholesterol in HDL	2020	Borges CM		European	115078
met-d-HDL_FC	Free cholesterol in HDL || id:met-d-HDL_FC	Inverse variance weighted	58	-0.00549312	0.00278239	0.0483541	-0.0109466	-3.96311e-05	0.994522	0.989113	0.99996	Free cholesterol in HDL	2020	Borges CM		European	115078
met-d-HDL_size	Average diameter for HDL particles || id:met-d-HDL_size	MR Egger	66	-0.00545262	0.00485899	0.265982	-0.0149762	0.00407101	0.994562	0.985135	1.00408	Average diameter for HDL particles	2020	Borges CM		European	115078
met-d-HDL_size	Average diameter for HDL particles || id:met-d-HDL_size	Weighted median	66	-0.00380938	0.00351779	0.278857	-0.0107042	0.00308548	0.996198	0.989353	1.00309	Average diameter for HDL particles	2020	Borges CM		European	115078
met-d-HDL_size	Average diameter for HDL particles || id:met-d-HDL_size	Inverse variance weighted	66	-0.00747085	0.00284521	0.00864549	-0.0130475	-0.00189424	0.992557	0.987037	0.998108	Average diameter for HDL particles	2020	Borges CM		European	115078
met-d-IDL_TG_pct	Triglycerides to total lipids ratio in IDL || id:met-d-IDL_TG_pct	MR Egger	55	0.000602702	0.00346157	0.86244	-0.00618197	0.00738737	1.0006	0.993837	1.00741	Triglycerides to total lipids ratio in IDL	2020	Borges CM		European	115078
met-d-IDL_TG_pct	Triglycerides to total lipids ratio in IDL || id:met-d-IDL_TG_pct	Weighted median	55	0.00548027	0.00263819	0.0377754	0.000309416	0.0106511	1.0055	1.00031	1.01071	Triglycerides to total lipids ratio in IDL	2020	Borges CM		European	115078
met-d-IDL_TG_pct	Triglycerides to total lipids ratio in IDL || id:met-d-IDL_TG_pct	Inverse variance weighted	55	0.00468938	0.00228488	0.0401352	0.000211019	0.00916773	1.0047	1.00021	1.00921	Triglycerides to total lipids ratio in IDL	2020	Borges CM		European	115078
met-d-L_HDL_C	Cholesterol in large HDL || id:met-d-L_HDL_C	MR Egger	67	-0.00214041	0.0042394	0.615347	-0.0104496	0.00616882	0.997862	0.989605	1.00619	Cholesterol in large HDL	2020	Borges CM		European	115078
met-d-L_HDL_C	Cholesterol in large HDL || id:met-d-L_HDL_C	Weighted median	67	-0.00333645	0.00293411	0.255486	-0.00908732	0.00241441	0.996669	0.990954	1.00242	Cholesterol in large HDL	2020	Borges CM		European	115078
met-d-L_HDL_C	Cholesterol in large HDL || id:met-d-L_HDL_C	Inverse variance weighted	67	-0.00533578	0.00255576	0.0368207	-0.0103451	-0.000326489	0.994678	0.989708	0.999674	Cholesterol in large HDL	2020	Borges CM		European	115078
met-d-L_HDL_FC	Free cholesterol in large HDL || id:met-d-L_HDL_FC	MR Egger	63	-0.00521728	0.00490909	0.292071	-0.0148391	0.00440453	0.994796	0.98527	1.00441	Free cholesterol in large HDL	2020	Borges CM		European	115078
met-d-L_HDL_FC	Free cholesterol in large HDL || id:met-d-L_HDL_FC	Weighted median	63	-0.0040657	0.00347065	0.241417	-0.0108682	0.00273678	0.995943	0.989191	1.00274	Free cholesterol in large HDL	2020	Borges CM		European	115078
met-d-L_HDL_FC	Free cholesterol in large HDL || id:met-d-L_HDL_FC	Inverse variance weighted	63	-0.00761229	0.00283846	0.00732183	-0.0131757	-0.00204892	0.992417	0.986911	0.997953	Free cholesterol in large HDL	2020	Borges CM		European	115078
met-d-L_HDL_L	Total lipids in large HDL || id:met-d-L_HDL_L	MR Egger	65	-0.0044181	0.00528708	0.406515	-0.0147808	0.00594458	0.995592	0.985328	1.00596	Total lipids in large HDL	2020	Borges CM		European	115078
met-d-L_HDL_L	Total lipids in large HDL || id:met-d-L_HDL_L	Weighted median	65	-0.00378133	0.00343733	0.271298	-0.0105185	0.00295584	0.996226	0.989537	1.00296	Total lipids in large HDL	2020	Borges CM		European	115078
met-d-L_HDL_L	Total lipids in large HDL || id:met-d-L_HDL_L	Inverse variance weighted	65	-0.00656422	0.00298369	0.0278046	-0.0124123	-0.000716184	0.993457	0.987664	0.999284	Total lipids in large HDL	2020	Borges CM		European	115078
met-d-L_HDL_P	Concentration of large HDL particles || id:met-d-L_HDL_P	MR Egger	62	-0.00243912	0.00562538	0.666139	-0.0134649	0.00858663	0.997564	0.986625	1.00862	Concentration of large HDL particles	2020	Borges CM		European	115078
met-d-L_HDL_P	Concentration of large HDL particles || id:met-d-L_HDL_P	Weighted median	62	-0.00399426	0.0034513	0.247141	-0.0107588	0.00277028	0.996014	0.989299	1.00277	Concentration of large HDL particles	2020	Borges CM		European	115078
met-d-L_HDL_P	Concentration of large HDL particles || id:met-d-L_HDL_P	Inverse variance weighted	62	-0.00767235	0.00316755	0.0154279	-0.0138807	-0.00146396	0.992357	0.986215	0.998537	Concentration of large HDL particles	2020	Borges CM		European	115078
met-d-L_HDL_PL	Phospholipids in large HDL || id:met-d-L_HDL_PL	MR Egger	62	-0.00321167	0.00558428	0.567356	-0.0141569	0.00773352	0.996793	0.985943	1.00776	Phospholipids in large HDL	2020	Borges CM		European	115078
met-d-L_HDL_PL	Phospholipids in large HDL || id:met-d-L_HDL_PL	Weighted median	62	-0.00440955	0.00347769	0.204814	-0.0112258	0.00240672	0.9956	0.988837	1.00241	Phospholipids in large HDL	2020	Borges CM		European	115078
met-d-L_HDL_PL	Phospholipids in large HDL || id:met-d-L_HDL_PL	Inverse variance weighted	62	-0.00696244	0.00311415	0.0253684	-0.0130662	-0.000858716	0.993062	0.987019	0.999142	Phospholipids in large HDL	2020	Borges CM		European	115078
met-d-L_HDL_TG_pct	Triglycerides to total lipids ratio in large HDL || id:met-d-L_HDL_TG_pct	MR Egger	51	0.00368337	0.00488261	0.454228	-0.00588655	0.0132533	1.00369	0.994131	1.01334	Triglycerides to total lipids ratio in large HDL	2020	Borges CM		European	115078
met-d-L_HDL_TG_pct	Triglycerides to total lipids ratio in large HDL || id:met-d-L_HDL_TG_pct	Weighted median	51	0.00552769	0.00297703	0.0633425	-0.00030729	0.0113627	1.00554	0.999693	1.01143	Triglycerides to total lipids ratio in large HDL	2020	Borges CM		European	115078
met-d-L_HDL_TG_pct	Triglycerides to total lipids ratio in large HDL || id:met-d-L_HDL_TG_pct	Inverse variance weighted	51	0.00598836	0.0030283	0.0479888	5.28981e-05	0.0119238	1.00601	1.00005	1.012	Triglycerides to total lipids ratio in large HDL	2020	Borges CM		European	115078
met-d-Omega_6_by_Omega_3	Ratio of omega-6 fatty acids to omega-3 fatty acids || id:met-d-Omega_6_by_Omega_3	MR Egger	17	-0.00438616	0.00454449	0.349769	-0.0132934	0.00452105	0.995623	0.986795	1.00453	Ratio of omega-6 fatty acids to omega-3 fatty acids	2020	Borges CM		European	114999
met-d-Omega_6_by_Omega_3	Ratio of omega-6 fatty acids to omega-3 fatty acids || id:met-d-Omega_6_by_Omega_3	Weighted median	17	-0.00689161	0.00359436	0.0551948	-0.0139365	0.000153337	0.993132	0.98616	1.00015	Ratio of omega-6 fatty acids to omega-3 fatty acids	2020	Borges CM		European	114999
met-d-Omega_6_by_Omega_3	Ratio of omega-6 fatty acids to omega-3 fatty acids || id:met-d-Omega_6_by_Omega_3	Inverse variance weighted	17	-0.00541005	0.00250434	0.0307521	-0.0103186	-0.000501534	0.994605	0.989734	0.999499	Ratio of omega-6 fatty acids to omega-3 fatty acids	2020	Borges CM		European	114999
met-d-S_VLDL_P	Concentration of small VLDL particles || id:met-d-S_VLDL_P	MR Egger	49	0.00270651	0.00442608	0.54382	-0.0059686	0.0113816	1.00271	0.994049	1.01145	Concentration of small VLDL particles	2020	Borges CM		European	115078
met-d-S_VLDL_P	Concentration of small VLDL particles || id:met-d-S_VLDL_P	Weighted median	49	0.00673653	0.00313423	0.0316073	0.000593442	0.0128796	1.00676	1.00059	1.01296	Concentration of small VLDL particles	2020	Borges CM		European	115078
met-d-S_VLDL_P	Concentration of small VLDL particles || id:met-d-S_VLDL_P	Inverse variance weighted	49	0.00520078	0.00254608	0.041086	0.000210463	0.0101911	1.00521	1.00021	1.01024	Concentration of small VLDL particles	2020	Borges CM		European	115078
met-d-S_VLDL_PL	Phospholipids in small VLDL || id:met-d-S_VLDL_PL	MR Egger	48	0.00118029	0.00527029	0.823786	-0.00914947	0.0115101	1.00118	0.990892	1.01158	Phospholipids in small VLDL	2020	Borges CM		European	115078
met-d-S_VLDL_PL	Phospholipids in small VLDL || id:met-d-S_VLDL_PL	Weighted median	48	0.00445919	0.00343263	0.193923	-0.00226876	0.0111871	1.00447	0.997734	1.01125	Phospholipids in small VLDL	2020	Borges CM		European	115078
met-d-S_VLDL_PL	Phospholipids in small VLDL || id:met-d-S_VLDL_PL	Inverse variance weighted	48	0.00593945	0.00282392	0.0354428	0.000404564	0.0114743	1.00596	1.0004	1.01154	Phospholipids in small VLDL	2020	Borges CM		European	115078
met-d-XL_HDL_L	Total lipids in very large HDL || id:met-d-XL_HDL_L	MR Egger	58	-0.00192598	0.00437041	0.661137	-0.010492	0.00664003	0.998076	0.989563	1.00666	Total lipids in very large HDL	2020	Borges CM		European	115078
met-d-XL_HDL_L	Total lipids in very large HDL || id:met-d-XL_HDL_L	Weighted median	58	-0.0026013	0.0031865	0.414299	-0.00884683	0.00364423	0.997402	0.991192	1.00365	Total lipids in very large HDL	2020	Borges CM		European	115078
met-d-XL_HDL_L	Total lipids in very large HDL || id:met-d-XL_HDL_L	Inverse variance weighted	58	-0.00606085	0.00276862	0.028588	-0.0114874	-0.000634353	0.993957	0.988578	0.999366	Total lipids in very large HDL	2020	Borges CM		European	115078
met-d-XL_HDL_P	Concentration of very large HDL particles || id:met-d-XL_HDL_P	MR Egger	57	-0.00081782	0.00484905	0.866686	-0.010322	0.00868631	0.999183	0.989731	1.00872	Concentration of very large HDL particles	2020	Borges CM		European	115078
met-d-XL_HDL_P	Concentration of very large HDL particles || id:met-d-XL_HDL_P	Weighted median	57	-0.0035632	0.00320769	0.266641	-0.00985027	0.00272387	0.996443	0.990198	1.00273	Concentration of very large HDL particles	2020	Borges CM		European	115078
met-d-XL_HDL_P	Concentration of very large HDL particles || id:met-d-XL_HDL_P	Inverse variance weighted	57	-0.00768052	0.00295276	0.00929167	-0.0134679	-0.00189311	0.992349	0.986622	0.998109	Concentration of very large HDL particles	2020	Borges CM		European	115078
met-d-XL_HDL_PL	Phospholipids in very large HDL || id:met-d-XL_HDL_PL	MR Egger	55	-0.00114954	0.00430462	0.790468	-0.00958661	0.00728752	0.998851	0.990459	1.00731	Phospholipids in very large HDL	2020	Borges CM		European	115078
met-d-XL_HDL_PL	Phospholipids in very large HDL || id:met-d-XL_HDL_PL	Weighted median	55	-0.00302212	0.00314984	0.337331	-0.00919581	0.00315156	0.996982	0.990846	1.00316	Phospholipids in very large HDL	2020	Borges CM		European	115078
met-d-XL_HDL_PL	Phospholipids in very large HDL || id:met-d-XL_HDL_PL	Inverse variance weighted	55	-0.00708366	0.00277142	0.0105893	-0.0125156	-0.00165168	0.992941	0.987562	0.99835	Phospholipids in very large HDL	2020	Borges CM		European	115078
prot-a-1154	Alpha-(1,6)-fucosyltransferase || id:prot-a-1154	MR Egger	3	0.00127815	0.00167206	0.584501	-0.00199909	0.00455539	1.00128	0.998003	1.00457	Alpha-(1,6)-fucosyltransferase	2018	Sun BB	29875488	European	3301
prot-a-1154	Alpha-(1,6)-fucosyltransferase || id:prot-a-1154	Weighted median	3	0.00170382	0.000804143	0.0341072	0.000127699	0.00327994	1.00171	1.00013	1.00329	Alpha-(1,6)-fucosyltransferase	2018	Sun BB	29875488	European	3301
prot-a-1154	Alpha-(1,6)-fucosyltransferase || id:prot-a-1154	Inverse variance weighted	3	0.00180869	0.000858054	0.0350395	0.000126908	0.00349048	1.00181	1.00013	1.0035	Alpha-(1,6)-fucosyltransferase	2018	Sun BB	29875488	European	3301
prot-a-1277	Granulins || id:prot-a-1277	MR Egger	3	0.000299249	0.00189393	0.900236	-0.00341285	0.00401134	1.0003	0.996593	1.00402	Granulins	2018	Sun BB	29875488	European	3301
prot-a-1277	Granulins || id:prot-a-1277	Weighted median	3	0.00292394	0.000947812	0.00203595	0.00106623	0.00478165	1.00293	1.00107	1.00479	Granulins	2018	Sun BB	29875488	European	3301
prot-a-1277	Granulins || id:prot-a-1277	Inverse variance weighted	3	0.00292939	0.00101575	0.00392684	0.000938529	0.00492025	1.00293	1.00094	1.00493	Granulins	2018	Sun BB	29875488	European	3301
prot-a-2732	Tyrosine-protein phosphatase non-receptor type substrate 1 || id:prot-a-2732	MR Egger	3	-0.00363696	0.0024395	0.376132	-0.00841839	0.00114447	0.99637	0.991617	1.00115	Tyrosine-protein phosphatase non-receptor type substrate 1	2018	Sun BB	29875488	European	3301
prot-a-2732	Tyrosine-protein phosphatase non-receptor type substrate 1 || id:prot-a-2732	Weighted median	3	-0.00300645	0.000892253	0.000753024	-0.00475527	-0.00125764	0.996998	0.995256	0.998743	Tyrosine-protein phosphatase non-receptor type substrate 1	2018	Sun BB	29875488	European	3301
prot-a-2732	Tyrosine-protein phosphatase non-receptor type substrate 1 || id:prot-a-2732	Inverse variance weighted	3	-0.00299167	0.00089096	0.000785637	-0.00473795	-0.00124539	0.997013	0.995273	0.998755	Tyrosine-protein phosphatase non-receptor type substrate 1	2018	Sun BB	29875488	European	3301
prot-a-303	Complement C1q tumor necrosis factor-related protein 1 || id:prot-a-303	MR Egger	5	0.00380488	0.00285545	0.274867	-0.0017918	0.00940156	1.00381	0.99821	1.00945	Complement C1q tumor necrosis factor-related protein 1	2018	Sun BB	29875488	European	3301
prot-a-303	Complement C1q tumor necrosis factor-related protein 1 || id:prot-a-303	Weighted median	5	0.00345109	0.00120651	0.00423112	0.00108633	0.00581584	1.00346	1.00109	1.00583	Complement C1q tumor necrosis factor-related protein 1	2018	Sun BB	29875488	European	3301
prot-a-303	Complement C1q tumor necrosis factor-related protein 1 || id:prot-a-303	Inverse variance weighted	5	0.00374993	0.00121291	0.00199023	0.00137263	0.00612724	1.00376	1.00137	1.00615	Complement C1q tumor necrosis factor-related protein 1	2018	Sun BB	29875488	European	3301
prot-a-390	C-C motif chemokine 14 || id:prot-a-390	MR Egger	3	-0.00392727	0.00206871	0.308647	-0.00798194	0.000127392	0.99608	0.99205	1.00013	C-C motif chemokine 14	2018	Sun BB	29875488	European	3301
prot-a-390	C-C motif chemokine 14 || id:prot-a-390	Weighted median	3	-0.00280569	0.00125884	0.0258277	-0.00527302	-0.000338366	0.997198	0.994741	0.999662	C-C motif chemokine 14	2018	Sun BB	29875488	European	3301
prot-a-390	C-C motif chemokine 14 || id:prot-a-390	Inverse variance weighted	3	-0.00249047	0.00119633	0.0373638	-0.00483528	-0.000145672	0.997513	0.995176	0.999854	C-C motif chemokine 14	2018	Sun BB	29875488	European	3301
ubm-a-144	IDP T1 FAST ROIs L cerebellum crus I || id:ubm-a-144	MR Egger	3	0.027979	0.0418691	0.624969	-0.0540845	0.110042	1.02837	0.947352	1.11633	IDP T1 FAST ROIs L cerebellum crus I	2018	Elliott LT	30305740	European	8427
ubm-a-144	IDP T1 FAST ROIs L cerebellum crus I || id:ubm-a-144	Weighted median	3	0.0178131	0.00663219	0.00723436	0.00481404	0.0308122	1.01797	1.00483	1.03129	IDP T1 FAST ROIs L cerebellum crus I	2018	Elliott LT	30305740	European	8427
ubm-a-144	IDP T1 FAST ROIs L cerebellum crus I || id:ubm-a-144	Inverse variance weighted	3	0.0166383	0.00672039	0.0132938	0.00346638	0.0298103	1.01678	1.00347	1.03026	IDP T1 FAST ROIs L cerebellum crus I	2018	Elliott LT	30305740	European	8427
ubm-a-146	IDP T1 FAST ROIs R cerebellum crus I || id:ubm-a-146	MR Egger	3	0.031943	0.0328169	0.50859	-0.0323781	0.0962641	1.03246	0.96814	1.10105	IDP T1 FAST ROIs R cerebellum crus I	2018	Elliott LT	30305740	European	8427
ubm-a-146	IDP T1 FAST ROIs R cerebellum crus I || id:ubm-a-146	Weighted median	3	0.0205835	0.00750049	0.00606432	0.00588251	0.0352844	1.0208	1.0059	1.03591	IDP T1 FAST ROIs R cerebellum crus I	2018	Elliott LT	30305740	European	8427
ubm-a-146	IDP T1 FAST ROIs R cerebellum crus I || id:ubm-a-146	Inverse variance weighted	3	0.0193954	0.00632443	0.00216406	0.00699951	0.0317913	1.01958	1.00702	1.0323	IDP T1 FAST ROIs R cerebellum crus I	2018	Elliott LT	30305740	European	8427
ubm-a-2734	DKTatlas lh postcentral area || id:ubm-a-2734	MR Egger	3	0.0109574	0.0196564	0.676252	-0.0275692	0.0494841	1.01102	0.972807	1.05073	DKTatlas lh postcentral area	2018	Elliott LT	30305740	European	8411
ubm-a-2734	DKTatlas lh postcentral area || id:ubm-a-2734	Weighted median	3	0.0119564	0.00634665	0.0595798	-0.000483042	0.0243958	1.01203	0.999517	1.0247	DKTatlas lh postcentral area	2018	Elliott LT	30305740	European	8411
ubm-a-2734	DKTatlas lh postcentral area || id:ubm-a-2734	Inverse variance weighted	3	0.0123301	0.00552603	0.0256627	0.00149909	0.0231611	1.01241	1.0015	1.02343	DKTatlas lh postcentral area	2018	Elliott LT	30305740	European	8411
ubm-a-293	IDP dMRI TBSS MO Pontine crossing tract || id:ubm-a-293	MR Egger	7	-0.0136687	0.0061404	0.0765458	-0.0257039	-0.00163354	0.986424	0.974624	0.998368	IDP dMRI TBSS MO Pontine crossing tract	2018	Elliott LT	30305740	European	7532
ubm-a-293	IDP dMRI TBSS MO Pontine crossing tract || id:ubm-a-293	Weighted median	7	-0.00666112	0.00300373	0.0265807	-0.0125484	-0.000773821	0.993361	0.98753	0.999226	IDP dMRI TBSS MO Pontine crossing tract	2018	Elliott LT	30305740	European	7532
ubm-a-293	IDP dMRI TBSS MO Pontine crossing tract || id:ubm-a-293	Inverse variance weighted	7	-0.00503154	0.00235048	0.032303	-0.00963848	-0.000424595	0.994981	0.990408	0.999575	IDP dMRI TBSS MO Pontine crossing tract	2018	Elliott LT	30305740	European	7532
ubm-a-499	IDP dMRI TBSS ICVF Cerebral peduncle L || id:ubm-a-499	MR Egger	4	0.0522446	0.0134263	0.0601466	0.0259291	0.0785602	1.05363	1.02627	1.08173	IDP dMRI TBSS ICVF Cerebral peduncle L	2018	Elliott LT	30305740	European	7532
ubm-a-499	IDP dMRI TBSS ICVF Cerebral peduncle L || id:ubm-a-499	Weighted median	4	0.0136109	0.00447738	0.00236646	0.00483519	0.0223865	1.0137	1.00485	1.02264	IDP dMRI TBSS ICVF Cerebral peduncle L	2018	Elliott LT	30305740	European	7532
ubm-a-499	IDP dMRI TBSS ICVF Cerebral peduncle L || id:ubm-a-499	Inverse variance weighted	4	0.0135152	0.00635096	0.0333324	0.00106732	0.0259631	1.01361	1.00107	1.0263	IDP dMRI TBSS ICVF Cerebral peduncle L	2018	Elliott LT	30305740	European	7532
ubm-a-533	IDP dMRI TBSS OD Pontine crossing tract || id:ubm-a-533	MR Egger	3	0.0104195	0.0236202	0.735516	-0.0358761	0.0567152	1.01047	0.96476	1.05835	IDP dMRI TBSS OD Pontine crossing tract	2018	Elliott LT	30305740	European	7532
ubm-a-533	IDP dMRI TBSS OD Pontine crossing tract || id:ubm-a-533	Weighted median	3	0.0136408	0.00546154	0.0125032	0.00293621	0.0243455	1.01373	1.00294	1.02464	IDP dMRI TBSS OD Pontine crossing tract	2018	Elliott LT	30305740	European	7532
ubm-a-533	IDP dMRI TBSS OD Pontine crossing tract || id:ubm-a-533	Inverse variance weighted	3	0.0150991	0.00451464	0.000824357	0.00625045	0.0239478	1.01521	1.00627	1.02424	IDP dMRI TBSS OD Pontine crossing tract	2018	Elliott LT	30305740	European	7532
ubm-b-101	IDP_T1_FAST_ROIs_R_temp_fusif_cortex_post || id:ubm-b-101	MR Egger	5	-0.10921	0.06496	0.191316	-0.236532	0.0181111	0.896542	0.789361	1.01828	IDP_T1_FAST_ROIs_R_temp_fusif_cortex_post	2021	Elliott LT	33875891	European	33219
ubm-b-101	IDP_T1_FAST_ROIs_R_temp_fusif_cortex_post || id:ubm-b-101	Weighted median	5	-0.0169768	0.00890151	0.0564969	-0.0344238	0.000470154	0.983166	0.966162	1.00047	IDP_T1_FAST_ROIs_R_temp_fusif_cortex_post	2021	Elliott LT	33875891	European	33219
ubm-b-101	IDP_T1_FAST_ROIs_R_temp_fusif_cortex_post || id:ubm-b-101	Inverse variance weighted	5	-0.0166272	0.0084757	0.0497915	-0.0332396	-1.4839e-05	0.98351	0.967307	0.999985	IDP_T1_FAST_ROIs_R_temp_fusif_cortex_post	2021	Elliott LT	33875891	European	33219
ubm-b-1020	aparc-Desikan_lh_thickness_GlobalMeanThickness || id:ubm-b-1020	MR Egger	9	-0.0473586	0.0218079	0.0664576	-0.0901021	-0.00461505	0.953745	0.913838	0.995396	aparc-Desikan_lh_thickness_GlobalMeanThickness	2021	Elliott LT	33875891	European	31968
ubm-b-1020	aparc-Desikan_lh_thickness_GlobalMeanThickness || id:ubm-b-1020	Weighted median	9	-0.0207949	0.00653153	0.00145367	-0.0335967	-0.00799313	0.97942	0.966961	0.992039	aparc-Desikan_lh_thickness_GlobalMeanThickness	2021	Elliott LT	33875891	European	31968
ubm-b-1020	aparc-Desikan_lh_thickness_GlobalMeanThickness || id:ubm-b-1020	Inverse variance weighted	9	-0.0217813	0.00627801	0.00052151	-0.0340862	-0.00947639	0.978454	0.966488	0.990568	aparc-Desikan_lh_thickness_GlobalMeanThickness	2021	Elliott LT	33875891	European	31968
ubm-b-1030	aparc-Desikan_lh_thickness_lateraloccipital || id:ubm-b-1030	MR Egger	4	-0.0540306	0.0133051	0.0556281	-0.0801086	-0.0279526	0.947403	0.923016	0.972434	aparc-Desikan_lh_thickness_lateraloccipital	2021	Elliott LT	33875891	European	31968
ubm-b-1030	aparc-Desikan_lh_thickness_lateraloccipital || id:ubm-b-1030	Weighted median	4	-0.0245813	0.00847455	0.00372444	-0.0411914	-0.00797119	0.975718	0.959645	0.99206	aparc-Desikan_lh_thickness_lateraloccipital	2021	Elliott LT	33875891	European	31968
ubm-b-1030	aparc-Desikan_lh_thickness_lateraloccipital || id:ubm-b-1030	Inverse variance weighted	4	-0.0254232	0.00821343	0.00196602	-0.0415215	-0.00932486	0.974897	0.959329	0.990718	aparc-Desikan_lh_thickness_lateraloccipital	2021	Elliott LT	33875891	European	31968
ubm-b-1044	aparc-Desikan_lh_thickness_precuneus || id:ubm-b-1044	MR Egger	7	-0.0730697	0.0240681	0.0288838	-0.120243	-0.0258963	0.929536	0.886705	0.974436	aparc-Desikan_lh_thickness_precuneus	2021	Elliott LT	33875891	European	31968
ubm-b-1044	aparc-Desikan_lh_thickness_precuneus || id:ubm-b-1044	Weighted median	7	-0.00966908	0.00747272	0.195694	-0.0243156	0.00497744	0.990378	0.975978	1.00499	aparc-Desikan_lh_thickness_precuneus	2021	Elliott LT	33875891	European	31968
ubm-b-1044	aparc-Desikan_lh_thickness_precuneus || id:ubm-b-1044	Inverse variance weighted	7	-0.0176173	0.00859566	0.0404076	-0.0344648	-0.000769807	0.982537	0.966122	0.99923	aparc-Desikan_lh_thickness_precuneus	2021	Elliott LT	33875891	European	31968
ubm-b-1048	aparc-Desikan_lh_thickness_superiorparietal || id:ubm-b-1048	MR Egger	11	-0.0636277	0.0260686	0.0373171	-0.114722	-0.0125332	0.938354	0.891614	0.987545	aparc-Desikan_lh_thickness_superiorparietal	2021	Elliott LT	33875891	European	31968
ubm-b-1048	aparc-Desikan_lh_thickness_superiorparietal || id:ubm-b-1048	Weighted median	11	-0.008652	0.00615011	0.159486	-0.0207062	0.00340222	0.991385	0.979507	1.00341	aparc-Desikan_lh_thickness_superiorparietal	2021	Elliott LT	33875891	European	31968
ubm-b-1048	aparc-Desikan_lh_thickness_superiorparietal || id:ubm-b-1048	Inverse variance weighted	11	-0.0149472	0.00608833	0.0140862	-0.0268803	-0.00301407	0.985164	0.973478	0.99699	aparc-Desikan_lh_thickness_superiorparietal	2021	Elliott LT	33875891	European	31968
ubm-b-1054	aparc-Desikan_rh_thickness_GlobalMeanThickness || id:ubm-b-1054	MR Egger	8	-0.046553	0.017816	0.03996	-0.0814724	-0.0116337	0.954514	0.921758	0.988434	aparc-Desikan_rh_thickness_GlobalMeanThickness	2021	Elliott LT	33875891	European	31968
ubm-b-1054	aparc-Desikan_rh_thickness_GlobalMeanThickness || id:ubm-b-1054	Weighted median	8	-0.0226037	0.00691099	0.00107287	-0.0361492	-0.00905813	0.97765	0.964496	0.990983	aparc-Desikan_rh_thickness_GlobalMeanThickness	2021	Elliott LT	33875891	European	31968
ubm-b-1054	aparc-Desikan_rh_thickness_GlobalMeanThickness || id:ubm-b-1054	Inverse variance weighted	8	-0.025694	0.00619059	3.31762e-05	-0.0378276	-0.0135604	0.974633	0.962879	0.986531	aparc-Desikan_rh_thickness_GlobalMeanThickness	2021	Elliott LT	33875891	European	31968
ubm-b-1058	aparc-Desikan_rh_thickness_cuneus || id:ubm-b-1058	MR Egger	6	-0.0409393	0.0166435	0.0697088	-0.0735606	-0.00831791	0.959887	0.92908	0.991717	aparc-Desikan_rh_thickness_cuneus	2021	Elliott LT	33875891	European	31968
ubm-b-1058	aparc-Desikan_rh_thickness_cuneus || id:ubm-b-1058	Weighted median	6	-0.0164733	0.00747308	0.0275	-0.0311205	-0.00182602	0.983662	0.969359	0.998176	aparc-Desikan_rh_thickness_cuneus	2021	Elliott LT	33875891	European	31968
ubm-b-1058	aparc-Desikan_rh_thickness_cuneus || id:ubm-b-1058	Inverse variance weighted	6	-0.0170421	0.0081173	0.0357748	-0.032952	-0.00113218	0.983102	0.967585	0.998868	aparc-Desikan_rh_thickness_cuneus	2021	Elliott LT	33875891	European	31968
ubm-b-1064	aparc-Desikan_rh_thickness_lateraloccipital || id:ubm-b-1064	MR Egger	8	-0.0375753	0.0159208	0.0562727	-0.06878	-0.00637067	0.963122	0.933532	0.99365	aparc-Desikan_rh_thickness_lateraloccipital	2021	Elliott LT	33875891	European	31968
ubm-b-1064	aparc-Desikan_rh_thickness_lateraloccipital || id:ubm-b-1064	Weighted median	8	-0.0129667	0.00682349	0.0573935	-0.0263407	0.00040735	0.987117	0.974003	1.00041	aparc-Desikan_rh_thickness_lateraloccipital	2021	Elliott LT	33875891	European	31968
ubm-b-1064	aparc-Desikan_rh_thickness_lateraloccipital || id:ubm-b-1064	Inverse variance weighted	8	-0.016141	0.00682688	0.0180626	-0.0295217	-0.00276033	0.983989	0.97091	0.997243	aparc-Desikan_rh_thickness_lateraloccipital	2021	Elliott LT	33875891	European	31968
ubm-b-1077	aparc-Desikan_rh_thickness_precentral || id:ubm-b-1077	MR Egger	6	-0.07532	0.0189128	0.016367	-0.112389	-0.038251	0.927447	0.893697	0.962471	aparc-Desikan_rh_thickness_precentral	2021	Elliott LT	33875891	European	31968
ubm-b-1077	aparc-Desikan_rh_thickness_precentral || id:ubm-b-1077	Weighted median	6	-0.0157869	0.00820395	0.0543155	-0.0318667	0.000292784	0.984337	0.968636	1.00029	aparc-Desikan_rh_thickness_precentral	2021	Elliott LT	33875891	European	31968
ubm-b-1077	aparc-Desikan_rh_thickness_precentral || id:ubm-b-1077	Inverse variance weighted	6	-0.0268388	0.00894337	0.0026912	-0.0443678	-0.00930979	0.973518	0.956602	0.990733	aparc-Desikan_rh_thickness_precentral	2021	Elliott LT	33875891	European	31968
ubm-b-1082	aparc-Desikan_rh_thickness_superiorparietal || id:ubm-b-1082	MR Egger	7	-0.0775683	0.0203149	0.0123947	-0.117385	-0.037751	0.925364	0.889242	0.962953	aparc-Desikan_rh_thickness_superiorparietal	2021	Elliott LT	33875891	European	31968
ubm-b-1082	aparc-Desikan_rh_thickness_superiorparietal || id:ubm-b-1082	Weighted median	7	-0.0156325	0.00757972	0.0391684	-0.0304888	-0.000776264	0.984489	0.969971	0.999224	aparc-Desikan_rh_thickness_superiorparietal	2021	Elliott LT	33875891	European	31968
ubm-b-1082	aparc-Desikan_rh_thickness_superiorparietal || id:ubm-b-1082	Inverse variance weighted	7	-0.0225796	0.00785654	0.0040533	-0.0379784	-0.00718075	0.977673	0.962734	0.992845	aparc-Desikan_rh_thickness_superiorparietal	2021	Elliott LT	33875891	European	31968
ubm-b-1084	aparc-Desikan_rh_thickness_supramarginal || id:ubm-b-1084	MR Egger	4	-0.0296938	0.041672	0.550034	-0.111371	0.0519834	0.970743	0.894607	1.05336	aparc-Desikan_rh_thickness_supramarginal	2021	Elliott LT	33875891	European	31968
ubm-b-1084	aparc-Desikan_rh_thickness_supramarginal || id:ubm-b-1084	Weighted median	4	-0.0204085	0.00897783	0.0230136	-0.038005	-0.00281194	0.979798	0.962708	0.997192	aparc-Desikan_rh_thickness_supramarginal	2021	Elliott LT	33875891	European	31968
ubm-b-1084	aparc-Desikan_rh_thickness_supramarginal || id:ubm-b-1084	Inverse variance weighted	4	-0.0304189	0.0120061	0.0112892	-0.0539509	-0.00688692	0.970039	0.947479	0.993137	aparc-Desikan_rh_thickness_supramarginal	2021	Elliott LT	33875891	European	31968
ubm-b-1092	BA-exvivo_lh_thickness_BA4a || id:ubm-b-1092	MR Egger	3	-0.05325	0.027124	0.299922	-0.106413	-8.69174e-05	0.948143	0.899053	0.999913	BA-exvivo_lh_thickness_BA4a	2021	Elliott LT	33875891	European	31967
ubm-b-1092	BA-exvivo_lh_thickness_BA4a || id:ubm-b-1092	Weighted median	3	-0.0226201	0.0094392	0.016557	-0.041121	-0.00411927	0.977634	0.959713	0.995889	BA-exvivo_lh_thickness_BA4a	2021	Elliott LT	33875891	European	31967
ubm-b-1092	BA-exvivo_lh_thickness_BA4a || id:ubm-b-1092	Inverse variance weighted	3	-0.0280153	0.0118308	0.0178846	-0.0512036	-0.00482694	0.972374	0.950085	0.995185	BA-exvivo_lh_thickness_BA4a	2021	Elliott LT	33875891	European	31967
ubm-b-1106	BA-exvivo_rh_thickness_BA4a || id:ubm-b-1106	MR Egger	4	-0.0417264	0.0378092	0.384789	-0.115832	0.0323797	0.959132	0.890624	1.03291	BA-exvivo_rh_thickness_BA4a	2021	Elliott LT	33875891	European	31967
ubm-b-1106	BA-exvivo_rh_thickness_BA4a || id:ubm-b-1106	Weighted median	4	-0.0294227	0.00982777	0.002755	-0.0486851	-0.0101602	0.971006	0.952481	0.989891	BA-exvivo_rh_thickness_BA4a	2021	Elliott LT	33875891	European	31967
ubm-b-1106	BA-exvivo_rh_thickness_BA4a || id:ubm-b-1106	Inverse variance weighted	4	-0.0266375	0.0121378	0.0281937	-0.0504276	-0.0028473	0.973714	0.950823	0.997157	BA-exvivo_rh_thickness_BA4a	2021	Elliott LT	33875891	European	31967
ubm-b-1110	BA-exvivo_rh_thickness_BA45 || id:ubm-b-1110	MR Egger	3	-0.0474679	0.0484946	0.506811	-0.142517	0.0475815	0.953641	0.867173	1.04873	BA-exvivo_rh_thickness_BA45	2021	Elliott LT	33875891	European	31967
ubm-b-1110	BA-exvivo_rh_thickness_BA45 || id:ubm-b-1110	Weighted median	3	-0.0172304	0.00958765	0.0723125	-0.0360222	0.00156139	0.982917	0.964619	1.00156	BA-exvivo_rh_thickness_BA45	2021	Elliott LT	33875891	European	31967
ubm-b-1110	BA-exvivo_rh_thickness_BA45 || id:ubm-b-1110	Inverse variance weighted	3	-0.017814	0.00786785	0.0235648	-0.033235	-0.00239301	0.982344	0.967311	0.99761	BA-exvivo_rh_thickness_BA45	2021	Elliott LT	33875891	European	31967
ubm-b-1112	BA-exvivo_rh_thickness_V2 || id:ubm-b-1112	MR Egger	4	-0.0393348	0.0108485	0.0683582	-0.0605979	-0.0180716	0.961429	0.941202	0.982091	BA-exvivo_rh_thickness_V2	2021	Elliott LT	33875891	European	31967
ubm-b-1112	BA-exvivo_rh_thickness_V2 || id:ubm-b-1112	Weighted median	4	-0.0320581	0.00693917	3.8396e-06	-0.0456589	-0.0184574	0.96845	0.955368	0.981712	BA-exvivo_rh_thickness_V2	2021	Elliott LT	33875891	European	31967
ubm-b-1112	BA-exvivo_rh_thickness_V2 || id:ubm-b-1112	Inverse variance weighted	4	-0.0290864	0.00562862	2.37148e-07	-0.0401185	-0.0180542	0.971333	0.960676	0.982108	BA-exvivo_rh_thickness_V2	2021	Elliott LT	33875891	European	31967
ubm-b-1120	aparc-DKTatlas_lh_thickness_fusiform || id:ubm-b-1120	MR Egger	4	-0.0347038	0.0327892	0.400823	-0.0989706	0.0295631	0.965892	0.905769	1.03	aparc-DKTatlas_lh_thickness_fusiform	2021	Elliott LT	33875891	European	31968
ubm-b-1120	aparc-DKTatlas_lh_thickness_fusiform || id:ubm-b-1120	Weighted median	4	-0.0201828	0.00892166	0.0236835	-0.0376692	-0.00269635	0.98002	0.963031	0.997307	aparc-DKTatlas_lh_thickness_fusiform	2021	Elliott LT	33875891	European	31968
ubm-b-1120	aparc-DKTatlas_lh_thickness_fusiform || id:ubm-b-1120	Inverse variance weighted	4	-0.0166231	0.00702529	0.0179728	-0.0303927	-0.00285352	0.983514	0.970065	0.997151	aparc-DKTatlas_lh_thickness_fusiform	2021	Elliott LT	33875891	European	31968
ubm-b-1124	aparc-DKTatlas_lh_thickness_lateraloccipital || id:ubm-b-1124	MR Egger	4	-0.0531336	0.0132687	0.0570752	-0.0791403	-0.0271269	0.948253	0.92391	0.973238	aparc-DKTatlas_lh_thickness_lateraloccipital	2021	Elliott LT	33875891	European	31968
ubm-b-1124	aparc-DKTatlas_lh_thickness_lateraloccipital || id:ubm-b-1124	Weighted median	4	-0.0246232	0.0083714	0.00326783	-0.0410312	-0.00821528	0.975677	0.959799	0.991818	aparc-DKTatlas_lh_thickness_lateraloccipital	2021	Elliott LT	33875891	European	31968
ubm-b-1124	aparc-DKTatlas_lh_thickness_lateraloccipital || id:ubm-b-1124	Inverse variance weighted	4	-0.0254406	0.00791413	0.00130634	-0.0409523	-0.00992893	0.97488	0.959875	0.99012	aparc-DKTatlas_lh_thickness_lateraloccipital	2021	Elliott LT	33875891	European	31968
ubm-b-1138	aparc-DKTatlas_lh_thickness_precuneus || id:ubm-b-1138	MR Egger	7	-0.0766359	0.0234815	0.0223545	-0.12266	-0.0306122	0.926227	0.884565	0.969852	aparc-DKTatlas_lh_thickness_precuneus	2021	Elliott LT	33875891	European	31968
ubm-b-1138	aparc-DKTatlas_lh_thickness_precuneus || id:ubm-b-1138	Weighted median	7	-0.00971206	0.0075563	0.198689	-0.0245224	0.00509828	0.990335	0.975776	1.00511	aparc-DKTatlas_lh_thickness_precuneus	2021	Elliott LT	33875891	European	31968
ubm-b-1138	aparc-DKTatlas_lh_thickness_precuneus || id:ubm-b-1138	Inverse variance weighted	7	-0.0178506	0.00865343	0.0391279	-0.0348113	-0.000889911	0.982308	0.965788	0.99911	aparc-DKTatlas_lh_thickness_precuneus	2021	Elliott LT	33875891	European	31968
ubm-b-1140	aparc-DKTatlas_lh_thickness_rostralmiddlefrontal || id:ubm-b-1140	MR Egger	4	-0.0161336	0.0304165	0.648822	-0.0757499	0.0434827	0.983996	0.927048	1.04444	aparc-DKTatlas_lh_thickness_rostralmiddlefrontal	2021	Elliott LT	33875891	European	31968
ubm-b-1140	aparc-DKTatlas_lh_thickness_rostralmiddlefrontal || id:ubm-b-1140	Weighted median	4	-0.0178218	0.00802978	0.0264556	-0.0335601	-0.00208339	0.982336	0.966997	0.997919	aparc-DKTatlas_lh_thickness_rostralmiddlefrontal	2021	Elliott LT	33875891	European	31968
ubm-b-1140	aparc-DKTatlas_lh_thickness_rostralmiddlefrontal || id:ubm-b-1140	Inverse variance weighted	4	-0.0167416	0.0068594	0.0146598	-0.030186	-0.00329715	0.983398	0.970265	0.996708	aparc-DKTatlas_lh_thickness_rostralmiddlefrontal	2021	Elliott LT	33875891	European	31968
ubm-b-1144	aparc-DKTatlas_lh_thickness_supramarginal || id:ubm-b-1144	MR Egger	3	-0.0409659	0.0349223	0.449408	-0.109414	0.0274818	0.959862	0.89636	1.02786	aparc-DKTatlas_lh_thickness_supramarginal	2021	Elliott LT	33875891	European	31968
ubm-b-1144	aparc-DKTatlas_lh_thickness_supramarginal || id:ubm-b-1144	Weighted median	3	-0.0204005	0.0108263	0.0595181	-0.04162	0.000819047	0.979806	0.959234	1.00082	aparc-DKTatlas_lh_thickness_supramarginal	2021	Elliott LT	33875891	European	31968
ubm-b-1144	aparc-DKTatlas_lh_thickness_supramarginal || id:ubm-b-1144	Inverse variance weighted	3	-0.0188843	0.00849694	0.0262507	-0.0355383	-0.0022303	0.981293	0.965086	0.997772	aparc-DKTatlas_lh_thickness_supramarginal	2021	Elliott LT	33875891	European	31968
ubm-b-1155	aparc-DKTatlas_rh_thickness_lateraloccipital || id:ubm-b-1155	MR Egger	10	-0.041204	0.0155779	0.029482	-0.0717366	-0.0106714	0.959633	0.930776	0.989385	aparc-DKTatlas_rh_thickness_lateraloccipital	2021	Elliott LT	33875891	European	31968
ubm-b-1155	aparc-DKTatlas_rh_thickness_lateraloccipital || id:ubm-b-1155	Weighted median	10	-0.0133051	0.00660712	0.0440353	-0.0262551	-0.000355163	0.986783	0.974087	0.999645	aparc-DKTatlas_rh_thickness_lateraloccipital	2021	Elliott LT	33875891	European	31968
ubm-b-1155	aparc-DKTatlas_rh_thickness_lateraloccipital || id:ubm-b-1155	Inverse variance weighted	10	-0.0135861	0.00685754	0.0475693	-0.0270269	-0.000145349	0.986506	0.973335	0.999855	aparc-DKTatlas_rh_thickness_lateraloccipital	2021	Elliott LT	33875891	European	31968
ubm-b-1168	aparc-DKTatlas_rh_thickness_precentral || id:ubm-b-1168	MR Egger	6	-0.0767353	0.019072	0.0158192	-0.114116	-0.0393541	0.926135	0.892154	0.96141	aparc-DKTatlas_rh_thickness_precentral	2021	Elliott LT	33875891	European	31968
ubm-b-1168	aparc-DKTatlas_rh_thickness_precentral || id:ubm-b-1168	Weighted median	6	-0.0157556	0.00870392	0.0702681	-0.0328153	0.00130403	0.984368	0.967717	1.0013	aparc-DKTatlas_rh_thickness_precentral	2021	Elliott LT	33875891	European	31968
ubm-b-1168	aparc-DKTatlas_rh_thickness_precentral || id:ubm-b-1168	Inverse variance weighted	6	-0.0268716	0.00892453	0.002604	-0.0443637	-0.00937956	0.973486	0.956606	0.990664	aparc-DKTatlas_rh_thickness_precentral	2021	Elliott LT	33875891	European	31968
ubm-b-1172	aparc-DKTatlas_rh_thickness_superiorfrontal || id:ubm-b-1172	MR Egger	7	-0.00281983	0.0252818	0.91553	-0.0523721	0.0467324	0.997184	0.948976	1.04784	aparc-DKTatlas_rh_thickness_superiorfrontal	2021	Elliott LT	33875891	European	31968
ubm-b-1172	aparc-DKTatlas_rh_thickness_superiorfrontal || id:ubm-b-1172	Weighted median	7	-0.0131106	0.00726807	0.0712517	-0.0273561	0.00113476	0.986975	0.973015	1.00114	aparc-DKTatlas_rh_thickness_superiorfrontal	2021	Elliott LT	33875891	European	31968
ubm-b-1172	aparc-DKTatlas_rh_thickness_superiorfrontal || id:ubm-b-1172	Inverse variance weighted	7	-0.0175576	0.00551285	0.00144832	-0.0283627	-0.00675237	0.982596	0.972036	0.99327	aparc-DKTatlas_rh_thickness_superiorfrontal	2021	Elliott LT	33875891	European	31968
ubm-b-1173	aparc-DKTatlas_rh_thickness_superiorparietal || id:ubm-b-1173	MR Egger	8	-0.0305558	0.0274511	0.308263	-0.08436	0.0232485	0.969906	0.9191	1.02352	aparc-DKTatlas_rh_thickness_superiorparietal	2021	Elliott LT	33875891	European	31968
ubm-b-1173	aparc-DKTatlas_rh_thickness_superiorparietal || id:ubm-b-1173	Weighted median	8	-0.0120667	0.00732837	0.0996447	-0.0264303	0.00229687	0.988006	0.973916	1.0023	aparc-DKTatlas_rh_thickness_superiorparietal	2021	Elliott LT	33875891	European	31968
ubm-b-1173	aparc-DKTatlas_rh_thickness_superiorparietal || id:ubm-b-1173	Inverse variance weighted	8	-0.0187612	0.00830631	0.0239043	-0.0350415	-0.0024808	0.981414	0.965565	0.997522	aparc-DKTatlas_rh_thickness_superiorparietal	2021	Elliott LT	33875891	European	31968
ubm-b-1175	aparc-DKTatlas_rh_thickness_supramarginal || id:ubm-b-1175	MR Egger	4	-0.0279852	0.0422604	0.575936	-0.110816	0.0548452	0.972403	0.895104	1.05638	aparc-DKTatlas_rh_thickness_supramarginal	2021	Elliott LT	33875891	European	31968
ubm-b-1175	aparc-DKTatlas_rh_thickness_supramarginal || id:ubm-b-1175	Weighted median	4	-0.0205289	0.00955923	0.0317497	-0.039265	-0.00179281	0.97968	0.961496	0.998209	aparc-DKTatlas_rh_thickness_supramarginal	2021	Elliott LT	33875891	European	31968
ubm-b-1175	aparc-DKTatlas_rh_thickness_supramarginal || id:ubm-b-1175	Inverse variance weighted	4	-0.0305834	0.0123414	0.0132083	-0.0547726	-0.00639415	0.96988	0.9467	0.993626	aparc-DKTatlas_rh_thickness_supramarginal	2021	Elliott LT	33875891	European	31968
ubm-b-118	IDP_T1_FAST_ROIs_L_supracalc_cortex || id:ubm-b-118	MR Egger	7	-0.0126832	0.0157055	0.456025	-0.043466	0.0180996	0.987397	0.957465	1.01826	IDP_T1_FAST_ROIs_L_supracalc_cortex	2021	Elliott LT	33875891	European	33219
ubm-b-118	IDP_T1_FAST_ROIs_L_supracalc_cortex || id:ubm-b-118	Weighted median	7	-0.00824296	0.00596309	0.16687	-0.0199306	0.0034447	0.991791	0.980267	1.00345	IDP_T1_FAST_ROIs_L_supracalc_cortex	2021	Elliott LT	33875891	European	33219
ubm-b-118	IDP_T1_FAST_ROIs_L_supracalc_cortex || id:ubm-b-118	Inverse variance weighted	7	-0.0102207	0.00475319	0.031532	-0.019537	-0.000904503	0.989831	0.980653	0.999096	IDP_T1_FAST_ROIs_L_supracalc_cortex	2021	Elliott LT	33875891	European	33219
ubm-b-1180	aparc-a2009s_lh_thickness_G+S-paracentral || id:ubm-b-1180	MR Egger	3	-0.0614235	0.031378	0.300668	-0.122924	7.74589e-05	0.940425	0.88433	1.00008	aparc-a2009s_lh_thickness_G+S-paracentral	2021	Elliott LT	33875891	European	31968
ubm-b-1180	aparc-a2009s_lh_thickness_G+S-paracentral || id:ubm-b-1180	Weighted median	3	-0.021031	0.0115649	0.0689845	-0.0436982	0.00163619	0.979189	0.957243	1.00164	aparc-a2009s_lh_thickness_G+S-paracentral	2021	Elliott LT	33875891	European	31968
ubm-b-1180	aparc-a2009s_lh_thickness_G+S-paracentral || id:ubm-b-1180	Inverse variance weighted	3	-0.0335805	0.0127317	0.00835097	-0.0585347	-0.00862626	0.966977	0.943146	0.991411	aparc-a2009s_lh_thickness_G+S-paracentral	2021	Elliott LT	33875891	European	31968
ubm-b-1198	aparc-a2009s_lh_thickness_G-oc-temp-lat-fusifor || id:ubm-b-1198	MR Egger	4	-0.024087	0.031807	0.527938	-0.0864286	0.0382547	0.976201	0.917201	1.039	aparc-a2009s_lh_thickness_G-oc-temp-lat-fusifor	2021	Elliott LT	33875891	European	31968
ubm-b-1198	aparc-a2009s_lh_thickness_G-oc-temp-lat-fusifor || id:ubm-b-1198	Weighted median	4	-0.0267576	0.00893526	0.00274794	-0.0442707	-0.00924453	0.973597	0.956695	0.990798	aparc-a2009s_lh_thickness_G-oc-temp-lat-fusifor	2021	Elliott LT	33875891	European	31968
ubm-b-1198	aparc-a2009s_lh_thickness_G-oc-temp-lat-fusifor || id:ubm-b-1198	Inverse variance weighted	4	-0.0229062	0.00713907	0.00133398	-0.0368988	-0.0089136	0.977354	0.963774	0.991126	aparc-a2009s_lh_thickness_G-oc-temp-lat-fusifor	2021	Elliott LT	33875891	European	31968
ubm-b-1242	aparc-a2009s_lh_thickness_S-parieto-occipital || id:ubm-b-1242	MR Egger	5	-0.082067	0.0352744	0.102472	-0.151205	-0.0129291	0.92121	0.859672	0.987154	aparc-a2009s_lh_thickness_S-parieto-occipital	2021	Elliott LT	33875891	European	31968
ubm-b-1242	aparc-a2009s_lh_thickness_S-parieto-occipital || id:ubm-b-1242	Weighted median	5	-0.0187551	0.00931555	0.0440824	-0.0370135	-0.000496582	0.98142	0.963663	0.999504	aparc-a2009s_lh_thickness_S-parieto-occipital	2021	Elliott LT	33875891	European	31968
ubm-b-1242	aparc-a2009s_lh_thickness_S-parieto-occipital || id:ubm-b-1242	Inverse variance weighted	5	-0.0270421	0.0104995	0.0100075	-0.0476211	-0.00646315	0.97332	0.953495	0.993558	aparc-a2009s_lh_thickness_S-parieto-occipital	2021	Elliott LT	33875891	European	31968
ubm-b-126	IDP_T1_FAST_ROIs_L_putamen || id:ubm-b-126	MR Egger	20	0.0153327	0.00627872	0.0251546	0.00302645	0.027639	1.01545	1.00303	1.02802	IDP_T1_FAST_ROIs_L_putamen	2021	Elliott LT	33875891	European	33219
ubm-b-126	IDP_T1_FAST_ROIs_L_putamen || id:ubm-b-126	Weighted median	20	0.0159971	0.00330771	1.32276e-06	0.00951397	0.0224802	1.01613	1.00956	1.02273	IDP_T1_FAST_ROIs_L_putamen	2021	Elliott LT	33875891	European	33219
ubm-b-126	IDP_T1_FAST_ROIs_L_putamen || id:ubm-b-126	Inverse variance weighted	20	0.0111667	0.00358867	0.00186049	0.00413287	0.0182005	1.01123	1.00414	1.01837	IDP_T1_FAST_ROIs_L_putamen	2021	Elliott LT	33875891	European	33219
ubm-b-1262	aparc-a2009s_rh_thickness_G-cuneus || id:ubm-b-1262	MR Egger	5	-0.0512475	0.0122843	0.0250754	-0.0753249	-0.0271702	0.950043	0.927442	0.973196	aparc-a2009s_rh_thickness_G-cuneus	2021	Elliott LT	33875891	European	31968
ubm-b-1262	aparc-a2009s_rh_thickness_G-cuneus || id:ubm-b-1262	Weighted median	5	-0.0167334	0.00778075	0.0315067	-0.0319837	-0.00148312	0.983406	0.968522	0.998518	aparc-a2009s_rh_thickness_G-cuneus	2021	Elliott LT	33875891	European	31968
ubm-b-1262	aparc-a2009s_rh_thickness_G-cuneus || id:ubm-b-1262	Inverse variance weighted	5	-0.0186274	0.0091364	0.0414688	-0.0365347	-0.000720053	0.981545	0.964125	0.99928	aparc-a2009s_rh_thickness_G-cuneus	2021	Elliott LT	33875891	European	31968
ubm-b-127	IDP_T1_FAST_ROIs_R_putamen || id:ubm-b-127	MR Egger	15	0.0156734	0.0061253	0.0237932	0.00366782	0.027679	1.0158	1.00367	1.02807	IDP_T1_FAST_ROIs_R_putamen	2021	Elliott LT	33875891	European	33219
ubm-b-127	IDP_T1_FAST_ROIs_R_putamen || id:ubm-b-127	Weighted median	15	0.0154886	0.00326241	2.05869e-06	0.00909423	0.0218829	1.01561	1.00914	1.02212	IDP_T1_FAST_ROIs_R_putamen	2021	Elliott LT	33875891	European	33219
ubm-b-127	IDP_T1_FAST_ROIs_R_putamen || id:ubm-b-127	Inverse variance weighted	15	0.0117086	0.00364935	0.00133468	0.00455591	0.0188614	1.01178	1.00457	1.01904	IDP_T1_FAST_ROIs_R_putamen	2021	Elliott LT	33875891	European	33219
ubm-b-1276	aparc-a2009s_rh_thickness_G-pariet-inf-Angular || id:ubm-b-1276	MR Egger	3	-0.0106828	0.031054	0.789072	-0.0715486	0.0501831	0.989374	0.930951	1.05146	aparc-a2009s_rh_thickness_G-pariet-inf-Angular	2021	Elliott LT	33875891	European	31968
ubm-b-1276	aparc-a2009s_rh_thickness_G-pariet-inf-Angular || id:ubm-b-1276	Weighted median	3	-0.0242285	0.0104267	0.0201413	-0.0446647	-0.00379223	0.976063	0.956318	0.996215	aparc-a2009s_rh_thickness_G-pariet-inf-Angular	2021	Elliott LT	33875891	European	31968
ubm-b-1276	aparc-a2009s_rh_thickness_G-pariet-inf-Angular || id:ubm-b-1276	Inverse variance weighted	3	-0.0231417	0.00854912	0.00679116	-0.039898	-0.00638547	0.977124	0.960887	0.993635	aparc-a2009s_rh_thickness_G-pariet-inf-Angular	2021	Elliott LT	33875891	European	31968
ubm-b-1281	aparc-a2009s_rh_thickness_G-precuneus || id:ubm-b-1281	MR Egger	10	-0.035292	0.0252796	0.200218	-0.08484	0.0142561	0.965324	0.918659	1.01436	aparc-a2009s_rh_thickness_G-precuneus	2021	Elliott LT	33875891	European	31968
ubm-b-1281	aparc-a2009s_rh_thickness_G-precuneus || id:ubm-b-1281	Weighted median	10	-0.0123844	0.00649858	0.0566891	-0.0251216	0.000352869	0.987692	0.975191	1.00035	aparc-a2009s_rh_thickness_G-precuneus	2021	Elliott LT	33875891	European	31968
ubm-b-1281	aparc-a2009s_rh_thickness_G-precuneus || id:ubm-b-1281	Inverse variance weighted	10	-0.0167686	0.00676419	0.0131742	-0.0300264	-0.00351079	0.983371	0.97042	0.996495	aparc-a2009s_rh_thickness_G-precuneus	2021	Elliott LT	33875891	European	31968
ubm-b-1295	aparc-a2009s_rh_thickness_S-calcarine || id:ubm-b-1295	MR Egger	3	-0.0592526	0.0224366	0.230441	-0.103228	-0.0152768	0.942469	0.901921	0.984839	aparc-a2009s_rh_thickness_S-calcarine	2021	Elliott LT	33875891	European	31968
ubm-b-1295	aparc-a2009s_rh_thickness_S-calcarine || id:ubm-b-1295	Weighted median	3	-0.0250646	0.0103932	0.0158816	-0.0454353	-0.00469384	0.975247	0.955581	0.995317	aparc-a2009s_rh_thickness_S-calcarine	2021	Elliott LT	33875891	European	31968
ubm-b-1295	aparc-a2009s_rh_thickness_S-calcarine || id:ubm-b-1295	Inverse variance weighted	3	-0.0329771	0.0113762	0.00374616	-0.0552745	-0.0106798	0.967561	0.946225	0.989377	aparc-a2009s_rh_thickness_S-calcarine	2021	Elliott LT	33875891	European	31968
ubm-b-1307	aparc-a2009s_rh_thickness_S-intrapariet+P-trans || id:ubm-b-1307	MR Egger	7	-0.0234436	0.0269439	0.424045	-0.0762536	0.0293664	0.976829	0.926581	1.0298	aparc-a2009s_rh_thickness_S-intrapariet+P-trans	2021	Elliott LT	33875891	European	31968
ubm-b-1307	aparc-a2009s_rh_thickness_S-intrapariet+P-trans || id:ubm-b-1307	Weighted median	7	-0.00971881	0.00670496	0.147199	-0.0228605	0.00342291	0.990328	0.977399	1.00343	aparc-a2009s_rh_thickness_S-intrapariet+P-trans	2021	Elliott LT	33875891	European	31968
ubm-b-1307	aparc-a2009s_rh_thickness_S-intrapariet+P-trans || id:ubm-b-1307	Inverse variance weighted	7	-0.012149	0.0053808	0.0239557	-0.0226953	-0.00160261	0.987925	0.97756	0.998399	aparc-a2009s_rh_thickness_S-intrapariet+P-trans	2021	Elliott LT	33875891	European	31968
ubm-b-1327	aseg_global_intensity_4th-Ventricle || id:ubm-b-1327	MR Egger	6	0.00358082	0.0200715	0.867077	-0.0357593	0.0429209	1.00359	0.964873	1.04386	aseg_global_intensity_4th-Ventricle	2021	Elliott LT	33875891	European	31968
ubm-b-1327	aseg_global_intensity_4th-Ventricle || id:ubm-b-1327	Weighted median	6	0.0164002	0.00571825	0.00413009	0.00519246	0.027608	1.01654	1.00521	1.02799	aseg_global_intensity_4th-Ventricle	2021	Elliott LT	33875891	European	31968
ubm-b-1327	aseg_global_intensity_4th-Ventricle || id:ubm-b-1327	Inverse variance weighted	6	0.0175379	0.00481044	0.000266557	0.00810945	0.0269664	1.01769	1.00814	1.02733	aseg_global_intensity_4th-Ventricle	2021	Elliott LT	33875891	European	31968
ubm-b-1330	aseg_global_intensity_CSF || id:ubm-b-1330	MR Egger	5	0.0837365	0.0186133	0.0205057	0.0472545	0.120219	1.08734	1.04839	1.12774	aseg_global_intensity_CSF	2021	Elliott LT	33875891	European	31968
ubm-b-1330	aseg_global_intensity_CSF || id:ubm-b-1330	Weighted median	5	0.0178401	0.00836826	0.0330166	0.00143835	0.0342419	1.018	1.00144	1.03483	aseg_global_intensity_CSF	2021	Elliott LT	33875891	European	31968
ubm-b-1330	aseg_global_intensity_CSF || id:ubm-b-1330	Inverse variance weighted	5	0.0213546	0.0102705	0.0375976	0.0012244	0.0414848	1.02158	1.00123	1.04236	aseg_global_intensity_CSF	2021	Elliott LT	33875891	European	31968
ubm-b-134	IDP_T1_FAST_ROIs_L_ventral_striatum || id:ubm-b-134	MR Egger	11	0.0163796	0.00630078	0.0287561	0.00403011	0.0287292	1.01651	1.00404	1.02915	IDP_T1_FAST_ROIs_L_ventral_striatum	2021	Elliott LT	33875891	European	33219
ubm-b-134	IDP_T1_FAST_ROIs_L_ventral_striatum || id:ubm-b-134	Weighted median	11	0.0147875	0.00305179	1.26272e-06	0.00880604	0.0207691	1.0149	1.00884	1.02099	IDP_T1_FAST_ROIs_L_ventral_striatum	2021	Elliott LT	33875891	European	33219
ubm-b-134	IDP_T1_FAST_ROIs_L_ventral_striatum || id:ubm-b-134	Inverse variance weighted	11	0.0106146	0.00437542	0.0152679	0.00203877	0.0191904	1.01067	1.00204	1.01938	IDP_T1_FAST_ROIs_L_ventral_striatum	2021	Elliott LT	33875891	European	33219
ubm-b-1346	aseg_lh_intensity_Pallidum || id:ubm-b-1346	MR Egger	12	-0.0334842	0.00983981	0.00673782	-0.0527702	-0.0141982	0.96707	0.948598	0.985902	aseg_lh_intensity_Pallidum	2021	Elliott LT	33875891	European	31968
ubm-b-1346	aseg_lh_intensity_Pallidum || id:ubm-b-1346	Weighted median	12	-0.0138982	0.00536772	0.00961945	-0.0244189	-0.00337746	0.986198	0.975877	0.996628	aseg_lh_intensity_Pallidum	2021	Elliott LT	33875891	European	31968
ubm-b-1346	aseg_lh_intensity_Pallidum || id:ubm-b-1346	Inverse variance weighted	12	-0.0108045	0.00525393	0.0397376	-0.0211022	-0.00050683	0.989254	0.979119	0.999493	aseg_lh_intensity_Pallidum	2021	Elliott LT	33875891	European	31968
ubm-b-135	IDP_T1_FAST_ROIs_R_ventral_striatum || id:ubm-b-135	MR Egger	15	0.0195838	0.00659067	0.0108167	0.0066661	0.0325015	1.01978	1.00669	1.03304	IDP_T1_FAST_ROIs_R_ventral_striatum	2021	Elliott LT	33875891	European	33219
ubm-b-135	IDP_T1_FAST_ROIs_R_ventral_striatum || id:ubm-b-135	Weighted median	15	0.0144743	0.0032952	1.12038e-05	0.00801568	0.0209329	1.01458	1.00805	1.02115	IDP_T1_FAST_ROIs_R_ventral_striatum	2021	Elliott LT	33875891	European	33219
ubm-b-135	IDP_T1_FAST_ROIs_R_ventral_striatum || id:ubm-b-135	Inverse variance weighted	15	0.00971162	0.00467	0.0375643	0.000558428	0.0188648	1.00976	1.00056	1.01904	IDP_T1_FAST_ROIs_R_ventral_striatum	2021	Elliott LT	33875891	European	33219
ubm-b-1359	aseg_rh_intensity_Putamen || id:ubm-b-1359	MR Egger	19	-0.0182683	0.00631671	0.0101314	-0.0306491	-0.0058876	0.981898	0.969816	0.99413	aseg_rh_intensity_Putamen	2021	Elliott LT	33875891	European	31968
ubm-b-1359	aseg_rh_intensity_Putamen || id:ubm-b-1359	Weighted median	19	-0.0137699	0.00336029	4.17049e-05	-0.0203561	-0.00718372	0.986324	0.97985	0.992842	aseg_rh_intensity_Putamen	2021	Elliott LT	33875891	European	31968
ubm-b-1359	aseg_rh_intensity_Putamen || id:ubm-b-1359	Inverse variance weighted	19	-0.0100043	0.00329566	0.00240063	-0.0164638	-0.00354479	0.990046	0.983671	0.996461	aseg_rh_intensity_Putamen	2021	Elliott LT	33875891	European	31968
ubm-b-1360	aseg_rh_intensity_Pallidum || id:ubm-b-1360	MR Egger	11	-0.0271228	0.00721227	0.00448057	-0.0412588	-0.0129867	0.973242	0.959581	0.987097	aseg_rh_intensity_Pallidum	2021	Elliott LT	33875891	European	31968
ubm-b-1360	aseg_rh_intensity_Pallidum || id:ubm-b-1360	Weighted median	11	-0.0145747	0.0044208	0.000977787	-0.0232394	-0.0059099	0.985531	0.977029	0.994108	aseg_rh_intensity_Pallidum	2021	Elliott LT	33875891	European	31968
ubm-b-1360	aseg_rh_intensity_Pallidum || id:ubm-b-1360	Inverse variance weighted	11	-0.0107682	0.00455242	0.0180118	-0.0196909	-0.00184544	0.98929	0.980502	0.998156	aseg_rh_intensity_Pallidum	2021	Elliott LT	33875891	European	31968
ubm-b-138	IDP_T1_FAST_ROIs_R_cerebellum_I-IV || id:ubm-b-138	MR Egger	9	0.0519125	0.0168453	0.0177724	0.0188957	0.0849294	1.05328	1.01908	1.08864	IDP_T1_FAST_ROIs_R_cerebellum_I-IV	2021	Elliott LT	33875891	European	33219
ubm-b-138	IDP_T1_FAST_ROIs_R_cerebellum_I-IV || id:ubm-b-138	Weighted median	9	0.0210704	0.00717478	0.00331686	0.00700787	0.035133	1.02129	1.00703	1.03576	IDP_T1_FAST_ROIs_R_cerebellum_I-IV	2021	Elliott LT	33875891	European	33219
ubm-b-138	IDP_T1_FAST_ROIs_R_cerebellum_I-IV || id:ubm-b-138	Inverse variance weighted	9	0.0238788	0.00635158	0.000170243	0.0114298	0.0363279	1.02417	1.0115	1.037	IDP_T1_FAST_ROIs_R_cerebellum_I-IV	2021	Elliott LT	33875891	European	33219
ubm-b-139	IDP_T1_FAST_ROIs_L_cerebellum_V || id:ubm-b-139	MR Egger	13	0.0425853	0.016606	0.0263092	0.0100375	0.0751331	1.04351	1.01009	1.07803	IDP_T1_FAST_ROIs_L_cerebellum_V	2021	Elliott LT	33875891	European	33219
ubm-b-139	IDP_T1_FAST_ROIs_L_cerebellum_V || id:ubm-b-139	Weighted median	13	0.00871502	0.00617569	0.158191	-0.00338933	0.0208194	1.00875	0.996616	1.02104	IDP_T1_FAST_ROIs_L_cerebellum_V	2021	Elliott LT	33875891	European	33219
ubm-b-139	IDP_T1_FAST_ROIs_L_cerebellum_V || id:ubm-b-139	Inverse variance weighted	13	0.0151079	0.00601714	0.0120453	0.00331433	0.0269015	1.01522	1.00332	1.02727	IDP_T1_FAST_ROIs_L_cerebellum_V	2021	Elliott LT	33875891	European	33219
ubm-b-140	IDP_T1_FAST_ROIs_R_cerebellum_V || id:ubm-b-140	MR Egger	10	0.0360098	0.0197104	0.105128	-0.00262254	0.0746421	1.03667	0.997381	1.0775	IDP_T1_FAST_ROIs_R_cerebellum_V	2021	Elliott LT	33875891	European	33219
ubm-b-140	IDP_T1_FAST_ROIs_R_cerebellum_V || id:ubm-b-140	Weighted median	10	0.00961818	0.00637395	0.131303	-0.00287477	0.0221111	1.00966	0.997129	1.02236	IDP_T1_FAST_ROIs_R_cerebellum_V	2021	Elliott LT	33875891	European	33219
ubm-b-140	IDP_T1_FAST_ROIs_R_cerebellum_V || id:ubm-b-140	Inverse variance weighted	10	0.0152125	0.00650988	0.0194476	0.00245317	0.0279719	1.01533	1.00246	1.02837	IDP_T1_FAST_ROIs_R_cerebellum_V	2021	Elliott LT	33875891	European	33219
ubm-b-1474	IDP_dMRI_TBSS_FA_Anterior_corona_radiata_R || id:ubm-b-1474	MR Egger	11	0.0150022	0.0217935	0.508565	-0.027713	0.0577175	1.01512	0.972668	1.05942	IDP_dMRI_TBSS_FA_Anterior_corona_radiata_R	2021	Elliott LT	33875891	European	31356
ubm-b-1474	IDP_dMRI_TBSS_FA_Anterior_corona_radiata_R || id:ubm-b-1474	Weighted median	11	0.0125385	0.0054911	0.0224055	0.00177595	0.0233011	1.01262	1.00178	1.02357	IDP_dMRI_TBSS_FA_Anterior_corona_radiata_R	2021	Elliott LT	33875891	European	31356
ubm-b-1474	IDP_dMRI_TBSS_FA_Anterior_corona_radiata_R || id:ubm-b-1474	Inverse variance weighted	11	0.012157	0.00472549	0.0100925	0.00289504	0.021419	1.01223	1.0029	1.02165	IDP_dMRI_TBSS_FA_Anterior_corona_radiata_R	2021	Elliott LT	33875891	European	31356
ubm-b-1477	IDP_dMRI_TBSS_FA_Superior_corona_radiata_L || id:ubm-b-1477	MR Egger	10	-0.01601	0.023672	0.517905	-0.0624073	0.0303872	0.984117	0.9395	1.03085	IDP_dMRI_TBSS_FA_Superior_corona_radiata_L	2021	Elliott LT	33875891	European	31356
ubm-b-1477	IDP_dMRI_TBSS_FA_Superior_corona_radiata_L || id:ubm-b-1477	Weighted median	10	-0.0107313	0.00603687	0.0754645	-0.0225636	0.00110094	0.989326	0.977689	1.0011	IDP_dMRI_TBSS_FA_Superior_corona_radiata_L	2021	Elliott LT	33875891	European	31356
ubm-b-1477	IDP_dMRI_TBSS_FA_Superior_corona_radiata_L || id:ubm-b-1477	Inverse variance weighted	10	-0.0117812	0.00524404	0.0246664	-0.0220595	-0.00150288	0.988288	0.978182	0.998498	IDP_dMRI_TBSS_FA_Superior_corona_radiata_L	2021	Elliott LT	33875891	European	31356
ubm-b-1505	IDP_dMRI_ProbtrackX_FA_cgc_r || id:ubm-b-1505	MR Egger	5	0.0077972	0.0186968	0.704698	-0.0288485	0.0444429	1.00783	0.971564	1.04545	IDP_dMRI_ProbtrackX_FA_cgc_r	2021	Elliott LT	33875891	European	31355
ubm-b-1505	IDP_dMRI_ProbtrackX_FA_cgc_r || id:ubm-b-1505	Weighted median	5	0.00606855	0.00735014	0.40901	-0.00833772	0.0204748	1.00609	0.991697	1.02069	IDP_dMRI_ProbtrackX_FA_cgc_r	2021	Elliott LT	33875891	European	31355
ubm-b-1505	IDP_dMRI_ProbtrackX_FA_cgc_r || id:ubm-b-1505	Inverse variance weighted	5	0.0134788	0.00572687	0.0185923	0.00225413	0.0247035	1.01357	1.00226	1.02501	IDP_dMRI_ProbtrackX_FA_cgc_r	2021	Elliott LT	33875891	European	31355
ubm-b-152	IDP_T1_FAST_ROIs_R_cerebellum_VIIb || id:ubm-b-152	MR Egger	12	-0.0206623	0.00918183	0.0481509	-0.0386587	-0.00266596	0.97955	0.962079	0.997338	IDP_T1_FAST_ROIs_R_cerebellum_VIIb	2021	Elliott LT	33875891	European	33219
ubm-b-152	IDP_T1_FAST_ROIs_R_cerebellum_VIIb || id:ubm-b-152	Weighted median	12	-0.0162798	0.00480398	0.000701961	-0.0256956	-0.00686398	0.983852	0.974632	0.99316	IDP_T1_FAST_ROIs_R_cerebellum_VIIb	2021	Elliott LT	33875891	European	33219
ubm-b-152	IDP_T1_FAST_ROIs_R_cerebellum_VIIb || id:ubm-b-152	Inverse variance weighted	12	-0.00802172	0.0039979	0.0448049	-0.0158576	-0.00018583	0.99201	0.984267	0.999814	IDP_T1_FAST_ROIs_R_cerebellum_VIIb	2021	Elliott LT	33875891	European	33219
ubm-b-1528	IDP_dMRI_TBSS_MO_Pontine_crossing_tract || id:ubm-b-1528	MR Egger	25	-0.00720419	0.00522519	0.181238	-0.0174456	0.00303719	0.992822	0.982706	1.00304	IDP_dMRI_TBSS_MO_Pontine_crossing_tract	2021	Elliott LT	33875891	European	31356
ubm-b-1528	IDP_dMRI_TBSS_MO_Pontine_crossing_tract || id:ubm-b-1528	Weighted median	25	-0.00886563	0.0030481	0.00363081	-0.0148399	-0.00289135	0.991174	0.98527	0.997113	IDP_dMRI_TBSS_MO_Pontine_crossing_tract	2021	Elliott LT	33875891	European	31356
ubm-b-1528	IDP_dMRI_TBSS_MO_Pontine_crossing_tract || id:ubm-b-1528	Inverse variance weighted	25	-0.00571735	0.00233766	0.0144548	-0.0102992	-0.00113554	0.994299	0.989754	0.998865	IDP_dMRI_TBSS_MO_Pontine_crossing_tract	2021	Elliott LT	33875891	European	31356
ubm-b-156	IDP_T1_FAST_ROIs_L_cerebellum_VIIIb || id:ubm-b-156	MR Egger	10	0.024195	0.0093127	0.031713	0.00594211	0.0424479	1.02449	1.00596	1.04336	IDP_T1_FAST_ROIs_L_cerebellum_VIIIb	2021	Elliott LT	33875891	European	33219
ubm-b-156	IDP_T1_FAST_ROIs_L_cerebellum_VIIIb || id:ubm-b-156	Weighted median	10	0.011615	0.00598552	0.0523161	-0.000116577	0.0233467	1.01168	0.999883	1.02362	IDP_T1_FAST_ROIs_L_cerebellum_VIIIb	2021	Elliott LT	33875891	European	33219
ubm-b-156	IDP_T1_FAST_ROIs_L_cerebellum_VIIIb || id:ubm-b-156	Inverse variance weighted	10	0.0106126	0.00535378	0.0474496	0.000119204	0.021106	1.01067	1.00012	1.02133	IDP_T1_FAST_ROIs_L_cerebellum_VIIIb	2021	Elliott LT	33875891	European	33219
ubm-b-1565	IDP_dMRI_TBSS_MO_Fornix_cres+Stria_terminalis_R || id:ubm-b-1565	MR Egger	3	-0.0099699	0.0713195	0.911579	-0.149756	0.129816	0.99008	0.860918	1.13862	IDP_dMRI_TBSS_MO_Fornix_cres+Stria_terminalis_R	2021	Elliott LT	33875891	European	31356
ubm-b-1565	IDP_dMRI_TBSS_MO_Fornix_cres+Stria_terminalis_R || id:ubm-b-1565	Weighted median	3	-0.0200776	0.0108835	0.0650701	-0.0414091	0.00125403	0.980123	0.959437	1.00125	IDP_dMRI_TBSS_MO_Fornix_cres+Stria_terminalis_R	2021	Elliott LT	33875891	European	31356
ubm-b-1565	IDP_dMRI_TBSS_MO_Fornix_cres+Stria_terminalis_R || id:ubm-b-1565	Inverse variance weighted	3	-0.0236341	0.011559	0.0408902	-0.0462898	-0.000978374	0.976643	0.954765	0.999022	IDP_dMRI_TBSS_MO_Fornix_cres+Stria_terminalis_R	2021	Elliott LT	33875891	European	31356
ubm-b-163	IDP_T1_FAST_ROIs_V_cerebellum_X || id:ubm-b-163	MR Egger	5	0.0322482	0.0108758	0.0592992	0.0109316	0.0535648	1.03277	1.01099	1.05503	IDP_T1_FAST_ROIs_V_cerebellum_X	2021	Elliott LT	33875891	European	33219
ubm-b-163	IDP_T1_FAST_ROIs_V_cerebellum_X || id:ubm-b-163	Weighted median	5	0.0158406	0.00618975	0.0104922	0.00370873	0.0279725	1.01597	1.00372	1.02837	IDP_T1_FAST_ROIs_V_cerebellum_X	2021	Elliott LT	33875891	European	33219
ubm-b-163	IDP_T1_FAST_ROIs_V_cerebellum_X || id:ubm-b-163	Inverse variance weighted	5	0.0158544	0.00757786	0.0364204	0.00100181	0.030707	1.01598	1.001	1.03118	IDP_T1_FAST_ROIs_V_cerebellum_X	2021	Elliott LT	33875891	European	33219
ubm-b-1662	IDP_dMRI_TBSS_L1_Superior_cerebellar_peduncle_R || id:ubm-b-1662	MR Egger	4	0.0432291	0.0270574	0.251208	-0.00980331	0.0962616	1.04418	0.990245	1.10105	IDP_dMRI_TBSS_L1_Superior_cerebellar_peduncle_R	2021	Elliott LT	33875891	European	31356
ubm-b-1662	IDP_dMRI_TBSS_L1_Superior_cerebellar_peduncle_R || id:ubm-b-1662	Weighted median	4	0.017822	0.00913157	0.0509751	-7.58914e-05	0.0357199	1.01798	0.999924	1.03637	IDP_dMRI_TBSS_L1_Superior_cerebellar_peduncle_R	2021	Elliott LT	33875891	European	31356
ubm-b-1662	IDP_dMRI_TBSS_L1_Superior_cerebellar_peduncle_R || id:ubm-b-1662	Inverse variance weighted	4	0.0196643	0.00726821	0.00681981	0.00541858	0.03391	1.01986	1.00543	1.03449	IDP_dMRI_TBSS_L1_Superior_cerebellar_peduncle_R	2021	Elliott LT	33875891	European	31356
ubm-b-1678	IDP_dMRI_TBSS_L1_Posterior_thalamic_radiation_R || id:ubm-b-1678	MR Egger	5	-0.00754729	0.0162573	0.674089	-0.0394115	0.0243169	0.992481	0.961355	1.02461	IDP_dMRI_TBSS_L1_Posterior_thalamic_radiation_R	2021	Elliott LT	33875891	European	31356
ubm-b-1678	IDP_dMRI_TBSS_L1_Posterior_thalamic_radiation_R || id:ubm-b-1678	Weighted median	5	-0.00832301	0.00727534	0.252622	-0.0225827	0.00593666	0.991712	0.97767	1.00595	IDP_dMRI_TBSS_L1_Posterior_thalamic_radiation_R	2021	Elliott LT	33875891	European	31356
ubm-b-1678	IDP_dMRI_TBSS_L1_Posterior_thalamic_radiation_R || id:ubm-b-1678	Inverse variance weighted	5	-0.0142504	0.00581517	0.0142637	-0.0256481	-0.00285265	0.985851	0.974678	0.997151	IDP_dMRI_TBSS_L1_Posterior_thalamic_radiation_R	2021	Elliott LT	33875891	European	31356
ubm-b-1688	IDP_dMRI_TBSS_L1_Fornix_cres+Stria_terminalis_R || id:ubm-b-1688	MR Egger	4	-0.0228474	0.03583	0.588957	-0.0930741	0.0473793	0.977412	0.911126	1.04852	IDP_dMRI_TBSS_L1_Fornix_cres+Stria_terminalis_R	2021	Elliott LT	33875891	European	31356
ubm-b-1688	IDP_dMRI_TBSS_L1_Fornix_cres+Stria_terminalis_R || id:ubm-b-1688	Weighted median	4	-0.0140978	0.00889706	0.113071	-0.031536	0.00334048	0.986001	0.968956	1.00335	IDP_dMRI_TBSS_L1_Fornix_cres+Stria_terminalis_R	2021	Elliott LT	33875891	European	31356
ubm-b-1688	IDP_dMRI_TBSS_L1_Fornix_cres+Stria_terminalis_R || id:ubm-b-1688	Inverse variance weighted	4	-0.0157805	0.00793189	0.0466458	-0.031327	-0.000234011	0.984343	0.969159	0.999766	IDP_dMRI_TBSS_L1_Fornix_cres+Stria_terminalis_R	2021	Elliott LT	33875891	European	31356
ubm-b-174	aseg_global_volume_3rd-Ventricle || id:ubm-b-174	MR Egger	16	-0.000865093	0.0161595	0.958062	-0.0325377	0.0308075	0.999135	0.967986	1.03129	aseg_global_volume_3rd-Ventricle	2021	Elliott LT	33875891	European	31968
ubm-b-174	aseg_global_volume_3rd-Ventricle || id:ubm-b-174	Weighted median	16	-0.00736122	0.00440045	0.0943598	-0.0159861	0.00126366	0.992666	0.984141	1.00126	aseg_global_volume_3rd-Ventricle	2021	Elliott LT	33875891	European	31968
ubm-b-174	aseg_global_volume_3rd-Ventricle || id:ubm-b-174	Inverse variance weighted	16	-0.00870855	0.00408374	0.0329664	-0.0167127	-0.000704415	0.991329	0.983426	0.999296	aseg_global_volume_3rd-Ventricle	2021	Elliott LT	33875891	European	31968
ubm-b-1756	IDP_dMRI_TBSS_L3_Inferior_cerebellar_peduncle_R || id:ubm-b-1756	MR Egger	7	-0.00041374	0.00936157	0.966459	-0.0187624	0.0179349	0.999586	0.981412	1.0181	IDP_dMRI_TBSS_L3_Inferior_cerebellar_peduncle_R	2021	Elliott LT	33875891	European	31356
ubm-b-1756	IDP_dMRI_TBSS_L3_Inferior_cerebellar_peduncle_R || id:ubm-b-1756	Weighted median	7	-0.0094041	0.00559579	0.0928472	-0.0203718	0.00156365	0.99064	0.979834	1.00156	IDP_dMRI_TBSS_L3_Inferior_cerebellar_peduncle_R	2021	Elliott LT	33875891	European	31356
ubm-b-1756	IDP_dMRI_TBSS_L3_Inferior_cerebellar_peduncle_R || id:ubm-b-1756	Inverse variance weighted	7	-0.0104883	0.0042673	0.0139781	-0.0188522	-0.00212437	0.989567	0.981324	0.997878	IDP_dMRI_TBSS_L3_Inferior_cerebellar_peduncle_R	2021	Elliott LT	33875891	European	31356
ubm-b-177	aseg_global_volume_Brain-Stem || id:ubm-b-177	MR Egger	24	-0.012792	0.0104226	0.232671	-0.0332203	0.00763638	0.987289	0.967325	1.00767	aseg_global_volume_Brain-Stem	2021	Elliott LT	33875891	European	31968
ubm-b-177	aseg_global_volume_Brain-Stem || id:ubm-b-177	Weighted median	24	-0.00487864	0.00374609	0.192804	-0.012221	0.0024637	0.995133	0.987853	1.00247	aseg_global_volume_Brain-Stem	2021	Elliott LT	33875891	European	31968
ubm-b-177	aseg_global_volume_Brain-Stem || id:ubm-b-177	Inverse variance weighted	24	-0.00666824	0.0029308	0.0228923	-0.0124126	-0.000923868	0.993354	0.987664	0.999077	aseg_global_volume_Brain-Stem	2021	Elliott LT	33875891	European	31968
ubm-b-1770	IDP_dMRI_TBSS_L3_Superior_corona_radiata_R || id:ubm-b-1770	MR Egger	13	-0.00962446	0.0121462	0.444889	-0.033431	0.0141821	0.990422	0.967122	1.01428	IDP_dMRI_TBSS_L3_Superior_corona_radiata_R	2021	Elliott LT	33875891	European	31356
ubm-b-1770	IDP_dMRI_TBSS_L3_Superior_corona_radiata_R || id:ubm-b-1770	Weighted median	13	-0.00416736	0.00484747	0.389956	-0.0136684	0.00533368	0.995841	0.986425	1.00535	IDP_dMRI_TBSS_L3_Superior_corona_radiata_R	2021	Elliott LT	33875891	European	31356
ubm-b-1770	IDP_dMRI_TBSS_L3_Superior_corona_radiata_R || id:ubm-b-1770	Inverse variance weighted	13	-0.00750706	0.00350262	0.0320915	-0.0143722	-0.000641924	0.992521	0.985731	0.999358	IDP_dMRI_TBSS_L3_Superior_corona_radiata_R	2021	Elliott LT	33875891	European	31356
ubm-b-184	aseg_global_volume_CC-Central || id:ubm-b-184	MR Egger	5	0.00839887	0.0192066	0.691466	-0.029246	0.0460438	1.00843	0.971177	1.04712	aseg_global_volume_CC-Central	2021	Elliott LT	33875891	European	31968
ubm-b-184	aseg_global_volume_CC-Central || id:ubm-b-184	Weighted median	5	0.00960574	0.006841	0.160277	-0.00380263	0.0230141	1.00965	0.996205	1.02328	aseg_global_volume_CC-Central	2021	Elliott LT	33875891	European	31968
ubm-b-184	aseg_global_volume_CC-Central || id:ubm-b-184	Inverse variance weighted	5	0.0132381	0.00562702	0.0186433	0.0022091	0.024267	1.01333	1.00221	1.02456	aseg_global_volume_CC-Central	2021	Elliott LT	33875891	European	31968
ubm-b-186	aseg_global_volume_CC-Anterior || id:ubm-b-186	MR Egger	13	-0.0153028	0.0173901	0.397691	-0.0493873	0.0187817	0.984814	0.951812	1.01896	aseg_global_volume_CC-Anterior	2021	Elliott LT	33875891	European	31968
ubm-b-186	aseg_global_volume_CC-Anterior || id:ubm-b-186	Weighted median	13	-0.0070084	0.00539591	0.194	-0.0175844	0.00356757	0.993016	0.982569	1.00357	aseg_global_volume_CC-Anterior	2021	Elliott LT	33875891	European	31968
ubm-b-186	aseg_global_volume_CC-Anterior || id:ubm-b-186	Inverse variance weighted	13	-0.00962661	0.00461311	0.0369066	-0.0186683	-0.000584922	0.99042	0.981505	0.999415	aseg_global_volume_CC-Anterior	2021	Elliott LT	33875891	European	31968
ubm-b-1916	IDP_dMRI_TBSS_ICVF_Cerebral_peduncle_R || id:ubm-b-1916	MR Egger	19	0.0208754	0.00604885	0.00305053	0.0090197	0.0327312	1.02109	1.00906	1.03327	IDP_dMRI_TBSS_ICVF_Cerebral_peduncle_R	2021	Elliott LT	33875891	European	31355
ubm-b-1916	IDP_dMRI_TBSS_ICVF_Cerebral_peduncle_R || id:ubm-b-1916	Weighted median	19	0.00198287	0.00349648	0.570643	-0.00487023	0.00883598	1.00198	0.995142	1.00888	IDP_dMRI_TBSS_ICVF_Cerebral_peduncle_R	2021	Elliott LT	33875891	European	31355
ubm-b-1916	IDP_dMRI_TBSS_ICVF_Cerebral_peduncle_R || id:ubm-b-1916	Inverse variance weighted	19	0.00625584	0.00293577	0.033097	0.000501736	0.0120099	1.00628	1.0005	1.01208	IDP_dMRI_TBSS_ICVF_Cerebral_peduncle_R	2021	Elliott LT	33875891	European	31355
ubm-b-1978	IDP_dMRI_TBSS_OD_Pontine_crossing_tract || id:ubm-b-1978	MR Egger	13	0.0127226	0.0107758	0.262633	-0.00839783	0.0338431	1.0128	0.991637	1.03442	IDP_dMRI_TBSS_OD_Pontine_crossing_tract	2021	Elliott LT	33875891	European	31355
ubm-b-1978	IDP_dMRI_TBSS_OD_Pontine_crossing_tract || id:ubm-b-1978	Weighted median	13	0.0130378	0.00426405	0.00223109	0.00468027	0.0213953	1.01312	1.00469	1.02163	IDP_dMRI_TBSS_OD_Pontine_crossing_tract	2021	Elliott LT	33875891	European	31355
ubm-b-1978	IDP_dMRI_TBSS_OD_Pontine_crossing_tract || id:ubm-b-1978	Inverse variance weighted	13	0.0108123	0.00441649	0.0143585	0.00215599	0.0194686	1.01087	1.00216	1.01966	IDP_dMRI_TBSS_OD_Pontine_crossing_tract	2021	Elliott LT	33875891	European	31355
ubm-b-201	aseg_lh_volume_Accumbens-area || id:ubm-b-201	MR Egger	5	0.0369161	0.0111201	0.0450621	0.0151207	0.0587115	1.03761	1.01524	1.06047	aseg_lh_volume_Accumbens-area	2021	Elliott LT	33875891	European	31968
ubm-b-201	aseg_lh_volume_Accumbens-area || id:ubm-b-201	Weighted median	5	0.0295952	0.006464	4.68412e-06	0.0169257	0.0422646	1.03004	1.01707	1.04317	aseg_lh_volume_Accumbens-area	2021	Elliott LT	33875891	European	31968
ubm-b-201	aseg_lh_volume_Accumbens-area || id:ubm-b-201	Inverse variance weighted	5	0.0279582	0.00502846	2.69769e-08	0.0181025	0.037814	1.02835	1.01827	1.03854	aseg_lh_volume_Accumbens-area	2021	Elliott LT	33875891	European	31968
ubm-b-2033	IDP_dMRI_ProbtrackX_OD_cst_l || id:ubm-b-2033	MR Egger	8	0.0307449	0.0255266	0.273776	-0.0192873	0.0807771	1.03122	0.980898	1.08413	IDP_dMRI_ProbtrackX_OD_cst_l	2021	Elliott LT	33875891	European	31354
ubm-b-2033	IDP_dMRI_ProbtrackX_OD_cst_l || id:ubm-b-2033	Weighted median	8	0.0114497	0.00621852	0.0655875	-0.000738557	0.0236381	1.01152	0.999262	1.02392	IDP_dMRI_ProbtrackX_OD_cst_l	2021	Elliott LT	33875891	European	31354
ubm-b-2033	IDP_dMRI_ProbtrackX_OD_cst_l || id:ubm-b-2033	Inverse variance weighted	8	0.0140951	0.00499334	0.00476089	0.00430816	0.023882	1.01419	1.00432	1.02417	IDP_dMRI_ProbtrackX_OD_cst_l	2021	Elliott LT	33875891	European	31354
ubm-b-205	aseg_lh_number_HolesBeforeFixing || id:ubm-b-205	MR Egger	6	0.0819803	0.0410729	0.116652	0.00147736	0.162483	1.08543	1.00148	1.17643	aseg_lh_number_HolesBeforeFixing	2021	Elliott LT	33875891	European	31968
ubm-b-205	aseg_lh_number_HolesBeforeFixing || id:ubm-b-205	Weighted median	6	0.0132237	0.00727468	0.0690995	-0.00103469	0.027482	1.01331	0.998966	1.02786	aseg_lh_number_HolesBeforeFixing	2021	Elliott LT	33875891	European	31968
ubm-b-205	aseg_lh_number_HolesBeforeFixing || id:ubm-b-205	Inverse variance weighted	6	0.0138873	0.00541631	0.0103483	0.00327128	0.0245032	1.01398	1.00328	1.02481	aseg_lh_number_HolesBeforeFixing	2021	Elliott LT	33875891	European	31968
ubm-b-237	AmygNuclei_rh_volume_Central-nucleus || id:ubm-b-237	MR Egger	4	0.0175622	0.016423	0.396861	-0.0146268	0.0497512	1.01772	0.98548	1.05101	AmygNuclei_rh_volume_Central-nucleus	2021	Elliott LT	33875891	European	31968
ubm-b-237	AmygNuclei_rh_volume_Central-nucleus || id:ubm-b-237	Weighted median	4	0.0212885	0.00470418	6.02687e-06	0.0120683	0.0305087	1.02152	1.01214	1.03098	AmygNuclei_rh_volume_Central-nucleus	2021	Elliott LT	33875891	European	31968
ubm-b-237	AmygNuclei_rh_volume_Central-nucleus || id:ubm-b-237	Inverse variance weighted	4	0.0206421	0.00839004	0.0138817	0.00419762	0.0370866	1.02086	1.00421	1.03778	AmygNuclei_rh_volume_Central-nucleus	2021	Elliott LT	33875891	European	31968
ubm-b-238	AmygNuclei_rh_volume_Medial-nucleus || id:ubm-b-238	MR Egger	4	0.0271041	0.00711995	0.062596	0.013149	0.0410592	1.02747	1.01324	1.04191	AmygNuclei_rh_volume_Medial-nucleus	2021	Elliott LT	33875891	European	31968
ubm-b-238	AmygNuclei_rh_volume_Medial-nucleus || id:ubm-b-238	Weighted median	4	0.0163646	0.00452283	0.000296621	0.0074999	0.0252294	1.0165	1.00753	1.02555	AmygNuclei_rh_volume_Medial-nucleus	2021	Elliott LT	33875891	European	31968
ubm-b-238	AmygNuclei_rh_volume_Medial-nucleus || id:ubm-b-238	Inverse variance weighted	4	0.0156639	0.00691063	0.0234126	0.00211904	0.0292087	1.01579	1.00212	1.02964	AmygNuclei_rh_volume_Medial-nucleus	2021	Elliott LT	33875891	European	31968
ubm-b-289	ThalamNuclei_lh_volume_PuI || id:ubm-b-289	MR Egger	4	0.035706	0.0298646	0.354387	-0.0228287	0.0942407	1.03635	0.97743	1.09882	ThalamNuclei_lh_volume_PuI	2021	Elliott LT	33875891	European	31968
ubm-b-289	ThalamNuclei_lh_volume_PuI || id:ubm-b-289	Weighted median	4	0.0372495	0.00745857	5.90838e-07	0.0226307	0.0518683	1.03795	1.02289	1.05324	ThalamNuclei_lh_volume_PuI	2021	Elliott LT	33875891	European	31968
ubm-b-289	ThalamNuclei_lh_volume_PuI || id:ubm-b-289	Inverse variance weighted	4	0.0277698	0.0123016	0.0239824	0.00365865	0.051881	1.02816	1.00367	1.05325	ThalamNuclei_lh_volume_PuI	2021	Elliott LT	33875891	European	31968
ubm-b-296	ThalamNuclei_lh_volume_MDm || id:ubm-b-296	MR Egger	4	-0.0197862	0.0218131	0.46011	-0.0625399	0.0229675	0.980408	0.939376	1.02323	ThalamNuclei_lh_volume_MDm	2021	Elliott LT	33875891	European	31968
ubm-b-296	ThalamNuclei_lh_volume_MDm || id:ubm-b-296	Weighted median	4	-0.0204304	0.00902114	0.0235293	-0.0381119	-0.002749	0.979777	0.962605	0.997255	ThalamNuclei_lh_volume_MDm	2021	Elliott LT	33875891	European	31968
ubm-b-296	ThalamNuclei_lh_volume_MDm || id:ubm-b-296	Inverse variance weighted	4	-0.0196667	0.0070952	0.00557415	-0.0335733	-0.00576012	0.980525	0.966984	0.994256	ThalamNuclei_lh_volume_MDm	2021	Elliott LT	33875891	European	31968
ubm-b-302	ThalamNuclei_lh_volume_MV(Re) || id:ubm-b-302	MR Egger	5	0.00176512	0.0349695	0.962916	-0.066775	0.0703053	1.00177	0.935406	1.07284	ThalamNuclei_lh_volume_MV(Re)	2021	Elliott LT	33875891	European	31968
ubm-b-302	ThalamNuclei_lh_volume_MV(Re) || id:ubm-b-302	Weighted median	5	0.0144471	0.00850566	0.0894091	-0.00222403	0.0311182	1.01455	0.997778	1.03161	ThalamNuclei_lh_volume_MV(Re)	2021	Elliott LT	33875891	European	31968
ubm-b-302	ThalamNuclei_lh_volume_MV(Re) || id:ubm-b-302	Inverse variance weighted	5	0.0173305	0.00645292	0.00723797	0.00468283	0.0299783	1.01748	1.00469	1.03043	ThalamNuclei_lh_volume_MV(Re)	2021	Elliott LT	33875891	European	31968
ubm-b-312	ThalamNuclei_rh_volume_MGN || id:ubm-b-312	MR Egger	3	-0.0551539	0.0154491	0.173867	-0.085434	-0.0248737	0.94634	0.918114	0.975433	ThalamNuclei_rh_volume_MGN	2021	Elliott LT	33875891	European	31968
ubm-b-312	ThalamNuclei_rh_volume_MGN || id:ubm-b-312	Weighted median	3	-0.0277015	0.00837794	0.000944755	-0.0441222	-0.0112807	0.972679	0.956837	0.988783	ThalamNuclei_rh_volume_MGN	2021	Elliott LT	33875891	European	31968
ubm-b-312	ThalamNuclei_rh_volume_MGN || id:ubm-b-312	Inverse variance weighted	3	-0.0320784	0.00838816	0.000131171	-0.0485192	-0.0156376	0.968431	0.952639	0.984484	ThalamNuclei_rh_volume_MGN	2021	Elliott LT	33875891	European	31968
ubm-b-332	ThalamNuclei_rh_volume_Pt || id:ubm-b-332	MR Egger	5	-0.000487202	0.0673808	0.994685	-0.132554	0.131579	0.999513	0.875856	1.14063	ThalamNuclei_rh_volume_Pt	2021	Elliott LT	33875891	European	31968
ubm-b-332	ThalamNuclei_rh_volume_Pt || id:ubm-b-332	Weighted median	5	-0.00859829	0.00767846	0.262802	-0.0236481	0.0064515	0.991439	0.976629	1.00647	ThalamNuclei_rh_volume_Pt	2021	Elliott LT	33875891	European	31968
ubm-b-332	ThalamNuclei_rh_volume_Pt || id:ubm-b-332	Inverse variance weighted	5	-0.0144315	0.00727792	0.0473774	-0.0286962	-0.000166742	0.985672	0.971712	0.999833	ThalamNuclei_rh_volume_Pt	2021	Elliott LT	33875891	European	31968
ubm-b-337	ThalamNuclei_lh_volume_Whole-thalamus || id:ubm-b-337	MR Egger	7	-0.0438514	0.0271916	0.167732	-0.0971468	0.00944405	0.957096	0.907423	1.00949	ThalamNuclei_lh_volume_Whole-thalamus	2021	Elliott LT	33875891	European	31968
ubm-b-337	ThalamNuclei_lh_volume_Whole-thalamus || id:ubm-b-337	Weighted median	7	-0.0168282	0.00705551	0.0170739	-0.030657	-0.00299939	0.983313	0.969808	0.997005	ThalamNuclei_lh_volume_Whole-thalamus	2021	Elliott LT	33875891	European	31968
ubm-b-337	ThalamNuclei_lh_volume_Whole-thalamus || id:ubm-b-337	Inverse variance weighted	7	-0.0159522	0.00668905	0.0170873	-0.0290627	-0.00284166	0.984174	0.971356	0.997162	ThalamNuclei_lh_volume_Whole-thalamus	2021	Elliott LT	33875891	European	31968
ubm-b-3389	rfMRI connectivity (ICA100 edge 961) || id:ubm-b-3389	MR Egger	4	0.0126529	0.0327421	0.736408	-0.0515216	0.0768275	1.01273	0.949783	1.07986	rfMRI connectivity (ICA100 edge 961)	2021	Elliott LT	33875891	European	31688
ubm-b-3389	rfMRI connectivity (ICA100 edge 961) || id:ubm-b-3389	Weighted median	4	0.0143411	0.0079161	0.0700415	-0.00117442	0.0298567	1.01444	0.998826	1.03031	rfMRI connectivity (ICA100 edge 961)	2021	Elliott LT	33875891	European	31688
ubm-b-3389	rfMRI connectivity (ICA100 edge 961) || id:ubm-b-3389	Inverse variance weighted	4	0.0144297	0.00693246	0.0373908	0.000842096	0.0280173	1.01453	1.00084	1.02841	rfMRI connectivity (ICA100 edge 961)	2021	Elliott LT	33875891	European	31688
ubm-b-3928	QC_rfMRI-to-T1_linear_alignment_discrepancy || id:ubm-b-3928	MR Egger	9	0.00409726	0.0117948	0.738518	-0.0190206	0.0272151	1.00411	0.981159	1.02759	QC_rfMRI-to-T1_linear_alignment_discrepancy	2021	Elliott LT	33875891	European	31701
ubm-b-3928	QC_rfMRI-to-T1_linear_alignment_discrepancy || id:ubm-b-3928	Weighted median	9	0.00795572	0.00480352	0.0976763	-0.00145919	0.0173706	1.00799	0.998542	1.01752	QC_rfMRI-to-T1_linear_alignment_discrepancy	2021	Elliott LT	33875891	European	31701
ubm-b-3928	QC_rfMRI-to-T1_linear_alignment_discrepancy || id:ubm-b-3928	Inverse variance weighted	9	0.00761505	0.00376373	0.0430449	0.000238145	0.014992	1.00764	1.00024	1.0151	QC_rfMRI-to-T1_linear_alignment_discrepancy	2021	Elliott LT	33875891	European	31701
ubm-b-437	BA-exvivo_rh_volume_entorhinal || id:ubm-b-437	MR Egger	5	-0.0158882	0.0328247	0.6615	-0.0802247	0.0484483	0.984237	0.922909	1.04964	BA-exvivo_rh_volume_entorhinal	2021	Elliott LT	33875891	European	31967
ubm-b-437	BA-exvivo_rh_volume_entorhinal || id:ubm-b-437	Weighted median	5	-0.0116953	0.0092664	0.206907	-0.0298574	0.00646686	0.988373	0.970584	1.00649	BA-exvivo_rh_volume_entorhinal	2021	Elliott LT	33875891	European	31967
ubm-b-437	BA-exvivo_rh_volume_entorhinal || id:ubm-b-437	Inverse variance weighted	5	-0.0169686	0.00778889	0.0293644	-0.0322348	-0.00170234	0.983175	0.968279	0.998299	BA-exvivo_rh_volume_entorhinal	2021	Elliott LT	33875891	European	31967
ubm-b-493	aparc-DKTatlas_rh_volume_rostralmiddlefrontal || id:ubm-b-493	MR Egger	7	-0.0179165	0.0237907	0.485324	-0.0645462	0.0287133	0.982243	0.937493	1.02913	aparc-DKTatlas_rh_volume_rostralmiddlefrontal	2021	Elliott LT	33875891	European	31968
ubm-b-493	aparc-DKTatlas_rh_volume_rostralmiddlefrontal || id:ubm-b-493	Weighted median	7	-0.00904932	0.00657592	0.168782	-0.0219381	0.00383949	0.990992	0.978301	1.00385	aparc-DKTatlas_rh_volume_rostralmiddlefrontal	2021	Elliott LT	33875891	European	31968
ubm-b-493	aparc-DKTatlas_rh_volume_rostralmiddlefrontal || id:ubm-b-493	Inverse variance weighted	7	-0.0138837	0.00528918	0.00866701	-0.0242505	-0.00351687	0.986212	0.976041	0.996489	aparc-DKTatlas_rh_volume_rostralmiddlefrontal	2021	Elliott LT	33875891	European	31968
ubm-b-519	aparc-a2009s_lh_volume_G-occipital-sup || id:ubm-b-519	MR Egger	4	-0.0332416	0.0161717	0.176151	-0.0649382	-0.00154501	0.967305	0.937125	0.998456	aparc-a2009s_lh_volume_G-occipital-sup	2021	Elliott LT	33875891	European	31968
ubm-b-519	aparc-a2009s_lh_volume_G-occipital-sup || id:ubm-b-519	Weighted median	4	-0.0226056	0.00822811	0.00600762	-0.0387327	-0.00647853	0.977648	0.962008	0.993542	aparc-a2009s_lh_volume_G-occipital-sup	2021	Elliott LT	33875891	European	31968
ubm-b-519	aparc-a2009s_lh_volume_G-occipital-sup || id:ubm-b-519	Inverse variance weighted	4	-0.0181424	0.00671448	0.00689286	-0.0313027	-0.00498199	0.982021	0.969182	0.99503	aparc-a2009s_lh_volume_G-occipital-sup	2021	Elliott LT	33875891	European	31968
ubm-b-542	aparc-a2009s_lh_volume_Pole-temporal || id:ubm-b-542	MR Egger	3	-0.0708498	0.0558135	0.424778	-0.180244	0.0385446	0.931602	0.835066	1.0393	aparc-a2009s_lh_volume_Pole-temporal	2021	Elliott LT	33875891	European	31967
ubm-b-542	aparc-a2009s_lh_volume_Pole-temporal || id:ubm-b-542	Weighted median	3	-0.0354268	0.0103616	0.000628391	-0.0557355	-0.0151181	0.965193	0.945789	0.984996	aparc-a2009s_lh_volume_Pole-temporal	2021	Elliott LT	33875891	European	31967
ubm-b-542	aparc-a2009s_lh_volume_Pole-temporal || id:ubm-b-542	Inverse variance weighted	3	-0.0327436	0.00779804	2.6816e-05	-0.0480277	-0.0174594	0.967787	0.953107	0.982692	aparc-a2009s_lh_volume_Pole-temporal	2021	Elliott LT	33875891	European	31967
ubm-b-617	aparc-a2009s_rh_volume_S-calcarine || id:ubm-b-617	MR Egger	26	-0.0113191	0.0107261	0.301803	-0.0323422	0.00970405	0.988745	0.968175	1.00975	aparc-a2009s_rh_volume_S-calcarine	2021	Elliott LT	33875891	European	31968
ubm-b-617	aparc-a2009s_rh_volume_S-calcarine || id:ubm-b-617	Weighted median	26	-0.00382029	0.00407261	0.348222	-0.0118026	0.00416203	0.996187	0.988267	1.00417	aparc-a2009s_rh_volume_S-calcarine	2021	Elliott LT	33875891	European	31968
ubm-b-617	aparc-a2009s_rh_volume_S-calcarine || id:ubm-b-617	Inverse variance weighted	26	-0.00751967	0.0033968	0.0268457	-0.0141774	-0.000861949	0.992509	0.985923	0.999138	aparc-a2009s_rh_volume_S-calcarine	2021	Elliott LT	33875891	European	31968
ubm-b-669	aparc-Desikan_lh_area_postcentral || id:ubm-b-669	MR Egger	6	0.00128081	0.00859534	0.888755	-0.0155661	0.0181277	1.00128	0.984554	1.01829	aparc-Desikan_lh_area_postcentral	2021	Elliott LT	33875891	European	31968
ubm-b-669	aparc-Desikan_lh_area_postcentral || id:ubm-b-669	Weighted median	6	0.00824808	0.00506378	0.103348	-0.00167694	0.0181731	1.00828	0.998324	1.01834	aparc-Desikan_lh_area_postcentral	2021	Elliott LT	33875891	European	31968
ubm-b-669	aparc-Desikan_lh_area_postcentral || id:ubm-b-669	Inverse variance weighted	6	0.0122505	0.00404253	0.00244226	0.00432714	0.0201739	1.01233	1.00434	1.02038	aparc-Desikan_lh_area_postcentral	2021	Elliott LT	33875891	European	31968
ubm-b-674	aparc-Desikan_lh_area_rostralmiddlefrontal || id:ubm-b-674	MR Egger	4	-0.0516628	0.0596863	0.477966	-0.168648	0.0653224	0.949649	0.844806	1.0675	aparc-Desikan_lh_area_rostralmiddlefrontal	2021	Elliott LT	33875891	European	31968
ubm-b-674	aparc-Desikan_lh_area_rostralmiddlefrontal || id:ubm-b-674	Weighted median	4	-0.0153802	0.00899389	0.087253	-0.0330082	0.00224785	0.984737	0.967531	1.00225	aparc-Desikan_lh_area_rostralmiddlefrontal	2021	Elliott LT	33875891	European	31968
ubm-b-674	aparc-Desikan_lh_area_rostralmiddlefrontal || id:ubm-b-674	Inverse variance weighted	4	-0.0200646	0.00794295	0.0115341	-0.0356328	-0.00449639	0.980135	0.964995	0.995514	aparc-Desikan_lh_area_rostralmiddlefrontal	2021	Elliott LT	33875891	European	31968
ubm-b-742	aparc-pial_lh_area_rostralmiddlefrontal || id:ubm-b-742	MR Egger	5	-0.0296066	0.0415766	0.527788	-0.111097	0.0518836	0.970827	0.894852	1.05325	aparc-pial_lh_area_rostralmiddlefrontal	2021	Elliott LT	33875891	European	31968
ubm-b-742	aparc-pial_lh_area_rostralmiddlefrontal || id:ubm-b-742	Weighted median	5	-0.0176537	0.00771503	0.0221245	-0.0327752	-0.00253226	0.982501	0.967756	0.997471	aparc-pial_lh_area_rostralmiddlefrontal	2021	Elliott LT	33875891	European	31968
ubm-b-742	aparc-pial_lh_area_rostralmiddlefrontal || id:ubm-b-742	Inverse variance weighted	5	-0.0199059	0.00594408	0.000811424	-0.0315563	-0.00825554	0.980291	0.968936	0.991778	aparc-pial_lh_area_rostralmiddlefrontal	2021	Elliott LT	33875891	European	31968
ubm-b-760	aparc-pial_rh_area_lateralorbitofrontal || id:ubm-b-760	MR Egger	10	-0.0268862	0.0327822	0.435886	-0.0911394	0.037367	0.973472	0.91289	1.03807	aparc-pial_rh_area_lateralorbitofrontal	2021	Elliott LT	33875891	European	31968
ubm-b-760	aparc-pial_rh_area_lateralorbitofrontal || id:ubm-b-760	Weighted median	10	-0.00867693	0.00621518	0.162688	-0.0208587	0.00350481	0.991361	0.979357	1.00351	aparc-pial_rh_area_lateralorbitofrontal	2021	Elliott LT	33875891	European	31968
ubm-b-760	aparc-pial_rh_area_lateralorbitofrontal || id:ubm-b-760	Inverse variance weighted	10	-0.0103426	0.0051666	0.0453045	-0.0204691	-0.000216048	0.989711	0.979739	0.999784	aparc-pial_rh_area_lateralorbitofrontal	2021	Elliott LT	33875891	European	31968
ubm-b-775	aparc-pial_rh_area_rostralmiddlefrontal || id:ubm-b-775	MR Egger	5	-0.0239476	0.0406146	0.596901	-0.103552	0.0556571	0.976337	0.901629	1.05724	aparc-pial_rh_area_rostralmiddlefrontal	2021	Elliott LT	33875891	European	31968
ubm-b-775	aparc-pial_rh_area_rostralmiddlefrontal || id:ubm-b-775	Weighted median	5	-0.0156299	0.00899985	0.0824428	-0.0332696	0.0020098	0.984492	0.967278	1.00201	aparc-pial_rh_area_rostralmiddlefrontal	2021	Elliott LT	33875891	European	31968
ubm-b-775	aparc-pial_rh_area_rostralmiddlefrontal || id:ubm-b-775	Inverse variance weighted	5	-0.0167545	0.00758448	0.0271707	-0.0316201	-0.00188897	0.983385	0.968875	0.998113	aparc-pial_rh_area_rostralmiddlefrontal	2021	Elliott LT	33875891	European	31968
ubm-b-781	aparc-pial_rh_area_transversetemporal || id:ubm-b-781	MR Egger	5	-0.00881109	0.0228862	0.725913	-0.053668	0.0360458	0.991228	0.947747	1.0367	aparc-pial_rh_area_transversetemporal	2021	Elliott LT	33875891	European	31967
ubm-b-781	aparc-pial_rh_area_transversetemporal || id:ubm-b-781	Weighted median	5	-0.0146139	0.0079452	0.0658649	-0.0301865	0.000958653	0.985492	0.970265	1.00096	aparc-pial_rh_area_transversetemporal	2021	Elliott LT	33875891	European	31967
ubm-b-781	aparc-pial_rh_area_transversetemporal || id:ubm-b-781	Inverse variance weighted	5	-0.018108	0.00617997	0.00338839	-0.0302208	-0.00599527	0.982055	0.970231	0.994023	aparc-pial_rh_area_transversetemporal	2021	Elliott LT	33875891	European	31967
ubm-b-829	aparc-DKTatlas_lh_area_postcentral || id:ubm-b-829	MR Egger	6	0.000101852	0.0109832	0.993045	-0.0214253	0.021629	1.0001	0.978803	1.02186	aparc-DKTatlas_lh_area_postcentral	2021	Elliott LT	33875891	European	31968
ubm-b-829	aparc-DKTatlas_lh_area_postcentral || id:ubm-b-829	Weighted median	6	0.00926848	0.00526329	0.078244	-0.00104757	0.0195845	1.00931	0.998953	1.01978	aparc-DKTatlas_lh_area_postcentral	2021	Elliott LT	33875891	European	31968
ubm-b-829	aparc-DKTatlas_lh_area_postcentral || id:ubm-b-829	Inverse variance weighted	6	0.0132946	0.0043024	0.00200135	0.00486186	0.0217273	1.01338	1.00487	1.02197	aparc-DKTatlas_lh_area_postcentral	2021	Elliott LT	33875891	European	31968
ubm-b-834	aparc-DKTatlas_lh_area_rostralmiddlefrontal || id:ubm-b-834	MR Egger	6	-0.0452939	0.0513448	0.427518	-0.14593	0.0553419	0.955717	0.864218	1.0569	aparc-DKTatlas_lh_area_rostralmiddlefrontal	2021	Elliott LT	33875891	European	31968
ubm-b-834	aparc-DKTatlas_lh_area_rostralmiddlefrontal || id:ubm-b-834	Weighted median	6	-0.0167206	0.00824746	0.0426248	-0.0328857	-0.000555618	0.983418	0.967649	0.999445	aparc-DKTatlas_lh_area_rostralmiddlefrontal	2021	Elliott LT	33875891	European	31968
ubm-b-834	aparc-DKTatlas_lh_area_rostralmiddlefrontal || id:ubm-b-834	Inverse variance weighted	6	-0.0237422	0.00723305	0.00102904	-0.037919	-0.00956545	0.976537	0.962791	0.99048	aparc-DKTatlas_lh_area_rostralmiddlefrontal	2021	Elliott LT	33875891	European	31968
ubm-b-84	IDP_T1_FAST_ROIs_L_cing_gyrus_post || id:ubm-b-84	MR Egger	3	0.045823	0.0606942	0.58831	-0.0731376	0.164784	1.04689	0.929473	1.17914	IDP_T1_FAST_ROIs_L_cing_gyrus_post	2021	Elliott LT	33875891	European	33219
ubm-b-84	IDP_T1_FAST_ROIs_L_cing_gyrus_post || id:ubm-b-84	Weighted median	3	0.0158508	0.0110242	0.150484	-0.00575656	0.0374582	1.01598	0.99426	1.03817	IDP_T1_FAST_ROIs_L_cing_gyrus_post	2021	Elliott LT	33875891	European	33219
ubm-b-84	IDP_T1_FAST_ROIs_L_cing_gyrus_post || id:ubm-b-84	Inverse variance weighted	3	0.0205148	0.00977729	0.035887	0.00135128	0.0396782	1.02073	1.00135	1.04048	IDP_T1_FAST_ROIs_L_cing_gyrus_post	2021	Elliott LT	33875891	European	33219
ubm-b-90	IDP_T1_FAST_ROIs_L_front_orb_cortex || id:ubm-b-90	MR Egger	8	-0.108093	0.040117	0.0358393	-0.186723	-0.0294643	0.897544	0.829674	0.970966	IDP_T1_FAST_ROIs_L_front_orb_cortex	2021	Elliott LT	33875891	European	33219
ubm-b-90	IDP_T1_FAST_ROIs_L_front_orb_cortex || id:ubm-b-90	Weighted median	8	-0.0151998	0.00698152	0.0294702	-0.0288835	-0.00151596	0.984915	0.97153	0.998485	IDP_T1_FAST_ROIs_L_front_orb_cortex	2021	Elliott LT	33875891	European	33219
ubm-b-90	IDP_T1_FAST_ROIs_L_front_orb_cortex || id:ubm-b-90	Inverse variance weighted	8	-0.0128679	0.00604014	0.0331385	-0.0247066	-0.00102925	0.987215	0.975596	0.998971	IDP_T1_FAST_ROIs_L_front_orb_cortex	2021	Elliott LT	33875891	European	33219
ubm-b-937	aparc-a2009s_lh_area_S-pericallosal || id:ubm-b-937	MR Egger	3	-0.645406	0.381141	0.339597	-1.39244	0.10163	0.524449	0.248468	1.10697	aparc-a2009s_lh_area_S-pericallosal	2021	Elliott LT	33875891	European	31968
ubm-b-937	aparc-a2009s_lh_area_S-pericallosal || id:ubm-b-937	Weighted median	3	-0.0277662	0.0117119	0.0177511	-0.0507215	-0.00481088	0.972616	0.950543	0.995201	aparc-a2009s_lh_area_S-pericallosal	2021	Elliott LT	33875891	European	31968
ubm-b-937	aparc-a2009s_lh_area_S-pericallosal || id:ubm-b-937	Inverse variance weighted	3	-0.021558	0.0101055	0.0329003	-0.0413648	-0.00175126	0.978673	0.959479	0.99825	aparc-a2009s_lh_area_S-pericallosal	2021	Elliott LT	33875891	European	31968
ubm-b-948	aparc-a2009s_rh_area_G+S-paracentral || id:ubm-b-948	MR Egger	3	0.0237791	0.0418422	0.671003	-0.0582317	0.10579	1.02406	0.943431	1.11159	aparc-a2009s_rh_area_G+S-paracentral	2021	Elliott LT	33875891	European	31968
ubm-b-948	aparc-a2009s_rh_area_G+S-paracentral || id:ubm-b-948	Weighted median	3	0.0206301	0.0091765	0.0245669	0.00264417	0.038616	1.02084	1.00265	1.03937	aparc-a2009s_rh_area_G+S-paracentral	2021	Elliott LT	33875891	European	31968
ubm-b-948	aparc-a2009s_rh_area_G+S-paracentral || id:ubm-b-948	Inverse variance weighted	3	0.0208699	0.00796662	0.00880168	0.00525528	0.0364844	1.02109	1.00527	1.03716	aparc-a2009s_rh_area_G+S-paracentral	2021	Elliott LT	33875891	European	31968
ubm-b-99	IDP_T1_FAST_ROIs_R_temp_fusif_cortex_ant || id:ubm-b-99	MR Egger	3	-0.0200227	0.0470309	0.743765	-0.112203	0.0721579	0.980176	0.893862	1.07483	IDP_T1_FAST_ROIs_R_temp_fusif_cortex_ant	2021	Elliott LT	33875891	European	33219
ubm-b-99	IDP_T1_FAST_ROIs_R_temp_fusif_cortex_ant || id:ubm-b-99	Weighted median	3	-0.0237093	0.0125266	0.0583957	-0.0482614	0.000842848	0.97657	0.952885	1.00084	IDP_T1_FAST_ROIs_R_temp_fusif_cortex_ant	2021	Elliott LT	33875891	European	33219
ubm-b-99	IDP_T1_FAST_ROIs_R_temp_fusif_cortex_ant || id:ubm-b-99	Inverse variance weighted	3	-0.0300856	0.00970638	0.001938	-0.0491101	-0.0110611	0.970362	0.952076	0.989	IDP_T1_FAST_ROIs_R_temp_fusif_cortex_ant	2021	Elliott LT	33875891	European	33219
ukb-a-108	Non-cancer illness code self-reported: high cholesterol || id:ukb-a-108	MR Egger	41	0.0197391	0.0307469	0.524638	-0.0405248	0.0800029	1.01994	0.960285	1.08329	Non-cancer illness code self-reported: high cholesterol	2017	Neale		European	337159
ukb-a-108	Non-cancer illness code self-reported: high cholesterol || id:ukb-a-108	Weighted median	41	0.0234621	0.0210265	0.264492	-0.0177498	0.0646741	1.02374	0.982407	1.06681	Non-cancer illness code self-reported: high cholesterol	2017	Neale		European	337159
ukb-a-108	Non-cancer illness code self-reported: high cholesterol || id:ukb-a-108	Inverse variance weighted	41	0.0434015	0.0154704	0.00502464	0.0130795	0.0737236	1.04436	1.01317	1.07651	Non-cancer illness code self-reported: high cholesterol	2017	Neale		European	337159
ukb-a-11	Morning/evening person (chronotype) || id:ukb-a-11	MR Egger	55	0.0291248	0.0413046	0.483821	-0.0518321	0.110082	1.02955	0.949488	1.11637	Morning/evening person (chronotype)	2017	Neale		European	301143
ukb-a-11	Morning/evening person (chronotype) || id:ukb-a-11	Weighted median	55	0.0416224	0.0102013	4.50115e-05	0.0216279	0.0616168	1.0425	1.02186	1.06355	Morning/evening person (chronotype)	2017	Neale		European	301143
ukb-a-11	Morning/evening person (chronotype) || id:ukb-a-11	Inverse variance weighted	55	0.0252795	0.0103503	0.0145903	0.0049929	0.0455661	1.0256	1.00501	1.04662	Morning/evening person (chronotype)	2017	Neale		European	301143
ukb-a-12	Nap during day || id:ukb-a-12	MR Egger	38	0.28821	0.109366	0.0123225	0.0738518	0.502568	1.33404	1.07665	1.65296	Nap during day	2017	Neale		European	337074
ukb-a-12	Nap during day || id:ukb-a-12	Weighted median	38	0.093712	0.021071	8.6901e-06	0.0524128	0.135011	1.09824	1.05381	1.14455	Nap during day	2017	Neale		European	337074
ukb-a-12	Nap during day || id:ukb-a-12	Inverse variance weighted	38	0.0926225	0.0223884	3.5176e-05	0.0487413	0.136504	1.09705	1.04995	1.14626	Nap during day	2017	Neale		European	337074
ukb-a-121	Treatment/medication code: simvastatin || id:ukb-a-121	MR Egger	21	0.0139285	0.0709211	0.846387	-0.125077	0.152934	1.01403	0.882429	1.16525	Treatment/medication code: simvastatin	2017	Neale		European	337159
ukb-a-121	Treatment/medication code: simvastatin || id:ukb-a-121	Weighted median	21	0.0409882	0.0367605	0.264847	-0.0310623	0.113039	1.04184	0.969415	1.11968	Treatment/medication code: simvastatin	2017	Neale		European	337159
ukb-a-121	Treatment/medication code: simvastatin || id:ukb-a-121	Inverse variance weighted	21	0.0685754	0.0314388	0.0291664	0.00695523	0.130196	1.07098	1.00698	1.13905	Treatment/medication code: simvastatin	2017	Neale		European	337159
ukb-a-13	Sleeplessness / insomnia || id:ukb-a-13	MR Egger	21	0.252888	0.210023	0.243338	-0.158756	0.664533	1.28774	0.853204	1.94358	Sleeplessness / insomnia	2017	Neale		European	336965
ukb-a-13	Sleeplessness / insomnia || id:ukb-a-13	Weighted median	21	0.180784	0.0256265	1.73129e-12	0.130556	0.231012	1.19816	1.13946	1.25987	Sleeplessness / insomnia	2017	Neale		European	336965
ukb-a-13	Sleeplessness / insomnia || id:ukb-a-13	Inverse variance weighted	21	0.128639	0.0364199	0.00041229	0.0572554	0.200022	1.13728	1.05893	1.22143	Sleeplessness / insomnia	2017	Neale		European	336965
ukb-a-17	Past tobacco smoking || id:ukb-a-17	MR Egger	27	-0.0190922	0.0561832	0.73683	-0.129211	0.0910268	0.981089	0.878788	1.0953	Past tobacco smoking	2017	Neale		European	310749
ukb-a-17	Past tobacco smoking || id:ukb-a-17	Weighted median	27	-0.0211697	0.0117033	0.0704728	-0.0441082	0.00176884	0.979053	0.95685	1.00177	Past tobacco smoking	2017	Neale		European	310749
ukb-a-17	Past tobacco smoking || id:ukb-a-17	Inverse variance weighted	27	-0.0251141	0.0114636	0.0284693	-0.0475828	-0.00264533	0.975199	0.953532	0.997358	Past tobacco smoking	2017	Neale		European	310749
ukb-a-176	Treatment/medication code: atorvastatin || id:ukb-a-176	MR Egger	12	0.0229916	0.149536	0.880863	-0.270099	0.316083	1.02326	0.763304	1.37174	Treatment/medication code: atorvastatin	2017	Neale		European	337159
ukb-a-176	Treatment/medication code: atorvastatin || id:ukb-a-176	Weighted median	12	0.221501	0.080967	0.00622481	0.0628059	0.380196	1.24795	1.06482	1.46257	Treatment/medication code: atorvastatin	2017	Neale		European	337159
ukb-a-176	Treatment/medication code: atorvastatin || id:ukb-a-176	Inverse variance weighted	12	0.181977	0.0715241	0.0109505	0.0417898	0.322164	1.19959	1.04268	1.38011	Treatment/medication code: atorvastatin	2017	Neale		European	337159
ukb-a-191	Treatment/medication code: ezetimibe || id:ukb-a-191	MR Egger	5	0.933068	1.06488	0.445413	-1.1541	3.02024	2.5423	0.31534	20.4962	Treatment/medication code: ezetimibe	2017	Neale		European	337159
ukb-a-191	Treatment/medication code: ezetimibe || id:ukb-a-191	Weighted median	5	0.61197	0.28811	0.033663	0.0472745	1.17666	1.84406	1.04841	3.24354	Treatment/medication code: ezetimibe	2017	Neale		European	337159
ukb-a-191	Treatment/medication code: ezetimibe || id:ukb-a-191	Inverse variance weighted	5	0.674438	0.298418	0.0238184	0.0895391	1.25934	1.96293	1.09367	3.52309	Treatment/medication code: ezetimibe	2017	Neale		European	337159
ukb-a-196	Fluid intelligence score || id:ukb-a-196	MR Egger	25	-0.0554445	0.0203272	0.0120019	-0.0952859	-0.0156031	0.946064	0.909113	0.984518	Fluid intelligence score	2017	Neale		European	108818
ukb-a-196	Fluid intelligence score || id:ukb-a-196	Weighted median	25	-0.00928805	0.00398061	0.0196312	-0.01709	-0.00148605	0.990755	0.983055	0.998515	Fluid intelligence score	2017	Neale		European	108818
ukb-a-196	Fluid intelligence score || id:ukb-a-196	Inverse variance weighted	25	-0.00956725	0.00446206	0.0320223	-0.0183129	-0.000821609	0.990478	0.981854	0.999179	Fluid intelligence score	2017	Neale		European	108818
ukb-a-200	Suffer from 'nerves' || id:ukb-a-200	MR Egger	7	0.437261	0.253016	0.144528	-0.0586512	0.933173	1.54846	0.943036	2.54256	Suffer from 'nerves'	2017	Neale		European	325248
ukb-a-200	Suffer from 'nerves' || id:ukb-a-200	Weighted median	7	0.272055	0.061592	1.0006e-05	0.151334	0.392775	1.31266	1.16339	1.48108	Suffer from 'nerves'	2017	Neale		European	325248
ukb-a-200	Suffer from 'nerves' || id:ukb-a-200	Inverse variance weighted	7	0.269976	0.0401019	1.6705e-11	0.191376	0.348576	1.30993	1.21092	1.41705	Suffer from 'nerves'	2017	Neale		European	325248
ukb-a-22	Number of self-reported non-cancer illnesses || id:ukb-a-22	MR Egger	14	0.131824	0.146123	0.38473	-0.154576	0.418224	1.14091	0.856778	1.51926	Number of self-reported non-cancer illnesses	2017	Neale		European	337159
ukb-a-22	Number of self-reported non-cancer illnesses || id:ukb-a-22	Weighted median	14	0.0327155	0.0214028	0.126372	-0.00923389	0.074665	1.03326	0.990809	1.07752	Number of self-reported non-cancer illnesses	2017	Neale		European	337159
ukb-a-22	Number of self-reported non-cancer illnesses || id:ukb-a-22	Inverse variance weighted	14	0.0699426	0.0258435	0.00680195	0.0192893	0.120596	1.07245	1.01948	1.12817	Number of self-reported non-cancer illnesses	2017	Neale		European	337159
ukb-a-228	Home area population density - urban or rural: Scotland - Large Urban Area || id:ukb-a-228	MR Egger	161	-0.121904	0.0434373	0.00563584	-0.207041	-0.0367671	0.885233	0.812986	0.963901	Home area population density - urban or rural: Scotland - Large Urban Area	2017	Neale		European	333997
ukb-a-228	Home area population density - urban or rural: Scotland - Large Urban Area || id:ukb-a-228	Weighted median	161	-0.0685316	0.0243949	0.00496553	-0.116346	-0.0207176	0.933764	0.890168	0.979496	Home area population density - urban or rural: Scotland - Large Urban Area	2017	Neale		European	333997
ukb-a-228	Home area population density - urban or rural: Scotland - Large Urban Area || id:ukb-a-228	Inverse variance weighted	161	-0.0376405	0.0189358	0.0468337	-0.0747546	-0.000526431	0.963059	0.927971	0.999474	Home area population density - urban or rural: Scotland - Large Urban Area	2017	Neale		European	333997
ukb-a-230	Neuroticism score || id:ukb-a-230	MR Egger	35	0.0295635	0.0403915	0.469381	-0.0496038	0.108731	1.03	0.951606	1.11486	Neuroticism score	2017	Neale		European	274108
ukb-a-230	Neuroticism score || id:ukb-a-230	Weighted median	35	0.0304694	0.00380129	1.0965e-15	0.0230189	0.0379199	1.03094	1.02329	1.03865	Neuroticism score	2017	Neale		European	274108
ukb-a-230	Neuroticism score || id:ukb-a-230	Inverse variance weighted	35	0.0295513	0.00493161	2.06997e-09	0.0198853	0.0392173	1.02999	1.02008	1.04	Neuroticism score	2017	Neale		European	274108
ukb-a-239	Loneliness isolation || id:ukb-a-239	MR Egger	3	0.233877	0.886863	0.835852	-1.50437	1.97213	1.26349	0.222156	7.18596	Loneliness isolation	2017	Neale		European	332263
ukb-a-239	Loneliness isolation || id:ukb-a-239	Weighted median	3	0.483644	0.105694	4.74258e-06	0.276482	0.690805	1.62197	1.31848	1.99532	Loneliness isolation	2017	Neale		European	332263
ukb-a-239	Loneliness isolation || id:ukb-a-239	Inverse variance weighted	3	0.52795	0.0916499	8.38634e-09	0.348316	0.707583	1.69545	1.41668	2.02908	Loneliness isolation	2017	Neale		European	332263
ukb-a-24	Number of treatments/medications taken || id:ukb-a-24	MR Egger	14	0.138323	0.11746	0.261776	-0.0918982	0.368544	1.14835	0.912198	1.44563	Number of treatments/medications taken	2017	Neale		European	337159
ukb-a-24	Number of treatments/medications taken || id:ukb-a-24	Weighted median	14	0.115514	0.0261742	1.01811e-05	0.0642129	0.166816	1.12245	1.06632	1.18154	Number of treatments/medications taken	2017	Neale		European	337159
ukb-a-24	Number of treatments/medications taken || id:ukb-a-24	Inverse variance weighted	14	0.130882	0.0268409	1.08133e-06	0.0782742	0.18349	1.13983	1.08142	1.2014	Number of treatments/medications taken	2017	Neale		European	337159
ukb-a-240	Guilty feelings || id:ukb-a-240	MR Egger	9	0.816711	0.747269	0.310605	-0.647935	2.28136	2.26304	0.523125	9.78996	Guilty feelings	2017	Neale		European	328769
ukb-a-240	Guilty feelings || id:ukb-a-240	Weighted median	9	0.192465	0.056338	0.000634881	0.0820426	0.302887	1.21223	1.0855	1.35376	Guilty feelings	2017	Neale		European	328769
ukb-a-240	Guilty feelings || id:ukb-a-240	Inverse variance weighted	9	0.186418	0.072752	0.0103959	0.0438239	0.329012	1.20493	1.0448	1.38959	Guilty feelings	2017	Neale		European	328769
ukb-a-241	Risk taking || id:ukb-a-241	MR Egger	7	0.199195	0.39772	0.637748	-0.580337	0.978726	1.22042	0.55971	2.66106	Risk taking	2017	Neale		European	325821
ukb-a-241	Risk taking || id:ukb-a-241	Weighted median	7	0.157117	0.0659641	0.0172256	0.0278274	0.286407	1.17013	1.02822	1.33163	Risk taking	2017	Neale		European	325821
ukb-a-241	Risk taking || id:ukb-a-241	Inverse variance weighted	7	0.132105	0.0670743	0.0488915	0.000639646	0.263571	1.14123	1.00064	1.30157	Risk taking	2017	Neale		European	325821
ukb-a-243	Frequency of unenthusiasm / disinterest in last 2 weeks || id:ukb-a-243	MR Egger	3	2.44963	1.81791	0.40644	-1.11346	6.01273	11.5841	0.328419	408.598	Frequency of unenthusiasm / disinterest in last 2 weeks	2017	Neale		European	326730
ukb-a-243	Frequency of unenthusiasm / disinterest in last 2 weeks || id:ukb-a-243	Weighted median	3	0.222081	0.0664927	0.000837985	0.0917555	0.352407	1.24867	1.0961	1.42249	Frequency of unenthusiasm / disinterest in last 2 weeks	2017	Neale		European	326730
ukb-a-243	Frequency of unenthusiasm / disinterest in last 2 weeks || id:ukb-a-243	Inverse variance weighted	3	0.250591	0.0477373	1.52624e-07	0.157026	0.344156	1.28478	1.17003	1.4108	Frequency of unenthusiasm / disinterest in last 2 weeks	2017	Neale		European	326730
ukb-a-245	Frequency of tiredness / lethargy in last 2 weeks || id:ukb-a-245	MR Egger	4	0.247572	0.170255	0.283123	-0.0861276	0.581272	1.28091	0.917477	1.78831	Frequency of tiredness / lethargy in last 2 weeks	2017	Neale		European	327528
ukb-a-245	Frequency of tiredness / lethargy in last 2 weeks || id:ukb-a-245	Weighted median	4	0.249205	0.0458845	5.59974e-08	0.159271	0.339138	1.283	1.17266	1.40374	Frequency of tiredness / lethargy in last 2 weeks	2017	Neale		European	327528
ukb-a-245	Frequency of tiredness / lethargy in last 2 weeks || id:ukb-a-245	Inverse variance weighted	4	0.271062	0.030084	2.05781e-19	0.212097	0.330026	1.31136	1.23627	1.391	Frequency of tiredness / lethargy in last 2 weeks	2017	Neale		European	327528
ukb-a-248	Body mass index (BMI) || id:ukb-a-248	MR Egger	197	0.00598427	0.0159536	0.707991	-0.0252849	0.0372534	1.006	0.975032	1.03796	Body mass index (BMI)	2017	Neale		European	336107
ukb-a-248	Body mass index (BMI) || id:ukb-a-248	Weighted median	197	0.0399918	0.00484535	1.53626e-16	0.0304949	0.0494887	1.0408	1.03096	1.05073	Body mass index (BMI)	2017	Neale		European	336107
ukb-a-248	Body mass index (BMI) || id:ukb-a-248	Inverse variance weighted	197	0.0430667	0.00474268	1.07904e-19	0.0337711	0.0523624	1.04401	1.03435	1.05376	Body mass index (BMI)	2017	Neale		European	336107
ukb-a-249	Weight || id:ukb-a-249	MR Egger	228	0.00740457	0.0137907	0.591848	-0.0196252	0.0344343	1.00743	0.980566	1.03503	Weight	2017	Neale		European	336227
ukb-a-249	Weight || id:ukb-a-249	Weighted median	228	0.029048	0.00461036	2.965e-10	0.0200117	0.0380843	1.02947	1.02021	1.03882	Weight	2017	Neale		European	336227
ukb-a-249	Weight || id:ukb-a-249	Inverse variance weighted	228	0.0322443	0.00447909	6.07156e-13	0.0234653	0.0410234	1.03277	1.02374	1.04188	Weight	2017	Neale		European	336227
ukb-a-25	Alcohol intake frequency. || id:ukb-a-25	MR Egger	26	0.0250124	0.0306999	0.423233	-0.0351595	0.0851843	1.02533	0.965451	1.08892	Alcohol intake frequency.	2017	Neale		European	336965
ukb-a-25	Alcohol intake frequency. || id:ukb-a-25	Weighted median	26	0.0328797	0.009572	0.000592591	0.0141185	0.0516408	1.03343	1.01422	1.053	Alcohol intake frequency.	2017	Neale		European	336965
ukb-a-25	Alcohol intake frequency. || id:ukb-a-25	Inverse variance weighted	26	0.0356581	0.00921017	0.000108125	0.0176061	0.05371	1.0363	1.01776	1.05518	Alcohol intake frequency.	2017	Neale		European	336965
ukb-a-251	Overall health rating || id:ukb-a-251	MR Egger	32	0.273969	0.079594	0.0017216	0.117965	0.429973	1.31517	1.1252	1.53722	Overall health rating	2017	Neale		European	336020
ukb-a-251	Overall health rating || id:ukb-a-251	Weighted median	32	0.193149	0.0188198	1.03361e-24	0.156262	0.230036	1.21306	1.16913	1.25864	Overall health rating	2017	Neale		European	336020
ukb-a-251	Overall health rating || id:ukb-a-251	Inverse variance weighted	32	0.211586	0.0162774	1.24364e-38	0.179682	0.243489	1.23564	1.19684	1.27569	Overall health rating	2017	Neale		European	336020
ukb-a-264	Body fat percentage || id:ukb-a-264	MR Egger	168	0.00121751	0.0290017	0.966565	-0.0556257	0.0580607	1.00122	0.945893	1.05978	Body fat percentage	2017	Neale		European	331117
ukb-a-264	Body fat percentage || id:ukb-a-264	Weighted median	168	0.0414345	0.00730581	1.41594e-08	0.0271152	0.0557539	1.0423	1.02749	1.05734	Body fat percentage	2017	Neale		European	331117
ukb-a-264	Body fat percentage || id:ukb-a-264	Inverse variance weighted	168	0.0455591	0.00748198	1.13493e-09	0.0308944	0.0602238	1.04661	1.03138	1.06207	Body fat percentage	2017	Neale		European	331117
ukb-a-266	Whole body fat-free mass || id:ukb-a-266	MR Egger	296	0.00744819	0.0131163	0.570566	-0.0182598	0.0331562	1.00748	0.981906	1.03371	Whole body fat-free mass	2017	Neale		European	331291
ukb-a-266	Whole body fat-free mass || id:ukb-a-266	Weighted median	296	0.00975932	0.00537998	0.0696765	-0.000785433	0.0203041	1.00981	0.999215	1.02051	Whole body fat-free mass	2017	Neale		European	331291
ukb-a-266	Whole body fat-free mass || id:ukb-a-266	Inverse variance weighted	296	0.0106307	0.00477269	0.025921	0.00127619	0.0199851	1.01069	1.00128	1.02019	Whole body fat-free mass	2017	Neale		European	331291
ukb-a-267	Whole body water mass || id:ukb-a-267	MR Egger	291	0.00756533	0.0128285	0.555834	-0.0175785	0.0327092	1.00759	0.982575	1.03325	Whole body water mass	2017	Neale		European	331315
ukb-a-267	Whole body water mass || id:ukb-a-267	Weighted median	291	0.0120913	0.00524324	0.0211065	0.00181455	0.022368	1.01216	1.00182	1.02262	Whole body water mass	2017	Neale		European	331315
ukb-a-267	Whole body water mass || id:ukb-a-267	Inverse variance weighted	291	0.00939478	0.00470224	0.0457236	0.000178383	0.0186112	1.00944	1.00018	1.01879	Whole body water mass	2017	Neale		European	331315
ukb-a-274	Leg fat percentage (right) || id:ukb-a-274	MR Egger	155	0.0374635	0.0359238	0.298657	-0.032947	0.107874	1.03817	0.96759	1.11391	Leg fat percentage (right)	2017	Neale		European	331296
ukb-a-274	Leg fat percentage (right) || id:ukb-a-274	Weighted median	155	0.078996	0.00897555	1.35312e-18	0.0614039	0.0965881	1.0822	1.06333	1.10141	Leg fat percentage (right)	2017	Neale		European	331296
ukb-a-274	Leg fat percentage (right) || id:ukb-a-274	Inverse variance weighted	155	0.074807	0.00890321	4.38011e-17	0.0573567	0.0922573	1.07768	1.05903	1.09665	Leg fat percentage (right)	2017	Neale		European	331296
ukb-a-275	Leg fat mass (right) || id:ukb-a-275	MR Egger	170	0.0299974	0.0236785	0.206957	-0.0164124	0.0764073	1.03045	0.983722	1.0794	Leg fat mass (right)	2017	Neale		European	331293
ukb-a-275	Leg fat mass (right) || id:ukb-a-275	Weighted median	170	0.056059	0.00644986	3.57642e-18	0.0434173	0.0687008	1.05766	1.04437	1.07112	Leg fat mass (right)	2017	Neale		European	331293
ukb-a-275	Leg fat mass (right) || id:ukb-a-275	Inverse variance weighted	170	0.0593159	0.00649528	6.71448e-20	0.0465852	0.0720467	1.06111	1.04769	1.07471	Leg fat mass (right)	2017	Neale		European	331293
ukb-a-277	Leg predicted mass (right) || id:ukb-a-277	MR Egger	253	0.000331973	0.0155289	0.982961	-0.0301047	0.0307686	1.00033	0.970344	1.03125	Leg predicted mass (right)	2017	Neale		European	331285
ukb-a-277	Leg predicted mass (right) || id:ukb-a-277	Weighted median	253	0.0143263	0.00598422	0.016665	0.00259725	0.0260554	1.01443	1.0026	1.0264	Leg predicted mass (right)	2017	Neale		European	331285
ukb-a-277	Leg predicted mass (right) || id:ukb-a-277	Inverse variance weighted	253	0.0173662	0.00538599	0.00126267	0.00680968	0.0279228	1.01752	1.00683	1.02832	Leg predicted mass (right)	2017	Neale		European	331285
ukb-a-278	Leg fat percentage (left) || id:ukb-a-278	MR Egger	158	0.00185943	0.0378842	0.960917	-0.0723936	0.0761125	1.00186	0.930165	1.07908	Leg fat percentage (left)	2017	Neale		European	331278
ukb-a-278	Leg fat percentage (left) || id:ukb-a-278	Weighted median	158	0.075864	0.00926013	2.55773e-16	0.0577141	0.0940138	1.07882	1.05941	1.09857	Leg fat percentage (left)	2017	Neale		European	331278
ukb-a-278	Leg fat percentage (left) || id:ukb-a-278	Inverse variance weighted	158	0.0765611	0.00989406	1.00922e-14	0.0571688	0.0959535	1.07957	1.05883	1.10071	Leg fat percentage (left)	2017	Neale		European	331278
ukb-a-279	Leg fat mass (left) || id:ukb-a-279	MR Egger	170	0.0376519	0.0245404	0.126841	-0.0104472	0.085751	1.03837	0.989607	1.08954	Leg fat mass (left)	2017	Neale		European	331275
ukb-a-279	Leg fat mass (left) || id:ukb-a-279	Weighted median	170	0.0568836	0.00653821	3.31361e-18	0.0440687	0.0696985	1.05853	1.04505	1.07218	Leg fat mass (left)	2017	Neale		European	331275
ukb-a-279	Leg fat mass (left) || id:ukb-a-279	Inverse variance weighted	170	0.0591697	0.0068267	4.42095e-18	0.0457894	0.07255	1.06096	1.04685	1.07525	Leg fat mass (left)	2017	Neale		European	331275
ukb-a-281	Leg predicted mass (left) || id:ukb-a-281	MR Egger	253	0.00238001	0.0154125	0.877402	-0.0278286	0.0325886	1.00238	0.972555	1.03313	Leg predicted mass (left)	2017	Neale		European	331253
ukb-a-281	Leg predicted mass (left) || id:ukb-a-281	Weighted median	253	0.0145056	0.00597305	0.0151608	0.00279846	0.0262128	1.01461	1.0028	1.02656	Leg predicted mass (left)	2017	Neale		European	331253
ukb-a-281	Leg predicted mass (left) || id:ukb-a-281	Inverse variance weighted	253	0.0161903	0.00539008	0.00266694	0.00562578	0.0267549	1.01632	1.00564	1.02712	Leg predicted mass (left)	2017	Neale		European	331253
ukb-a-282	Arm fat percentage (right) || id:ukb-a-282	MR Egger	151	0.000807924	0.027668	0.976744	-0.0534214	0.0550373	1.00081	0.94798	1.05658	Arm fat percentage (right)	2017	Neale		European	331249
ukb-a-282	Arm fat percentage (right) || id:ukb-a-282	Weighted median	151	0.0477442	0.00767425	4.92915e-10	0.0327026	0.0627857	1.0489	1.03324	1.0648	Arm fat percentage (right)	2017	Neale		European	331249
ukb-a-282	Arm fat percentage (right) || id:ukb-a-282	Inverse variance weighted	151	0.0449875	0.00780764	8.31305e-09	0.0296845	0.0602905	1.04601	1.03013	1.06215	Arm fat percentage (right)	2017	Neale		European	331249
ukb-a-283	Arm fat mass (right) || id:ukb-a-283	MR Egger	161	0.00508935	0.0184899	0.783481	-0.0311509	0.0413296	1.0051	0.969329	1.0422	Arm fat mass (right)	2017	Neale		European	331226
ukb-a-283	Arm fat mass (right) || id:ukb-a-283	Weighted median	161	0.0398883	0.0055623	7.43513e-13	0.0289862	0.0507904	1.04069	1.02941	1.0521	Arm fat mass (right)	2017	Neale		European	331226
ukb-a-283	Arm fat mass (right) || id:ukb-a-283	Inverse variance weighted	161	0.0410763	0.0054002	2.81753e-14	0.0304919	0.0516606	1.04193	1.03096	1.05302	Arm fat mass (right)	2017	Neale		European	331226
ukb-a-286	Arm fat percentage (left) || id:ukb-a-286	MR Egger	153	0.00188646	0.026768	0.943909	-0.0505788	0.0543517	1.00189	0.950679	1.05586	Arm fat percentage (left)	2017	Neale		European	331198
ukb-a-286	Arm fat percentage (left) || id:ukb-a-286	Weighted median	153	0.0481591	0.00750678	1.40432e-10	0.0334459	0.0628724	1.04934	1.03401	1.06489	Arm fat percentage (left)	2017	Neale		European	331198
ukb-a-286	Arm fat percentage (left) || id:ukb-a-286	Inverse variance weighted	153	0.0500157	0.00773459	1.00306e-10	0.0348559	0.0651755	1.05129	1.03547	1.06735	Arm fat percentage (left)	2017	Neale		European	331198
ukb-a-287	Arm fat mass (left) || id:ukb-a-287	MR Egger	162	0.00243903	0.0174689	0.889135	-0.0318	0.0366781	1.00244	0.9687	1.03736	Arm fat mass (left)	2017	Neale		European	331164
ukb-a-287	Arm fat mass (left) || id:ukb-a-287	Weighted median	162	0.0414003	0.00541603	2.10499e-14	0.0307849	0.0520158	1.04227	1.03126	1.05339	Arm fat mass (left)	2017	Neale		European	331164
ukb-a-287	Arm fat mass (left) || id:ukb-a-287	Inverse variance weighted	162	0.0431714	0.00513813	4.38342e-17	0.0331006	0.0532421	1.04412	1.03365	1.05468	Arm fat mass (left)	2017	Neale		European	331164
ukb-a-31	Alcohol usually taken with meals || id:ukb-a-31	MR Egger	10	-0.483321	0.317076	0.165939	-1.10479	0.138149	0.616732	0.33128	1.14815	Alcohol usually taken with meals	2017	Neale		European	172454
ukb-a-31	Alcohol usually taken with meals || id:ukb-a-31	Weighted median	10	-0.101507	0.0354683	0.00421084	-0.171025	-0.0319895	0.903475	0.8428	0.968517	Alcohol usually taken with meals	2017	Neale		European	172454
ukb-a-31	Alcohol usually taken with meals || id:ukb-a-31	Inverse variance weighted	10	-0.138309	0.0305214	5.85506e-06	-0.198131	-0.0784875	0.870829	0.820262	0.924514	Alcohol usually taken with meals	2017	Neale		European	172454
ukb-a-310	Taking other prescription medications || id:ukb-a-310	MR Egger	8	0.677942	0.2799	0.0517161	0.129338	1.22655	1.96982	1.13807	3.40943	Taking other prescription medications	2017	Neale		European	336330
ukb-a-310	Taking other prescription medications || id:ukb-a-310	Weighted median	8	0.25241	0.0525111	1.53366e-06	0.149489	0.355332	1.28712	1.16124	1.42665	Taking other prescription medications	2017	Neale		European	336330
ukb-a-310	Taking other prescription medications || id:ukb-a-310	Inverse variance weighted	8	0.227377	0.0691759	0.00101283	0.0917922	0.362962	1.2553	1.09614	1.43758	Taking other prescription medications	2017	Neale		European	336330
ukb-a-32	Alcohol intake versus 10 years previously || id:ukb-a-32	MR Egger	7	0.238784	0.393884	0.570829	-0.533228	1.0108	1.2697	0.586708	2.74779	Alcohol intake versus 10 years previously	2017	Neale		European	313248
ukb-a-32	Alcohol intake versus 10 years previously || id:ukb-a-32	Weighted median	7	0.0933939	0.0342176	0.00634467	0.0263275	0.16046	1.09789	1.02668	1.17405	Alcohol intake versus 10 years previously	2017	Neale		European	313248
ukb-a-32	Alcohol intake versus 10 years previously || id:ukb-a-32	Inverse variance weighted	7	0.0884923	0.0384233	0.0212737	0.0131827	0.163802	1.09253	1.01327	1.17798	Alcohol intake versus 10 years previously	2017	Neale		European	313248
ukb-a-320	Age at last live birth || id:ukb-a-320	MR Egger	3	-0.188371	0.113948	0.346335	-0.411709	0.0349661	0.828307	0.662517	1.03558	Age at last live birth	2017	Neale		European	123676
ukb-a-320	Age at last live birth || id:ukb-a-320	Weighted median	3	-0.049039	0.0200904	0.0146498	-0.0884162	-0.00966192	0.952144	0.91538	0.990385	Age at last live birth	2017	Neale		European	123676
ukb-a-320	Age at last live birth || id:ukb-a-320	Inverse variance weighted	3	-0.0441112	0.0175985	0.0121923	-0.0786043	-0.00961809	0.956848	0.924406	0.990428	Age at last live birth	2017	Neale		European	123676
ukb-a-388	Hip circumference || id:ukb-a-388	MR Egger	185	0.000202675	0.0165059	0.990216	-0.0321489	0.0325543	1.0002	0.968362	1.03309	Hip circumference	2017	Neale		European	336601
ukb-a-388	Hip circumference || id:ukb-a-388	Weighted median	185	0.0186077	0.00503853	0.00022156	0.00873215	0.0284832	1.01878	1.00877	1.02889	Hip circumference	2017	Neale		European	336601
ukb-a-388	Hip circumference || id:ukb-a-388	Inverse variance weighted	185	0.021985	0.00486161	6.12099e-06	0.0124563	0.0315138	1.02223	1.01253	1.03202	Hip circumference	2017	Neale		European	336601
ukb-a-389	Standing height || id:ukb-a-389	MR Egger	447	-0.00450843	0.00579739	0.437179	-0.0158713	0.00685445	0.995502	0.984254	1.00688	Standing height	2017	Neale		European	336474
ukb-a-389	Standing height || id:ukb-a-389	Weighted median	447	-0.0032193	0.00297812	0.279704	-0.00905641	0.00261781	0.996786	0.990984	1.00262	Standing height	2017	Neale		European	336474
ukb-a-389	Standing height || id:ukb-a-389	Inverse variance weighted	447	-0.0065352	0.00253331	0.00988858	-0.0115005	-0.0015699	0.993486	0.988565	0.998431	Standing height	2017	Neale		European	336474
ukb-a-399	Qualifications: A levels/AS levels or equivalent || id:ukb-a-399	MR Egger	38	-0.0841921	0.144809	0.564593	-0.368018	0.199634	0.919255	0.692105	1.22096	Qualifications: A levels/AS levels or equivalent	2017	Neale		European	334070
ukb-a-399	Qualifications: A levels/AS levels or equivalent || id:ukb-a-399	Weighted median	38	-0.0777521	0.0267107	0.00360397	-0.130105	-0.0253991	0.925194	0.878003	0.974921	Qualifications: A levels/AS levels or equivalent	2017	Neale		European	334070
ukb-a-399	Qualifications: A levels/AS levels or equivalent || id:ukb-a-399	Inverse variance weighted	38	-0.0839365	0.0240711	0.000488439	-0.131116	-0.036757	0.91949	0.877116	0.96391	Qualifications: A levels/AS levels or equivalent	2017	Neale		European	334070
ukb-a-418	Illness injury bereavement stress in last 2 years: Financial difficulties || id:ukb-a-418	MR Egger	3	1.14839	2.15568	0.688385	-3.07675	5.37352	3.1531	0.0461091	215.62	Illness injury bereavement stress in last 2 years: Financial difficulties	2017	Neale		European	335219
ukb-a-418	Illness injury bereavement stress in last 2 years: Financial difficulties || id:ukb-a-418	Weighted median	3	0.399491	0.128758	0.00191793	0.147126	0.651857	1.49107	1.1585	1.9191	Illness injury bereavement stress in last 2 years: Financial difficulties	2017	Neale		European	335219
ukb-a-418	Illness injury bereavement stress in last 2 years: Financial difficulties || id:ukb-a-418	Inverse variance weighted	3	0.408124	0.196297	0.037607	0.0233815	0.792867	1.50399	1.02366	2.20972	Illness injury bereavement stress in last 2 years: Financial difficulties	2017	Neale		European	335219
ukb-a-437	Vascular/heart problems diagnosed by doctor: High blood pressure || id:ukb-a-437	MR Egger	115	0.00217012	0.0336815	0.948741	-0.0638456	0.0681858	1.00217	0.93815	1.07056	Vascular/heart problems diagnosed by doctor: High blood pressure	2017	Neale		European	336683
ukb-a-437	Vascular/heart problems diagnosed by doctor: High blood pressure || id:ukb-a-437	Weighted median	115	0.00945844	0.0130517	0.468643	-0.0161229	0.0350398	1.0095	0.984006	1.03566	Vascular/heart problems diagnosed by doctor: High blood pressure	2017	Neale		European	336683
ukb-a-437	Vascular/heart problems diagnosed by doctor: High blood pressure || id:ukb-a-437	Inverse variance weighted	115	0.0289115	0.0111639	0.00960537	0.00703016	0.0507927	1.02933	1.00705	1.0521	Vascular/heart problems diagnosed by doctor: High blood pressure	2017	Neale		European	336683
ukb-a-448	Medication for cholesterol blood pressure diabetes or take exogenous hormones: Cholesterol lowering medication || id:ukb-a-448	MR Egger	21	0.0063131	0.0473049	0.895237	-0.0864046	0.0990308	1.00633	0.917223	1.1041	Medication for cholesterol blood pressure diabetes or take exogenous hormones: Cholesterol lowering medication	2017	Neale		European	180203
ukb-a-448	Medication for cholesterol blood pressure diabetes or take exogenous hormones: Cholesterol lowering medication || id:ukb-a-448	Weighted median	21	0.0393737	0.0238538	0.0988154	-0.00737979	0.0861271	1.04016	0.992647	1.08994	Medication for cholesterol blood pressure diabetes or take exogenous hormones: Cholesterol lowering medication	2017	Neale		European	180203
ukb-a-448	Medication for cholesterol blood pressure diabetes or take exogenous hormones: Cholesterol lowering medication || id:ukb-a-448	Inverse variance weighted	21	0.057892	0.0187556	0.00202428	0.021131	0.0946531	1.0596	1.02136	1.09928	Medication for cholesterol blood pressure diabetes or take exogenous hormones: Cholesterol lowering medication	2017	Neale		European	180203
ukb-a-45	Mood swings || id:ukb-a-45	MR Egger	25	0.730061	0.230961	0.00436695	0.277377	1.18274	2.07521	1.31966	3.26332	Mood swings	2017	Neale		European	329428
ukb-a-45	Mood swings || id:ukb-a-45	Weighted median	25	0.200788	0.0318794	3.00833e-10	0.138304	0.263271	1.22237	1.14832	1.30118	Mood swings	2017	Neale		European	329428
ukb-a-45	Mood swings || id:ukb-a-45	Inverse variance weighted	25	0.187685	0.0363615	2.44801e-07	0.116416	0.258953	1.20645	1.12346	1.29557	Mood swings	2017	Neale		European	329428
ukb-a-452	Medication for pain relief constipation heartburn: Aspirin || id:ukb-a-452	MR Egger	7	0.104105	0.140175	0.49107	-0.170637	0.378848	1.10972	0.843128	1.4606	Medication for pain relief constipation heartburn: Aspirin	2017	Neale		European	333581
ukb-a-452	Medication for pain relief constipation heartburn: Aspirin || id:ukb-a-452	Weighted median	7	0.0935061	0.0570292	0.101085	-0.0182711	0.205283	1.09802	0.981895	1.22787	Medication for pain relief constipation heartburn: Aspirin	2017	Neale		European	333581
ukb-a-452	Medication for pain relief constipation heartburn: Aspirin || id:ukb-a-452	Inverse variance weighted	7	0.108285	0.0482496	0.0248156	0.0137155	0.202854	1.11437	1.01381	1.22489	Medication for pain relief constipation heartburn: Aspirin	2017	Neale		European	333581
ukb-a-47	Irritability || id:ukb-a-47	MR Egger	15	0.205164	0.394498	0.611762	-0.568052	0.978379	1.22773	0.566628	2.66014	Irritability	2017	Neale		European	322668
ukb-a-47	Irritability || id:ukb-a-47	Weighted median	15	0.15527	0.0433997	0.000346679	0.0702061	0.240333	1.16797	1.07273	1.27167	Irritability	2017	Neale		European	322668
ukb-a-47	Irritability || id:ukb-a-47	Inverse variance weighted	15	0.14054	0.0612147	0.0216841	0.0205594	0.260521	1.1509	1.02077	1.29761	Irritability	2017	Neale		European	322668
ukb-a-470	Pain type(s) experienced in last month: None of the above || id:ukb-a-470	MR Egger	8	-0.262102	0.555442	0.653684	-1.35077	0.826565	0.769432	0.259041	2.28545	Pain type(s) experienced in last month: None of the above	2017	Neale		European	336650
ukb-a-470	Pain type(s) experienced in last month: None of the above || id:ukb-a-470	Weighted median	8	-0.162298	0.0648356	0.0123068	-0.289376	-0.0352202	0.850188	0.748731	0.965393	Pain type(s) experienced in last month: None of the above	2017	Neale		European	336650
ukb-a-470	Pain type(s) experienced in last month: None of the above || id:ukb-a-470	Inverse variance weighted	8	-0.194361	0.0815818	0.0172	-0.354261	-0.0344604	0.823361	0.701692	0.966127	Pain type(s) experienced in last month: None of the above	2017	Neale		European	336650
ukb-a-48	Sensitivity / hurt feelings || id:ukb-a-48	MR Egger	16	0.588177	0.20898	0.0137808	0.178576	0.997777	1.8007	1.19551	2.71225	Sensitivity / hurt feelings	2017	Neale		European	327832
ukb-a-48	Sensitivity / hurt feelings || id:ukb-a-48	Weighted median	16	0.192003	0.0403771	1.98195e-06	0.112864	0.271143	1.21167	1.11948	1.31146	Sensitivity / hurt feelings	2017	Neale		European	327832
ukb-a-48	Sensitivity / hurt feelings || id:ukb-a-48	Inverse variance weighted	16	0.170351	0.0409616	3.19944e-05	0.0900658	0.250635	1.18572	1.09425	1.28484	Sensitivity / hurt feelings	2017	Neale		European	327832
ukb-a-483	Types of physical activity in last 4 weeks: None of the above || id:ukb-a-483	MR Egger	5	1.00083	1.54696	0.563744	-2.03121	4.03287	2.72054	0.131176	56.4226	Types of physical activity in last 4 weeks: None of the above	2017	Neale		European	335599
ukb-a-483	Types of physical activity in last 4 weeks: None of the above || id:ukb-a-483	Weighted median	5	0.494738	0.144886	0.000638588	0.210761	0.778714	1.64007	1.23462	2.17867	Types of physical activity in last 4 weeks: None of the above	2017	Neale		European	335599
[truncated: 385 more rows]
