# Supplementary material for: Multivariate genetic architecture of poor sleep quality
Source: Front Neurosci. 2026 Jan 14;19:1647046. doi: 10.3389/fnins.2025.1647046 (PMC12846996; doi:10.3389/fnins.2025.1647046)
Supplement: Supplementary file 1 [file Data_Sheet_1.ZIP › STable/STable17.xlsx]

## Sheet: Sheet1 (2)
id	population	trait	IVW pvalue	or	or_lci95	or_uci95	nSNP
ieu-b-5067	European	Alzheimer's disease	0.536192	1.00462	0.990048	1.01941	11
ukb-d-I9_INTRACRA	European	Nontraumatic intracranial haemmorrhage	0.107995	1.01506	0.996724	1.03374	12
ukb-d-I9_STR_SAH	European	Stroke	0.00202678	1.05856	1.02099	1.09753	12
ukb-d-I9_STR_EXH	European	Ischemic stroke	0.0219041	1.03981	1.00567	1.07511	12
finngen_R12_I9_ANEURYSM	European	Cerebral aneurysm	0.931894	0.838671	0.0148332	47.4186	12
ukb-b-15749	European	TIA	0.712495	1.0035	0.985039	1.0223	11
ieu-b-7	European	Parkinson's disease	0.210932	0.178665	0.0120277	2.65398	11
finngen_R12_G6_EPLEPSY	European	Epilepsy	0.548235	2.05461	0.195811	21.5588	12
finngen_R12_I9_VASCSYND	European	Vascular syndromes of brain	0.914176	0.776663	0.00783366	77.0018	12
finngen_R12_C3_MENINGIOMA_EXALLC	European	Brain meningioma	0.967249	1.10045	0.0114072	106.16	12
finngen_R12_KRA_PSY_DEMENTIA_EXMORE	European	dementia	0.027171	6.77953	1.24083	37.0415	12
finngen_R12_VD_U	European	Vascular dementia	0.0551267	94.4979	0.904925	9868.05	12
finngen_R12_I9_SAH	European	Subarachnoid haemorrhage	0.210567	0.159232	0.00897057	2.82644	12
finngen_R12_I9_THROMBICV	European	Nonpyogenic thrombosis of intracranial venous system	0.186366	0.000916926	2.86191e-08	29.3773	12
finngen_R12_I9_CEREBAMY	European	Cerebral amyloid angiopathy	0.882246	0.15483	2.9498e-12	8.12675e+09	12
finngen_R12_I9_DISCER	European	Dissection of cerebral arteries	0.973466	1.21624	1.1893e-05	124378	12
finngen_R12_C3_ASTROCYTOMA_EXALLC	European	Brain astrocytoma	0.686082	44.4711	4.52876e-07	4.36694e+09	12
finngen_R12_CD2_BENIGN_PINEAL	European	Benign neoplasm: Pineal gland	0.726319	40.079	4.23887e-08	3.78951e+10	12
finngen_R12_C3_GBM_EXALLC	European	Brain glioblastoma	0.885354	1.9614	0.000206799	18603.1	12
finngen_R12_CD2_BENIGN_PITUITARY_CRANIPHAR	European	Benign neoplasm: Pituitary gland, craniopharyngeal duct	0.760851	2.00967	0.022444	179.949	12
