# Supplementary material for: Multivariate genetic architecture of poor sleep quality
Source: Front Neurosci. 2026 Jan 14;19:1647046. doi: 10.3389/fnins.2025.1647046 (PMC12846996; doi:10.3389/fnins.2025.1647046)
Supplement: Supplementary file 1 [file Data_Sheet_1.ZIP › STable/STable18.xlsx]

## Sheet: Sheet1
CHR	PRS Score
1	-0.033
2	-0.003
3	-0.04
4	-0.004
5	-0.007
6	-0.061
7	-0.004
8	-0.063
9	-0.003
10	-0.006
11	-0.003
12	-0.047
13	-0.058
14	-0.021
15	-0.02
16	0.02
17	0.005
18	-0.003
19	0.004
20	-0.01
21	-0.023
22	0.013
