# Supplementary material for: Multivariate genetic architecture of poor sleep quality
Source: Front Neurosci. 2026 Jan 14;19:1647046. doi: 10.3389/fnins.2025.1647046 (PMC12846996; doi:10.3389/fnins.2025.1647046)
Supplement: Supplementary file 1 [file Data_Sheet_1.ZIP › STable/STable2.xlsx]

## Sheet: Sheet1
	TFA	Ins	Und	SlD	HDD
TFA	0.0456 (0.0029)	0.3794 (0.0795)	0.603 (0.0559)	0.1974 (0.0348)	0.4083 (0.1397)
Ins	0.3794 (0.0795)	0.0056 (0.001)	0.3174 (0.103)	0.2882 (0.068)	0.5588 (0.2423)
Und	0.603 (0.0559)	0.3174 (0.103)	0.0484 (0.0046)	0.1142 (0.05)	0.3905 (0.1801)
SlD	0.1974 (0.0348)	0.2882 (0.068)	0.1142 (0.05)	0.0421 (0.0021)	0.275 (0.1061)
HDD	0.4083 (0.1397)	0.5588 (0.2423)	0.3905 (0.1801)	0.275 (0.1061)	0.0047 (0.0033)
Tir	0.556 (0.0343)	0.3546 (0.0595)	0.4317 (0.0445)	0.4616 (0.0279)	0.4534 (0.1163)
