# Supplementary material for: Multivariate genetic architecture of poor sleep quality
Source: Front Neurosci. 2026 Jan 14;19:1647046. doi: 10.3389/fnins.2025.1647046 (PMC12846996; doi:10.3389/fnins.2025.1647046)
Supplement: Supplementary file 1 [file Data_Sheet_1.ZIP › STable/STable3.xlsx]

## Sheet: Sheet1
chisq	df	p_chisq	AIC	CFI	SRMR
76.6946	9	7.30806e-13	100.695	0.933546	0.0948053
