# Supplementary material for: Multivariate genetic architecture of poor sleep quality
Source: Front Neurosci. 2026 Jan 14;19:1647046. doi: 10.3389/fnins.2025.1647046 (PMC12846996; doi:10.3389/fnins.2025.1647046)
Supplement: Supplementary file 1 [file Data_Sheet_1.ZIP › STable/STable4.xlsx]

## Sheet: Sheet1
lhs	op	rhs	Unstandardized_Estimate	Unstandardized_SE	Standardized_Est	Standardized_SE	p_value
F1	=~	TFA	0.183038	0.0111926	0.653055	0.0399337	4.10696e-60
F1	=~	Ins	0.189962	0.0245507	0.487973	0.0630656	1.01348e-14
F1	=~	Und	0.170043	0.0145361	0.563181	0.0481435	1.30549e-31
F1	=~	SlD	0.165102	0.0114069	0.450273	0.0311095	1.77433e-47
F1	=~	HDD	0.328175	0.0676059	0.592909	0.122142	1.20846e-06
F1	=~	Tir	0.213657	0.0103507	0.875432	0.0424109	1.15944e-94
TFA	~~	TFA	0.045054	0.0055263	0.573519	0.0703476	3.56023e-16
Ins	~~	Ins	0.11546	0.0270082	0.761882	0.178218	1.91137e-05
Und	~~	Und	0.0622485	0.00835736	0.682827	0.0916749	9.45196e-14
SlD	~~	SlD	0.107188	0.00636413	0.797254	0.0473356	1.18901e-63
HDD	~~	HDD	0.198665	0.205372	0.648459	0.670354	0.333374
Tir	~~	Tir	0.0139154	0.00419053	0.233618	0.0703527	0.00089801
