# Supplementary material for: Multivariate genetic architecture of poor sleep quality
Source: Front Neurosci. 2026 Jan 14;19:1647046. doi: 10.3389/fnins.2025.1647046 (PMC12846996; doi:10.3389/fnins.2025.1647046)
Supplement: Supplementary file 1 [file Data_Sheet_1.ZIP › STable/STable5a.xlsx]

## Sheet: Sheet1
GenomicLocus	uniqID	rsID	chr	pos	p	start	end	nSNPs	nGWASSNPs	nIndSigSNPs	IndSigSNPs	nLeadSNPs	LeadSNPs
1	1:201834944:A:G	rs2820309	1	201834944	2.2057431367e-10	201783682	201887457	92	74	3	rs2820309;rs10920259;rs6701026	1	rs2820309
2	1:240087582:A:G	rs12140220	1	240087582	2.01878373041e-08	240073226	240087616	11	8	2	rs12140220;rs4072234	1	rs12140220
3	5:104075130:C:T	rs6421926	5	104075130	4.85340563579e-08	103783801	104082179	33	22	1	rs6421926	1	rs6421926
4	5:153157229:C:T	rs2926851	5	153157229	3.21236432903e-09	153095918	153241171	160	76	2	rs2926851;rs13168358	1	rs2926851
5	7:1891015:C:T	rs56070303	7	1891015	7.68800413781e-10	1855531	2110850	183	140	2	rs56070303;rs868754	1	rs56070303
6	7:114291435:A:G	rs10953765	7	114291435	6.48895597977e-09	114291435	114352394	55	42	1	rs10953765	1	rs10953765
7	8:73890425:A:G	rs4588900	8	73890425	1.02102871324e-09	73874962	73983031	42	33	1	rs4588900	1	rs4588900
8	11:57499065:C:T	rs547891	11	57499065	4.48565141285e-08	57385856	57681828	103	38	1	rs547891	1	rs547891
9	11:89019737:C:T	rs598769	11	89019737	1.00009494473e-08	88874152	89055293	85	60	1	rs598769	1	rs598769
10	14:47161757:C:T	rs11625230	14	47161757	5.21442543131e-09	46957197	47416511	97	45	2	rs11625230;rs10134197	1	rs11625230
11	14:56173843:C:T	rs77168063	14	56173843	8.72371751725e-20	56030137	56173903	7	1	1	rs77168063	1	rs77168063
12	14:69703588:C:G	rs4902704	14	69703588	4.88136672311e-09	69521345	69711200	81	40	1	rs4902704	1	rs4902704
13	18:52765283:A:C	rs56403421	18	52765283	1.74531798179e-08	52765283	52827668	37	29	1	rs56403421	1	rs56403421
14	22:41359786:A:G	rs2413631	22	41359786	3.80003095419e-08	41215672	41408754	3	1	1	rs2413631	1	rs2413631
