# Supplementary material for: Multivariate genetic architecture of poor sleep quality
Source: Front Neurosci. 2026 Jan 14;19:1647046. doi: 10.3389/fnins.2025.1647046 (PMC12846996; doi:10.3389/fnins.2025.1647046)
Supplement: Supplementary file 1 [file Data_Sheet_1.ZIP › STable/STable5b.xlsx]

## Sheet: Sheet1
GENE	CHR	START	STOP	NSNPS	NPARAM	N	ZSTAT	P	SYMBOL	FDR
ENSG00000069424	1	6051526	6161253	247	41	6168799	4.1834	1.436e-05	KCNAB2	0.00362878
ENSG00000142599	1	8412457	8877702	516	19	6168799	4.4452	4.3896e-06	RERE	0.00183292
ENSG00000127483	1	21069154	21113816	65	9	6168799	3.054	0.0011291	HP1BP3	0.0470501
ENSG00000075151	1	21132963	21503377	355	15	6168799	3.7182	0.00010034	EIF4G3	0.0112198
ENSG00000116544	1	35331037	35395186	78	22	6168799	3.7264	9.7126e-05	DLGAP3	0.0110665
ENSG00000090621	1	40026488	40042462	18	5	6168799	3.1927	0.00070471	PABPC4	0.0370889
ENSG00000117016	1	41086351	41131329	86	14	6168799	4.3312	7.4154e-06	RIMS3	0.00245517
ENSG00000162367	1	47681962	47697892	31	7	6168799	3.6699	0.00012133	TAL1	0.0124826
ENSG00000173406	1	57460451	59012406	3630	236	6168799	3.0388	0.0011875	DAB1	0.0485941
ENSG00000118473	1	66999066	67213982	634	20	6168799	3.6328	0.0001402	SGIP1	0.0138002
ENSG00000117569	1	97187221	97289294	154	12	6168799	4.3786	5.9726e-06	PTBP2	0.00217522
ENSG00000198890	1	107599267	107601916	2	1	6168799	3.0353	0.0012013	PRMT6	0.048947
ENSG00000198162	1	117910071	118071494	325	16	6168799	3.2365	0.00060511	MAN1A2	0.0340875
ENSG00000117523	1	171454651	171562650	224	16	6168799	3.9597	3.7517e-05	PRRC2C	0.00626775
ENSG00000198216	1	181382238	181777219	810	68	6168799	3.2195	0.00064201	CACNA1E	0.0353394
ENSG00000121481	1	185014496	185071740	44	10	6168799	3.2358	0.0006065	RNF2	0.0340875
ENSG00000134369	1	201592411	201796102	373	37	6168799	4.8347	6.667e-07	NAV1	0.000527852
ENSG00000198700	1	201798269	201853422	79	12	6168799	6.5392	3.0919e-11	IPO9	5.63e-07
ENSG00000198892	1	201857808	201861434	7	3	6168799	6.3837	8.6444e-11	SHISA4	7.87e-07
ENSG00000163431	1	201865580	201915715	101	17	6168799	5.8891	1.9414e-09	LMOD1	1.18e-05
ENSG00000042781	1	215796236	216596738	1600	114	6168799	3.1023	0.00096007	USH2A	0.0431676
ENSG00000154380	1	225674537	225840844	290	12	6168799	3.5643	0.00018243	ENAH	0.0159714
ENSG00000182827	1	226332380	226374431	71	9	6168799	3.6195	0.00014757	ACBD3	0.0141434
ENSG00000185155	1	226411319	226414755	2	1	6168799	3.071	0.0010669	MIXL1	0.0453931
ENSG00000183814	1	226418850	226497570	87	15	6168799	3.257	0.00056293	LIN9	0.0329911
ENSG00000143641	1	230193536	230417870	644	52	6168799	4.0351	2.7291e-05	GALNT2	0.00558311
ENSG00000177614	1	230457392	230561475	326	28	6168799	4.408	5.2171e-06	PGBD5	0.00204586
ENSG00000143702	1	243287730	243418650	70	11	6168799	3.7454	9.0065e-05	CEP170	0.0108722
ENSG00000151779	2	15307032	15701454	764	20	6168799	3.0545	0.0011272	NBAS	0.0470501
ENSG00000186453	2	24397938	24423718	53	7	6168799	3.1538	0.00080575	FAM228A	0.0402643
ENSG00000198399	2	24425733	24583583	163	17	6168799	3.4608	0.00026932	ITSN2	0.0211393
ENSG00000213626	2	30454397	30546596	278	26	6168799	3.0979	0.00097444	LBH	0.0434329
ENSG00000143924	2	42396490	42559688	411	18	6168799	3.3812	0.00036088	EML4	0.0250772
ENSG00000115944	2	42560686	42652228	162	15	6168799	3.1198	0.00090494	COX7A2L	0.0420382
ENSG00000179915	2	50145643	51259674	2824	110	6168799	4.3158	7.952e-06	NRXN1	0.00254046
ENSG00000143947	2	55459039	55462989	9	4	6168799	3.2769	0.00052473	RPS27A	0.0315358
ENSG00000138035	2	55861400	55921045	174	19	6168799	3.3462	0.00040959	PNPT1	0.0270282
ENSG00000011523	2	65283500	65314138	74	11	6168799	3.5274	0.00020982	CEP68	0.0176075
ENSG00000138069	2	65297835	65357240	146	14	6168799	3.6128	0.00015143	RAB1A	0.0142878
ENSG00000115593	2	88367299	88412906	140	18	6168799	3.1355	0.00085775	SMYD1	0.0412766
ENSG00000114988	2	97371666	97405801	32	5	6168799	3.0897	0.0010017	LMAN2L	0.0440506
ENSG00000158158	2	97426639	97477628	39	3	6168799	3.2379	0.00060216	CNNM4	0.0340875
ENSG00000163126	2	97490263	97523671	29	3	6168799	3.0713	0.0010657	ANKRD23	0.0453931
ENSG00000213337	2	97502348	97523832	17	3	6168799	3.074	0.0010559	ANKRD39	0.0452422
ENSG00000172985	2	109745804	110262207	919	58	6168799	3.8623	5.6156e-05	SH3RF3	0.00831383
ENSG00000075884	2	143848931	144525921	987	81	6168799	3.2372	0.00060348	ARHGAP15	0.0340875
ENSG00000121989	2	148602086	148688393	46	8	6168799	3.8209	6.6496e-05	ACVR2A	0.00903651
ENSG00000115947	2	148687968	148779147	45	8	6168799	3.7082	0.00010435	ORC4	0.0114964
ENSG00000135999	2	149402009	149545130	261	11	6168799	3.255	0.00056694	EPC2	0.0330897
ENSG00000183091	2	152341850	152591001	317	27	6168799	3.654	0.00012907	NEB	0.0129141
ENSG00000198586	2	171847333	172087824	445	20	6168799	3.1084	0.00094038	TLK1	0.0430776
ENSG00000077380	2	172543919	172604930	98	13	6168799	3.4759	0.00025454	DYNC1I2	0.0201529
ENSG00000268821	2	172560844	172567314	8	3	6168799	3.2038	0.00067818	AC068039.1	0.0361355
ENSG00000115252	2	183004763	183387919	848	38	6168799	3.206	0.00067287	PDE1A	0.0361355
ENSG00000021826	2	211342406	211543831	291	30	6168799	3.2232	0.00063385	CPS1	0.0350833
ENSG00000178568	2	212240446	213403565	3293	160	6168799	5.7251	5.169e-09	ERBB4	2.35e-05
ENSG00000174453	2	215275789	215443683	308	24	6168799	3.6743	0.00011925	VWC2L	0.0123383
ENSG00000144460	2	226265364	226518734	338	31	6168799	3.4166	0.00031701	NYAP2	0.0234253
ENSG00000204120	2	233562009	233725285	289	13	6168799	3.5201	0.0002157	GIGYF2	0.0179356
ENSG00000115474	2	233631174	233641278	20	5	6168799	3.6803	0.00011648	KCNJ13	0.0122607
ENSG00000182600	2	233721980	233743418	43	7	6168799	3.0522	0.0011358	C2orf82	0.0470811
ENSG00000144619	3	2140497	3099645	3341	257	6168799	3.0946	0.00098547	CNTN4	0.0435568
ENSG00000163788	3	43328004	43466256	118	17	6168799	3.4521	0.00027817	SNRK	0.0217402
ENSG00000160746	3	43396351	43733086	401	32	6168799	4.7016	1.2904e-06	ANO10	0.000758006
ENSG00000163812	3	44956749	45017677	23	6	6168799	3.1481	0.00082171	ZDHHC3	0.0403324
ENSG00000114302	3	48782030	48885279	36	9	6168799	3.9081	4.6508e-05	PRKAR2A	0.00719696
ENSG00000178537	3	48894369	48936426	15	8	6168799	3.7464	8.9689e-05	SLC25A20	0.0108722
ENSG00000177479	3	48956254	49023815	26	8	6168799	3.7118	0.00010291	ARIH2	0.0114268
ENSG00000178467	3	49027319	49044587	5	3	6168799	3.6968	0.00010918	P4HTM	0.0117643
ENSG00000178252	3	49044495	49053386	3	2	6168799	3.4212	0.00031172	WDR6	0.0233598
ENSG00000178149	3	49052921	49059726	2	1	6168799	3.9163	4.4964e-05	DALRD3	0.00705857
ENSG00000198218	3	49067140	49131796	32	7	6168799	3.668	0.00012222	QRICH1	0.0125035
ENSG00000172046	3	49145479	49158371	3	2	6168799	4.478	3.7669e-06	USP19	0.0016946
ENSG00000172037	3	49158547	49170551	9	5	6168799	4.1862	1.4181e-05	LAMB2	0.00362878
ENSG00000067560	3	49396578	49450431	27	5	6168799	3.0849	0.0010183	RHOA	0.0444682
ENSG00000173531	3	49721380	49726934	3	1	6168799	3.5658	0.00018137	MST1	0.0159553
ENSG00000164076	3	49895421	49907655	7	2	6168799	3.3336	0.00042864	CAMKV	0.0275369
ENSG00000164078	3	49924435	49941299	11	2	6168799	3.0927	0.00099163	MST1R	0.043723
ENSG00000164077	3	49946302	49967606	16	4	6168799	3.2062	0.00067249	MON1A	0.0361355
ENSG00000004534	3	49977440	50137478	167	9	6168799	3.3623	0.00038654	RBM6	0.0261669
ENSG00000003756	3	50126341	50156454	21	4	6168799	3.4898	0.00024172	RBM5	0.0195632
ENSG00000001617	3	50192478	50226508	42	7	6168799	4.0716	2.3347e-05	SEMA3F	0.00494359
ENSG00000114353	3	50263724	50296787	19	7	6168799	3.5696	0.00017874	GNAI2	0.0159253
ENSG00000114378	3	50337320	50349812	8	3	6168799	4.4017	5.3695e-06	HYAL1	0.00204586
ENSG00000114383	3	50357458	50365682	3	2	6168799	3.0825	0.0010263	TUSC2	0.0444974
ENSG00000007402	3	50400233	50541675	61	22	6168799	4.1283	1.827e-05	CACNA2D2	0.00427328
ENSG00000088543	3	50595462	50608458	3	2	6168799	3.488	0.00024334	C3orf18	0.0196072
ENSG00000114737	3	50643921	50649262	3	2	6168799	3.5998	0.00015926	CISH	0.0145872
ENSG00000090097	3	51991470	52002426	2	1	6168799	3.1521	0.00081048	PCBP4	0.0402643
ENSG00000023330	3	52232102	52248343	13	2	6168799	3.0825	0.0010263	ALAS1	0.0444974
ENSG00000144730	3	57124010	57204334	176	18	6168799	3.6064	0.00015525	IL17RD	0.014424
ENSG00000172986	3	72937224	73047289	276	18	6168799	3.2807	0.00051768	GXYLT2	0.0314517
ENSG00000185008	3	75955846	77699115	3958	187	6168799	5.5695	1.2771e-08	ROBO2	2.91e-05
ENSG00000083937	3	87276421	87304698	54	11	6168799	3.4498	0.00028047	CHMP2B	0.0218263
ENSG00000064835	3	87308554	87325737	26	6	6168799	3.468	0.00026222	POU1F1	0.0206711
ENSG00000185565	3	115521235	117716095	5121	261	6168799	4.3686	6.2529e-06	LSAMP	0.00218972
ENSG00000144909	3	125247702	125313934	211	15	6168799	3.9639	3.6871e-05	OSBPL11	0.00621686
ENSG00000073111	3	127317066	127341276	16	5	6168799	3.1359	0.00085673	MCM2	0.0412766
ENSG00000196353	3	131252399	132004254	2284	82	6168799	3.6308	0.00014129	CPNE4	0.0138327
ENSG00000181744	3	143690640	143767561	160	11	6168799	3.4121	0.00032227	C3orf58	0.0236635
ENSG00000144893	3	150803484	151154860	651	36	6168799	3.1869	0.00071895	MED12L	0.0376076
ENSG00000169313	3	151055168	151102600	124	16	6168799	3.0517	0.0011376	P2RY12	0.0470811
ENSG00000178053	3	158288952	158325041	83	10	6168799	3.1513	0.00081269	MLF1	0.0402643
ENSG00000163888	3	183977001	183979251	4	2	6168799	3.2786	0.00052162	CAMK2N2	0.0314526
ENSG00000133657	3	194123401	194219093	145	13	6168799	3.2026	0.00068092	ATP13A3	0.0361355
ENSG00000109758	4	3443614	3451211	31	10	6168799	3.6269	0.00014343	HGFAC	0.0139672
ENSG00000145242	4	66185281	66536213	873	49	6168799	3.0236	0.001249	EPHA5	0.0498295
ENSG00000124882	4	75230860	75254468	53	5	6168799	3.0203	0.0012628	EREG	0.0499904
ENSG00000164035	4	101316498	101801283	1387	47	6168799	4.0255	2.8429e-05	EMCN	0.00558311
ENSG00000138821	4	103172198	103352415	425	35	6168799	3.9745	3.526e-05	SLC39A8	0.00611509
ENSG00000138688	4	123073488	123283913	132	21	6168799	3.3501	0.00040385	KIAA1109	0.0270282
ENSG00000196782	4	140637907	141075338	892	90	6168799	3.8683	5.4791e-05	MAML3	0.00817823
ENSG00000109756	4	160025330	160281321	382	27	6168799	3.6379	0.00013746	RAPGEF2	0.0136041
ENSG00000170088	4	165995574	166129701	385	22	6168799	3.0677	0.0010785	TMEM192	0.0455673
ENSG00000173320	4	184774584	184944679	378	57	6168799	3.2587	0.00055962	STOX2	0.0329795
ENSG00000068796	5	61601989	61833076	365	14	6168799	3.294	0.00049387	KIF2A	0.0307382
ENSG00000164338	5	72861268	72877794	37	4	6168799	3.2168	0.00064818	UTP15	0.0353394
ENSG00000268217	5	72894203	72896845	10	4	6168799	3.3663	0.00038098	AC008387.1	0.0258867
ENSG00000132837	5	78293438	78531861	465	29	6168799	3.1494	0.00081803	DMGDH	0.0402643
ENSG00000132840	5	78365540	78385289	40	6	6168799	3.5572	0.00018739	BHMT2	0.0163271
ENSG00000184838	5	119799973	120023027	572	37	6168799	3.3891	0.0003506	PRR16	0.0248327
ENSG00000113658	5	135468534	135524435	108	3	6168799	3.4485	0.0002818	SMAD5	0.0218365
ENSG00000069018	5	135548999	135732730	318	18	6168799	3.7396	9.2154e-05	TRPC7	0.0109116
ENSG00000113073	5	139739787	139754728	11	5	6168799	3.6884	0.00011283	SLC4A9	0.0120133
ENSG00000131503	5	139781399	139929163	75	15	6168799	3.2441	0.00058914	ANKHD1	0.0336308
ENSG00000254996	5	139781493	139929154	75	15	6168799	3.2441	0.00058914	ANKHD1-EIF4EBP3	0.0336308
ENSG00000243056	5	139927251	139929163	2	1	6168799	3.2016	0.00068335	EIF4EBP3	0.0361355
ENSG00000131495	5	140018325	140027370	14	3	6168799	3.7344	9.4076e-05	NDUFA2	0.0109116
ENSG00000113119	5	140019012	140024993	8	2	6168799	3.9848	3.3775e-05	TMCO6	0.00602983
ENSG00000113141	5	140026643	140042064	11	3	6168799	3.7816	7.7901e-05	IK	0.0101327
ENSG00000120314	5	140044261	140053709	10	3	6168799	3.2523	0.00057245	WDR55	0.0331985
ENSG00000170445	5	140052758	140071609	16	6	6168799	3.7837	7.7248e-05	HARS	0.01012
ENSG00000112855	5	140071011	140078889	7	2	6168799	3.8443	6.0442e-05	HARS2	0.00866653
ENSG00000146007	5	140078265	140086248	3	1	6168799	3.8323	6.3469e-05	ZMAT2	0.00879888
ENSG00000204970	5	140165876	140391929	224	23	6168799	3.1298	0.00087462	PCDHA1	0.0414119
ENSG00000204969	5	140174444	140391929	221	23	6168799	3.1352	0.00085873	PCDHA2	0.0412766
ENSG00000255408	5	140180783	140391929	217	22	6168799	3.105	0.0009515	PCDHA3	0.0431676
ENSG00000204967	5	140186659	140391929	210	21	6168799	3.1025	0.0009594	PCDHA4	0.0431676
ENSG00000204965	5	140201222	140391929	204	20	6168799	3.1049	0.00095175	PCDHA5	0.0431676
ENSG00000081842	5	140207563	140391929	203	20	6168799	3.1081	0.00094151	PCDHA6	0.0430776
ENSG00000204963	5	140213969	140391929	201	19	6168799	3.0951	0.00098362	PCDHA7	0.0435568
ENSG00000204962	5	140220907	140391929	199	19	6168799	3.1031	0.00095758	PCDHA8	0.0431676
ENSG00000204961	5	140227048	140391929	198	19	6168799	3.1083	0.00094085	PCDHA9	0.0430776
ENSG00000250120	5	140235595	140391929	197	19	6168799	3.1101	0.00093511	PCDHA10	0.0430776
ENSG00000249158	5	140248689	140391929	187	18	6168799	3.1614	0.00078505	PCDHA11	0.0400396
ENSG00000251664	5	140255058	140391929	183	17	6168799	3.1723	0.0007562	PCDHA12	0.0390096
ENSG00000239389	5	140261793	140391929	181	17	6168799	3.1791	0.00073864	PCDHA13	0.038212
ENSG00000248383	5	140306302	140391929	143	12	6168799	3.2245	0.00063104	PCDHAC1	0.0350833
ENSG00000183775	5	143550396	143865249	312	14	6168799	3.0225	0.0012533	KCTD16	0.0498295
ENSG00000113649	5	145826874	145891524	132	8	6168799	3.5688	0.00017928	TCERG1	0.0159253
ENSG00000155511	5	152869175	153193429	871	55	6168799	5.3992	3.3472e-08	GRIA1	6.1e-05
ENSG00000055147	5	153369688	153418496	34	12	6168799	3.9653	3.6649e-05	FAM114A2	0.00621686
ENSG00000204764	5	170288874	170727019	704	17	6168799	3.5551	0.00018889	RANBP17	0.0163795
ENSG00000180537	6	13924677	13980533	99	12	6168799	3.8588	5.6963e-05	RNF182	0.00836529
ENSG00000112658	6	43139037	43149243	11	3	6168799	3.5456	0.00019585	SRF	0.0167455
ENSG00000112659	6	43149913	43192325	72	9	6168799	3.37	0.00037587	CUL9	0.0256352
ENSG00000197261	6	49518113	49529620	47	6	6168799	3.3757	0.0003681	C6orf141	0.0252681
ENSG00000168143	6	54711569	54806820	148	18	6168799	3.416	0.00031774	FAM83B	0.0234253
ENSG00000155111	6	110931181	111137161	355	19	6168799	3.0523	0.0011355	CDK19	0.0470811
ENSG00000025156	6	122720691	122754264	52	6	6168799	3.995	3.235e-05	HSF2	0.00593009
ENSG00000111897	6	122764499	122792967	52	8	6168799	3.8843	5.1308e-05	SERINC1	0.00772164
ENSG00000135549	6	122793076	123047518	485	37	6168799	3.3108	0.0004652	PKIB	0.0293124
ENSG00000188580	6	124125286	125146803	1922	167	6168799	3.3411	0.00041723	NKAIN2	0.0270383
ENSG00000196569	6	129204342	129837714	1298	59	6168799	3.9771	3.4879e-05	LAMA2	0.00611509
ENSG00000166984	6	167559902	167610401	60	11	6168799	3.4853	0.00024577	TCP10L2	0.0196293
ENSG00000002822	7	1855429	2272878	1267	24	6168799	3.9513	3.887e-05	MAD1L1	0.00643475
ENSG00000176349	7	1878222	1889567	46	5	6168799	4.7247	1.1521e-06	AC110781.3	0.000699325
ENSG00000146555	7	3341080	4308632	2752	96	6168799	4.2184	1.2304e-05	SDK1	0.00339478
ENSG00000136240	7	6485584	6523873	91	17	6168799	3.0283	0.0012297	KDELR2	0.0495417
ENSG00000215045	7	6537093	6591067	118	25	6168799	3.0273	0.0012338	GRID2IP	0.0495971
ENSG00000236609	7	6655248	6663921	9	2	6168799	3.7569	8.6018e-05	ZNF853	0.0108027
ENSG00000106536	7	39017598	39532694	1030	50	6168799	5.5707	1.2683e-08	POU6F2	2.91e-05
ENSG00000106633	7	44183872	44237769	125	21	6168799	3.3429	0.00041457	GCK	0.0270282
ENSG00000106636	7	44240567	44253893	29	7	6168799	3.5418	0.0001987	YKT6	0.0169081
ENSG00000185274	7	70597155	71178585	1677	116	6168799	3.2171	0.00064736	WBSCR17	0.0353394
ENSG00000186472	7	82383329	82792246	789	38	6168799	5.0586	2.112e-07	PCLO	0.000212444
ENSG00000242265	7	94285637	94299007	10	3	6168799	3.1351	0.00085899	PEG10	0.0412766
ENSG00000158560	7	95401866	95739634	695	61	6168799	3.2997	0.00048394	DYNC1I1	0.0302837
ENSG00000189056	7	103112231	103629963	1432	94	6168799	3.4325	0.00029901	RELN	0.0227557
ENSG00000105835	7	105888731	105926772	45	7	6168799	3.288	0.00050449	NAMPT	0.0309319
ENSG00000105851	7	106505723	106547590	58	12	6168799	3.3232	0.00044497	PIK3CG	0.028301
ENSG00000128573	7	113726382	114333827	546	37	6168799	4.1279	1.8304e-05	FOXP2	0.00427328
ENSG00000105894	7	136912088	137028611	241	36	6168799	3.4165	0.00031716	PTN	0.0234253
ENSG00000214128	7	138482695	138522846	99	10	6168799	3.2568	0.00056344	TMEM213	0.0329911
ENSG00000154359	8	12579403	12613582	78	7	6168799	3.3109	0.00046495	LONRF1	0.0293124
ENSG00000155975	8	17104080	17159936	138	20	6168799	3.1202	0.00090357	VPS37A	0.0420382
ENSG00000168546	8	21547915	21669869	198	42	6168799	3.0328	0.0012114	GFRA2	0.0490739
ENSG00000158856	8	21906506	21940038	102	10	6168799	3.1838	0.00072679	DMTN	0.0378138
ENSG00000173566	8	21964383	21966932	4	1	6168799	3.241	0.00059553	NUDT18	0.0338894
ENSG00000104635	8	22224762	22291642	195	15	6168799	4.2738	9.608e-06	SLC39A14	0.00280905
ENSG00000120896	8	22402499	22433301	43	16	6168799	3.225	0.00062984	SORBS3	0.0350833
ENSG00000172733	8	30853321	30891231	40	8	6168799	4.2001	1.3339e-05	PURG	0.00348774
ENSG00000156687	8	35092975	35654068	786	38	6168799	3.253	0.00057089	UNC5D	0.0331985
ENSG00000198846	8	59717977	60031767	670	56	6168799	3.2011	0.00068461	TOX	0.0361355
ENSG00000182674	8	73449626	73850584	962	60	6168799	4.5186	3.1118e-06	KCNB2	0.00156409
ENSG00000147601	8	73921099	73960357	53	5	6168799	3.842	6.102e-05	TERF1	0.00868105
ENSG00000147614	8	86999552	87166457	368	20	6168799	3.3943	0.000344	ATP6V0D2	0.0244697
ENSG00000253633	8	103540968	103550896	47	7	6168799	3.5319	0.00020627	KB-1980E6.3	0.0174706
ENSG00000120526	8	110253148	110346614	200	13	6168799	3.2603	0.00055652	NUDCD1	0.0329033
ENSG00000147676	8	120177273	120257913	212	27	6168799	3.345	0.00041141	MAL2	0.0270282
ENSG00000066827	8	135490031	135725292	526	35	6168799	3.7072	0.0001048	ZFAT	0.0114964
ENSG00000171045	8	143293441	143484601	441	32	6168799	3.3331	0.00042946	TSNARE1	0.0275369
ENSG00000153707	9	8314246	10612723	7815	404	6168799	4.4008	5.3927e-06	PTPRD	0.00204586
ENSG00000188921	9	20995306	21031635	102	12	6168799	3.6155	0.00014991	PTPLAD2	0.0142844
ENSG00000165115	9	86451613	86536342	111	8	6168799	4.8881	5.0902e-07	KIF27	0.00042133
ENSG00000165118	9	86553226	86571901	23	5	6168799	4.7678	9.3126e-07	C9orf64	0.000628083
ENSG00000165119	9	86582998	86595569	15	4	6168799	3.7346	9.4022e-05	HNRNPK	0.0109116
ENSG00000178966	9	86595626	86618985	23	5	6168799	4.601	2.1019e-06	RMI1	0.00112575
ENSG00000197724	9	96338689	96441869	206	24	6168799	3.4784	0.0002522	PHF2	0.0200549
ENSG00000148219	9	119187504	120177348	1957	134	6168799	3.4038	0.00033229	ASTN2	0.0238208
ENSG00000119403	9	123617977	123639606	25	6	6168799	3.7001	0.00010775	PHF19	0.0116793
ENSG00000056586	9	125606835	125667620	69	8	6168799	3.375	0.0003691	RC3H2	0.0252681
ENSG00000186130	9	125670335	125675609	10	4	6168799	3.4085	0.00032663	ZBTB6	0.0236846
ENSG00000171448	9	125677845	125693779	22	6	6168799	3.347	0.00040842	ZBTB26	0.0270282
ENSG00000011454	9	125703112	125867145	182	16	6168799	3.3268	0.0004393	RABGAP1	0.028069
ENSG00000165209	9	125871779	126030855	99	14	6168799	3.0794	0.0010371	STRBP	0.0446468
ENSG00000119522	9	126141933	126692431	678	45	6168799	3.4238	0.00030872	DENND1A	0.0232305
ENSG00000136918	9	127615755	127620160	10	2	6168799	3.7471	8.9441e-05	WDR38	0.0108722
ENSG00000136942	9	127620159	127624260	4	2	6168799	3.9766	3.4953e-05	RPL35	0.00611509
ENSG00000136950	9	127624409	127640003	11	2	6168799	3.8533	5.8265e-05	ARPC5L	0.00848804
ENSG00000136935	9	127640646	127710771	59	4	6168799	3.7247	9.7766e-05	GOLGA1	0.0110665
ENSG00000173611	9	127704887	127905785	195	13	6168799	3.9005	4.8003e-05	SCAI	0.00734567
ENSG00000119414	9	127908852	127952218	73	6	6168799	3.1505	0.00081487	PPP6C	0.0402643
ENSG00000136933	9	127962821	127996437	56	8	6168799	3.1224	0.00089679	RABEPK	0.0419348
ENSG00000175854	9	131037658	131051269	16	3	6168799	3.429	0.0003029	SWI5	0.0228872
ENSG00000160563	9	134735494	134955295	233	20	6168799	4.7408	1.0642e-06	MED27	0.000684131
ENSG00000204682	10	21781587	21786191	6	2	6168799	3.3399	0.00041907	CASC10	0.0270612
ENSG00000078403	10	21823094	22032559	105	25	6168799	3.6922	0.00011118	MLLT10	0.0119093
ENSG00000197467	10	71561644	71724031	610	90	6168799	4.0232	2.8708e-05	COL13A1	0.00558311
ENSG00000172650	10	75434033	75457639	2	1	6168799	3.1225	0.00089656	AGAP5	0.0419348
ENSG00000176986	10	75504120	75531919	17	5	6168799	3.9877	3.3357e-05	SEC24C	0.00601417
ENSG00000196968	10	75532049	75540009	3	1	6168799	4.1169	1.9201e-05	FUT11	0.00442595
ENSG00000214655	10	75545340	75561551	4	2	6168799	4.1071	2.0034e-05	ZSWIM8	0.00450394
ENSG00000272916	10	75556272	75571409	9	3	6168799	4.1623	1.575e-05	RP11-574K11.31	0.00386271
ENSG00000166507	10	75561669	75571589	8	3	6168799	4.0992	2.0726e-05	NDST2	0.00460269
ENSG00000148660	10	75572259	75634343	54	6	6168799	3.1165	0.00091499	CAMK2G	0.0422893
ENSG00000035403	10	75757872	75879918	150	20	6168799	3.1351	0.00085908	VCL	0.0412766
ENSG00000185737	10	83635070	84746935	2498	139	6168799	3.411	0.00032361	NRG3	0.0236664
ENSG00000173915	10	105148798	105156223	6	2	6168799	3.0587	0.0011115	USMG5	0.0467446
ENSG00000156395	10	106400859	107024993	921	44	6168799	3.4411	0.00028972	SORCS3	0.0221672
ENSG00000187164	10	118643742	118886097	187	12	6168799	3.779	7.8728e-05	KIAA1598	0.0101526
ENSG00000148704	10	118888032	118897812	7	2	6168799	3.5734	0.00017616	VAX1	0.0158806
ENSG00000166483	11	9595228	9615004	32	7	6168799	3.1034	0.00095647	WEE1	0.0431676
ENSG00000129158	11	17809595	18034709	314	33	6168799	3.3855	0.00035527	SERGEF	0.0249449
ENSG00000129167	11	18039111	18063973	32	4	6168799	3.1453	0.00082957	TPH1	0.0406088
ENSG00000149084	11	43577986	43878167	471	23	6168799	3.7441	9.0535e-05	HSD17B12	0.0108722
ENSG00000175220	11	46698630	46722165	21	7	6168799	4.0768	2.2835e-05	ARHGAP1	0.00494359
ENSG00000175213	11	46722368	46727462	5	2	6168799	4.0667	2.3846e-05	ZNF408	0.00499121
ENSG00000180210	11	46740730	46761056	43	6	6168799	3.9446	3.9965e-05	F2	0.00649098
ENSG00000175216	11	46764598	46867847	109	11	6168799	4.3442	6.9894e-06	CKAP5	0.00235698
ENSG00000134569	11	46878419	46940193	78	8	6168799	4.4679	3.9494e-06	LRP4	0.00171235
ENSG00000149179	11	46958240	47185936	249	18	6168799	3.7374	9.2948e-05	C11orf49	0.0109116
ENSG00000149182	11	47185848	47198676	18	6	6168799	3.7525	8.7545e-05	ARFGAP2	0.0108722
ENSG00000165912	11	47199076	47207994	16	4	6168799	4.0721	2.3295e-05	PACSIN3	0.00494359
ENSG00000165915	11	47428683	47438047	18	4	6168799	3.553	0.00019045	SLC39A13	0.0164365
ENSG00000165916	11	47440320	47447993	11	3	6168799	3.3848	0.00035616	PSMC3	0.0249449
ENSG00000149187	11	47487496	47587121	53	10	6168799	3.0976	0.00097551	CELF1	0.0434329
ENSG00000213619	11	47586888	47606114	9	4	6168799	4.2713	9.7183e-06	NDUFS3	0.00280905
ENSG00000110536	11	47586982	47595013	5	2	6168799	3.677	0.00011798	PTPMT1	0.0123383
ENSG00000172247	11	47611216	47616211	3	2	6168799	4.7759	8.9439e-07	C1QTNF4	0.000626417
ENSG00000109919	11	47638867	47664175	14	4	6168799	4.4285	4.7443e-06	MTCH2	0.00191986
ENSG00000165923	11	47681143	47736941	39	9	6168799	3.6649	0.00012373	AGBL2	0.0125659
ENSG00000109920	11	47738072	47788995	40	9	6168799	4.2013	1.3269e-05	FNBP4	0.00348774
ENSG00000030066	11	47799639	47870107	63	12	6168799	4.3735	6.1126e-06	NUP160	0.00218256
ENSG00000176567	11	48285413	48286330	5	2	6168799	3.6754	0.00011874	OR4X1	0.0123383
ENSG00000176555	11	48327775	48328704	1	1	6168799	3.5914	0.00016447	OR4S1	0.014975
ENSG00000176547	11	48346472	48347507	1	1	6168799	3.5713	0.0001776	OR4C3	0.0159253
ENSG00000181961	11	55110627	55111707	3	2	6168799	3.0871	0.0010104	OR4A16	0.0442293
ENSG00000183908	11	56949221	56959191	25	5	6168799	3.4184	0.00031493	LRRC55	0.0234253
ENSG00000149115	11	57067112	57092426	57	9	6168799	3.1607	0.00078697	TNKS1BP1	0.0400396
ENSG00000109991	11	57105848	57138073	83	11	6168799	3.9396	4.0802e-05	P2RX3	0.00650065
ENSG00000186652	11	57154267	57158130	2	1	6168799	3.0219	0.001256	PRG2	0.0498295
ENSG00000134802	11	57174427	57195053	34	9	6168799	3.4412	0.00028959	SLC43A3	0.0221672
ENSG00000149131	11	57364860	57382326	24	2	6168799	4.199	1.3407e-05	SERPING1	0.00348774
ENSG00000166793	11	57412560	57417417	3	2	6168799	3.1606	0.00078716	YPEL4	0.0400396
ENSG00000172409	11	57416465	57429340	5	3	6168799	4.8227	7.081e-07	CLP1	0.000537271
ENSG00000156599	11	57435219	57468659	30	6	6168799	5.3332	4.8253e-08	ZDHHC5	7.32e-05
ENSG00000156603	11	57471186	57479693	4	2	6168799	4.154	1.6339e-05	MED19	0.00391491
ENSG00000213593	11	57480072	57508445	18	3	6168799	5.5828	1.1831e-08	TMX2	2.91e-05
ENSG00000254462	11	57480077	57559058	46	7	6168799	5.5132	1.7618e-08	TMX2-CTNND1	3.56e-05
ENSG00000211450	11	57508825	57510986	3	1	6168799	5.1641	1.208e-07	C11orf31	0.000137486
ENSG00000254732	11	57509635	57560715	26	7	6168799	5.3507	4.381e-08	RP11-691N7.6	7.25e-05
ENSG00000233436	11	57510986	57519253	4	2	6168799	3.2624	0.00055237	BTBD18	0.0328714
ENSG00000198561	11	57520715	57587018	35	8	6168799	5.1908	1.0471e-07	CTNND1	0.000134171
ENSG00000186509	11	57791353	57949088	392	23	6168799	3.4862	0.00024498	OR9Q1	0.0196293
ENSG00000162148	11	61248592	61258403	10	3	6168799	3.0725	0.0010613	PPP1R32	0.0453668
ENSG00000174807	11	66081958	66084515	2	1	6168799	3.625	0.00014446	CD248	0.0139926
ENSG00000256349	11	66276550	66301084	40	4	6168799	3.0805	0.0010332	CTD-3074O7.11	0.0445843
ENSG00000174483	11	66278077	66301098	37	4	6168799	3.0621	0.0010989	BBS1	0.0463217
ENSG00000168959	11	88237744	88799113	1162	41	6168799	4.2823	9.2474e-06	GRM5	0.00276058
ENSG00000077498	11	88910620	89028927	270	15	6168799	4.0745	2.3057e-05	TYR	0.00494359
ENSG00000086991	11	89057524	89322779	336	28	6168799	3.9946	3.2406e-05	NOX4	0.00593009
ENSG00000137674	11	102447566	102496063	192	15	6168799	3.609	0.0001537	MMP20	0.014398
ENSG00000149294	11	112831997	113149158	474	43	6168799	5.1807	1.1052e-07	NCAM1	0.000134171
ENSG00000166736	11	113845603	113861035	43	8	6168799	3.35	0.00040403	HTR3A	0.0270282
ENSG00000172350	11	119019722	119033360	14	2	6168799	3.2936	0.00049458	ABCG4	0.0307382
ENSG00000268192	11	119027590	119027930	1	1	6168799	3.3435	0.00041368	AP002956.1	0.0270282
ENSG00000182667	11	131240373	132206716	2424	209	6168799	4.3069	8.2771e-06	NTM	0.00255468
ENSG00000166105	11	134144139	134189458	107	17	6168799	3.5995	0.00015941	GLB1L3	0.0145872
ENSG00000151067	12	2079952	2802108	1550	141	6168799	3.3422	0.00041559	CACNA1C	0.0270282
ENSG00000269367	12	42624050	42628075	4	2	6168799	3.0219	0.0012558	AC020629.1	0.0498295
ENSG00000050438	12	51785101	51902980	221	17	6168799	3.5122	0.00022223	SLC4A8	0.0183946
ENSG00000076108	12	56989380	57030600	16	6	6168799	3.0476	0.0011534	BAZ2A	0.047519
ENSG00000110955	12	57031959	57039798	3	1	6168799	3.1608	0.00078659	ATP5B	0.0400396
ENSG00000110958	12	57057127	57082159	20	7	6168799	3.2882	0.00050412	PTGES3	0.0309319
ENSG00000196531	12	57106212	57125412	20	5	6168799	3.7323	9.4866e-05	NACA	0.0109336
ENSG00000198056	12	57125380	57146157	21	4	6168799	3.7373	9.2996e-05	PRIM1	0.0109116
ENSG00000025423	12	57145945	57181574	28	6	6168799	3.0687	0.0010751	HSD17B6	0.0455292
ENSG00000166886	12	57482677	57489259	8	4	6168799	3.0697	0.0010714	NAB2	0.0454783
ENSG00000111058	12	81331594	81650533	822	34	6168799	3.7179	0.00010043	ACSS3	0.0112198
ENSG00000139318	12	89741009	89747048	17	5	6168799	3.1596	0.00079005	DUSP6	0.040058
ENSG00000187510	12	93115281	93166231	90	12	6168799	3.6237	0.00014523	PLEKHG7	0.0139928
ENSG00000102189	12	93164413	93323107	277	14	6168799	3.3462	0.00040963	EEA1	0.0270282
ENSG00000110921	12	110011060	110035067	38	9	6168799	3.1171	0.0009132	MVK	0.0422893
ENSG00000123066	12	116395711	116715143	344	20	6168799	3.0353	0.0012015	MED13L	0.048947
ENSG00000157837	12	121200313	121342174	368	20	6168799	4.7786	8.8254e-07	SPPL3	0.000626417
ENSG00000135114	12	121458095	121477045	45	12	6168799	3.2667	0.00054398	OASL	0.0324783
ENSG00000110931	12	121675497	121736111	98	21	6168799	3.7923	7.4641e-05	CAMKK2	0.00992126
ENSG00000111328	12	123745528	123756881	18	4	6168799	3.8382	6.1958e-05	CDK2AP1	0.00873968
ENSG00000139697	12	123773656	123849390	83	8	6168799	3.8365	6.2392e-05	SBNO1	0.00873968
ENSG00000183955	12	123868320	123893905	33	5	6168799	3.5456	0.00019587	SETD8	0.0167455
ENSG00000183722	13	39917029	40177665	721	62	6168799	3.7575	8.5795e-05	LHFP	0.0108027
ENSG00000118946	13	58205944	58303445	172	24	6168799	5.0493	2.2166e-07	PCDH17	0.000212444
ENSG00000102572	13	99102455	99230194	293	18	6168799	3.7245	9.7842e-05	STK24	0.0110665
ENSG00000134905	13	111293759	111365950	225	17	6168799	3.4027	0.00033357	CARS2	0.0238208
ENSG00000184304	14	30045687	30661104	1021	89	6168799	4.3956	5.524e-06	PRKD1	0.0020529
ENSG00000129493	14	31760994	31889788	133	11	6168799	3.0841	0.0010209	HEATR5A	0.0444751
ENSG00000165379	14	42076773	42373752	545	24	6168799	4.2989	8.5832e-06	LRFN5	0.002605
ENSG00000139990	14	69517598	69619867	105	14	6168799	3.9663	3.6504e-05	DCAF5	0.00621686
ENSG00000081177	14	69658228	69709075	75	8	6168799	5.6115	1.0029e-08	EXD2	2.91e-05
ENSG00000100626	14	69725994	69821183	289	37	6168799	4.4753	3.8154e-06	GALNT16	0.0016946
ENSG00000205683	14	73086004	73360809	648	57	6168799	3.1642	0.00077759	DPF3	0.0399998
ENSG00000165548	14	77582911	77725838	429	36	6168799	3.1327	0.0008661	TMEM63C	0.0414119
ENSG00000100629	14	80943330	81425861	1172	49	6168799	3.1318	0.00086881	CEP128	0.0414119
ENSG00000126215	14	104163946	104181841	19	5	6168799	3.1243	0.00089127	XRCC3	0.0419348
ENSG00000100711	14	104182067	104200005	34	8	6168799	4.1601	1.5909e-05	ZFYVE21	0.00386271
ENSG00000088808	14	104200089	104313927	178	10	6168799	4.0312	2.7749e-05	PPP1R13B	0.00558311
ENSG00000104147	15	41601466	41624819	40	5	6168799	3.1436	0.00083455	OIP5	0.040743
ENSG00000137804	15	41624892	41673248	60	7	6168799	3.3802	0.00036218	NUSAP1	0.0250772
ENSG00000137806	15	41679551	41694717	18	4	6168799	3.4317	0.00029991	NDUFAF1	0.0227557
ENSG00000137815	15	41700606	41775761	88	9	6168799	3.4914	0.00024029	RTF1	0.0195343
ENSG00000137825	15	41785591	41795747	18	4	6168799	3.1222	0.00089761	ITPKA	0.0419348
ENSG00000062524	15	41795836	41806085	12	5	6168799	4.048	2.5833e-05	LTK	0.00534567
ENSG00000137872	15	47476298	48066420	1238	51	6168799	3.3513	0.00040222	SEMA6D	0.0270282
ENSG00000069956	15	52244303	52358462	79	17	6168799	3.1577	0.00079523	MAPK6	0.040114
ENSG00000033800	15	68346517	68483096	121	13	6168799	3.0786	0.00104	PIAS1	0.044666
ENSG00000260007	15	68486139	68522056	48	4	6168799	3.0891	0.0010039	RP11-315D16.2	0.0440506
ENSG00000128973	15	68499330	68549549	66	4	6168799	3.0254	0.0012416	CLN6	0.0498007
ENSG00000129009	15	74466012	74469213	8	2	6168799	4.112	1.9614e-05	ISLR	0.00446464
ENSG00000137868	15	74471807	74504608	66	9	6168799	4.319	7.8363e-06	STRA6	0.00254046
ENSG00000140481	15	74509613	74628813	267	26	6168799	3.4063	0.00032926	CCDC33	0.0236989
ENSG00000169783	15	77905369	78113242	389	32	6168799	3.3807	0.00036156	LINGO1	0.0250772
ENSG00000140538	15	88418230	88799999	657	54	6168799	3.1494	0.00081811	NTRK3	0.0402643
ENSG00000184056	15	91541646	91565833	68	10	6168799	4.3098	8.1692e-06	VPS33B	0.00255468
ENSG00000161996	16	699311	717833	49	3	6168799	3.5894	0.00016574	WDR90	0.0150155
ENSG00000140983	16	718086	724174	14	3	6168799	3.2236	0.00063291	RHOT2	0.0350833
ENSG00000127585	16	742500	755829	16	3	6168799	3.0392	0.0011859	FBXL16	0.0485941
ENSG00000196557	16	1203241	1271771	187	36	6168799	3.0232	0.0012504	CACNA1H	0.0498295
ENSG00000038532	16	11038345	11276046	578	23	6168799	3.1514	0.00081258	CLEC16A	0.0402643
ENSG00000048471	16	12070594	12668146	1876	97	6168799	3.3881	0.00035183	SNX29	0.0248327
ENSG00000180269	16	20042807	20085239	85	19	6168799	3.1589	0.00079192	GPR139	0.040058
ENSG00000197165	16	28603264	28608430	15	4	6168799	3.1507	0.00081453	SULT1A2	0.0402643
ENSG00000196296	16	28889726	28915830	21	3	6168799	3.141	0.00084177	ATP2A1	0.0409856
ENSG00000177548	16	28915742	28947847	27	6	6168799	3.2018	0.00068295	RABEP2	0.0361355
ENSG00000177455	16	28943260	28950667	5	2	6168799	3.7666	8.2757e-05	CD19	0.0105385
ENSG00000176953	16	28962128	28978418	16	5	6168799	3.4075	0.00032776	NFATC2IP	0.0236846
ENSG00000169682	16	28985542	28995869	11	3	6168799	3.4998	0.00023278	SPNS1	0.0191807
ENSG00000213658	16	28996147	29002104	4	2	6168799	3.1535	0.00080653	LAT	0.0402643
ENSG00000156886	16	31404633	31437826	32	6	6168799	3.6639	0.00012421	ITGAD	0.0125659
ENSG00000176723	16	31445569	31454346	9	3	6168799	3.1	0.00096756	ZNF843	0.0433972
ENSG00000140688	16	31500792	31520630	16	5	6168799	3.2504	0.00057614	C16orf58	0.0333064
ENSG00000103449	16	51169886	51185278	12	4	6168799	3.1862	0.00072076	SALL1	0.0376076
ENSG00000180917	16	71315292	71323618	16	4	6168799	3.182	0.00073129	CMTR2	0.0379396
ENSG00000172137	16	71392616	71424341	76	8	6168799	4.0012	3.1517e-05	CALB2	0.00593009
ENSG00000167377	16	71481500	71496998	21	6	6168799	3.4085	0.00032665	ZNF23	0.0236846
ENSG00000261611	16	71481503	71523214	49	8	6168799	3.0955	0.00098247	AC010547.9	0.0435568
ENSG00000198650	16	71599563	71611033	20	7	6168799	3.8457	6.0105e-05	TAT	0.00866653
ENSG00000140832	16	71660064	71676017	27	6	6168799	4.5881	2.236e-06	MARVELD3	0.00116336
ENSG00000040199	16	71671738	71758604	153	14	6168799	4.7361	1.0895e-06	PHLPP2	0.000684131
ENSG00000166747	16	71762913	71843104	138	13	6168799	4.9809	3.1642e-07	AP1G1	0.0002881
ENSG00000224470	16	71879894	71919171	43	7	6168799	4.0223	2.882e-05	ATXN1L	0.00558311
ENSG00000182149	16	71879899	71962913	106	9	6168799	3.8254	6.5269e-05	IST1	0.00893645
ENSG00000102984	16	71893583	71929239	41	6	6168799	3.9075	4.6636e-05	ZNF821	0.00719696
ENSG00000140945	16	82660408	83830204	5283	288	6168799	5.0657	2.0349e-07	CDH13	0.000212444
ENSG00000129993	16	88941266	89043612	327	31	6168799	3.4947	0.0002373	CBFA2T3	0.0193777
ENSG00000205018	16	89006197	89017932	10	3	6168799	3.6082	0.00015418	RP11-830F9.6	0.014398
ENSG00000167693	17	702553	883010	713	104	6168799	3.122	0.00089811	NXN	0.0419348
ENSG00000141258	17	2240792	2284352	125	18	6168799	3.9427	4.0279e-05	SGSM2	0.00649098
ENSG00000070444	17	2287354	2304412	24	8	6168799	4.2364	1.1358e-05	MNT	0.00318731
ENSG00000127804	17	2308856	2415185	147	26	6168799	4.968	3.3818e-07	METTL16	0.00029325
ENSG00000205821	17	2310279	2318731	18	5	6168799	3.7776	7.9169e-05	AC006435.1	0.0101526
ENSG00000132361	17	2592680	2615957	21	5	6168799	3.3056	0.00047383	CLUH	0.0297533
ENSG00000174282	17	7362685	7387582	46	6	6168799	3.2185	0.00064433	ZBTB4	0.0353394
ENSG00000109113	17	27041299	27045447	2	1	6168799	3.2923	0.0004969	RAB34	0.0307774
ENSG00000176390	17	29096406	29151794	153	3	6168799	3.0337	0.0012081	CRLF3	0.0490739
ENSG00000176208	17	29158988	29222887	112	5	6168799	3.2461	0.00058497	ATAD5	0.0336035
ENSG00000172171	17	29224354	29233838	19	2	6168799	3.2903	0.00050039	TEFM	0.0308885
ENSG00000184060	17	29233362	29286340	45	6	6168799	3.1909	0.00070905	ADAP2	0.0372098
ENSG00000108666	17	30651584	30677042	23	5	6168799	3.0507	0.0011414	C17orf75	0.0471313
ENSG00000176658	17	30819540	31204195	599	54	6168799	3.6448	0.0001338	MYO1D	0.0133142
ENSG00000181513	17	43209967	43221548	12	4	6168799	3.0464	0.0011581	ACBD4	0.047605
ENSG00000186834	17	43224684	43229468	3	1	6168799	3.0291	0.0012263	HEXIM1	0.0495142
ENSG00000159199	17	46970127	46973233	5	2	6168799	3.8001	7.2307e-05	ATP5G1	0.0096817
ENSG00000159202	17	46985731	47006418	43	3	6168799	3.8134	6.854e-05	UBE2Z	0.00924528
ENSG00000159210	17	47006678	47022479	42	5	6168799	3.7022	0.00010686	SNF8	0.0116522
ENSG00000159224	17	47035916	47045958	27	4	6168799	4.2123	1.2637e-05	GIP	0.00343462
ENSG00000159217	17	47074774	47133012	80	11	6168799	3.521	0.00021496	IGF2BP1	0.0179356
ENSG00000173838	17	60778675	60885705	223	18	6168799	4.1804	1.4547e-05	2025-03-10	0.00362878
ENSG00000154240	17	63631656	64188202	378	25	6168799	3.2308	0.00061712	CEP112	0.0345777
ENSG00000182481	17	66031635	66042958	28	3	6168799	3.9962	3.2185e-05	KPNA2	0.00593009
ENSG00000169696	17	79934683	79975282	51	10	6168799	3.0817	0.0010291	ASPSCR1	0.0445129
ENSG00000169733	17	80005778	80009707	12	2	6168799	3.2805	0.00051815	RFNG	0.0314517
ENSG00000175711	17	80900031	81009686	225	30	6168799	3.2471	0.00058294	B3GNTL1	0.0335928
ENSG00000166960	18	30517366	31021065	822	22	6168799	3.2112	0.00066096	CCDC178	0.0358217
ENSG00000141431	18	31158579	31331156	290	19	6168799	4.4753	3.8146e-06	ASXL3	0.0016946
ENSG00000101489	18	34823010	35146000	655	81	6168799	3.6582	0.00012701	CELF4	0.0127782
ENSG00000152217	18	42260138	42648475	557	68	6168799	3.687	0.00011347	SETBP1	0.0120133
ENSG00000187323	18	49866542	51057784	2697	118	6168799	4.5142	3.178e-06	DCC	0.00156409
ENSG00000178690	18	52254988	52266724	16	4	6168799	3.2829	0.00051364	DYNAP	0.0313872
ENSG00000196628	18	52889562	53332018	498	46	6168799	3.8311	6.3781e-05	TCF4	0.00879888
ENSG00000133275	19	1941188	1981337	76	8	6168799	3.9382	4.1053e-05	CSNK1G2	0.00650065
ENSG00000105131	19	15337730	15344246	2	1	6168799	3.1301	0.00087386	EPHX3	0.0414119
ENSG00000105176	19	30414551	30506611	121	10	6168799	3.5669	0.00018064	URI1	0.0159553
ENSG00000186020	19	37025676	37096178	122	12	6168799	3.7442	9.0493e-05	ZNF529	0.0108722
ENSG00000197808	19	37128094	37157755	55	8	6168799	3.0552	0.0011247	ZNF461	0.0470501
ENSG00000130669	19	39616410	39673456	118	12	6168799	3.2679	0.00054165	PAK4	0.0324455
ENSG00000118162	19	47978401	47987525	8	4	6168799	4.6625	1.5617e-06	KPTN	0.000888705
ENSG00000105402	19	47990894	48018497	30	4	6168799	4.6176	1.9414e-06	NAPA	0.0010713
ENSG00000118156	19	48023942	48059113	29	6	6168799	4.236	1.1377e-05	ZNF541	0.00318731
ENSG00000142546	19	50058968	50093519	33	6	6168799	3.2122	0.00065865	NOSIP	0.035803
ENSG00000126460	19	50083903	50094272	14	3	6168799	3.4969	0.00023539	PRRG2	0.0193083
ENSG00000176593	19	58513429	58522600	34	6	6168799	3.261	0.00055515	CTD-2368P22.1	0.0329033
ENSG00000185019	20	3088219	3140842	76	12	6168799	3.2169	0.00064802	UBOX5	0.0353394
ENSG00000172264	20	13976015	16033842	5042	268	6168799	3.203	0.0006801	MACROD2	0.0361355
ENSG00000101336	20	30639991	30689659	70	8	6168799	3.1047	0.00095223	HCK	0.0431676
ENSG00000101109	20	43595115	43708600	176	11	6168799	3.5302	0.0002076	STK4	0.0175018
ENSG00000124126	20	47240790	47444420	435	30	6168799	4.019	2.9218e-05	PREX1	0.00560063
ENSG00000158470	20	48249482	48330415	148	11	6168799	3.0325	0.0012127	B4GALT5	0.0490739
ENSG00000101115	20	50400581	50419059	56	12	6168799	3.0559	0.0011221	SALL4	0.0470501
ENSG00000167046	20	61272071	61274656	6	2	6168799	3.131	0.00087099	RP11-93B14.6	0.0414119
ENSG00000156256	21	30396950	30426809	34	9	6168799	3.3225	0.00044604	USP16	0.028301
ENSG00000183579	22	29279580	29453475	254	20	6168799	3.4456	0.00028493	ZNRF3	0.0219855
ENSG00000185264	22	37387163	37403882	65	9	6168799	3.1295	0.00087554	TEX33	0.0414119
ENSG00000100242	22	39130730	39190148	87	14	6168799	3.7873	7.6139e-05	SUN2	0.010047
ENSG00000183741	22	39257455	39268319	17	6	6168799	3.9934	3.2565e-05	CBX6	0.00593009
ENSG00000100372	22	41165634	41215403	48	5	6168799	3.3765	0.00036706	SLC25A17	0.0252681
ENSG00000196236	22	41253081	41363838	66	11	6168799	3.6018	0.00015803	XPNPEP3	0.0145872
ENSG00000172404	22	41255553	41258130	3	2	6168799	3.2795	0.00051991	DNAJB7	0.0314526
ENSG00000100387	22	41347351	41369313	14	3	6168799	3.6142	0.00015061	RBX1	0.0142844
ENSG00000172346	22	41956767	41973745	6	3	6168799	3.7435	9.0751e-05	CSDC2	0.0108722
ENSG00000196419	22	42017123	42060044	7	4	6168799	3.0977	0.0009753	XRCC6	0.0434329
ENSG00000100167	22	42372276	42394225	38	7	6168799	4.3543	6.6735e-06	SEPT3	0.00229291
ENSG00000183066	22	42394729	42454460	67	6	6168799	4.0244	2.8561e-05	WBP2NL	0.00558311
ENSG00000198951	22	42454358	42466846	6	3	6168799	3.9477	3.9451e-05	NAGA	0.0064721
ENSG00000177096	22	42470255	42475445	4	2	6168799	5.2204	8.929e-08	FAM109B	0.000125075
ENSG00000184983	22	42481529	42486959	3	1	6168799	4.4433	4.4288e-06	NDUFA6	0.00183292
ENSG00000100207	22	42556019	42739622	205	27	6168799	4.499	3.4141e-06	TCF20	0.00163607
ENSG00000077935	22	45739944	45809500	158	9	6168799	3.2038	0.00067808	SMC1B	0.0361355
ENSG00000182257	22	46445358	46450024	9	3	6168799	3.3453	0.00041103	C22orf26	0.0270282
ENSG00000197182	22	46449749	46509808	98	15	6168799	3.8855	5.107e-05	FLJ27365	0.00772164
