# Supplementary material for: Multivariate genetic architecture of poor sleep quality
Source: Front Neurosci. 2026 Jan 14;19:1647046. doi: 10.3389/fnins.2025.1647046 (PMC12846996; doi:10.3389/fnins.2025.1647046)
Supplement: Supplementary file 1 [file Data_Sheet_1.ZIP › STable/STable6.xlsx]

## Sheet: Sheet1
Novel	rsID	GenomicLocus	CHR	BP	nIndSigSNPs	IndSigSNPs	non_effect_allele	effect_allele	MAF	p	beta	se	nearestGene	dist	func	CADD	RDB	minChrState	commonChrState	Q	Q_df	Q_pval
No_Tir	rs2820309	1	1	201834944	3	rs2820309;rs10920259;rs6701026	G	A	0.315109	2.20574e-10	-0.00504597	0.000795106	IPO9	0	intronic	1.655	7	4	4	3.8269	5	0.574598
YES	rs12140220	2	1	240087582	2	rs12140220;rs4072234	G	A	0.225646	2.01878e-08	0.00482648	0.000860277	RP11-35L17.3	7326	intergenic	0.061	4	5	15	1.99373	5	0.850012
No_Tir	rs6421926	3	5	104075130	1	rs6421926	C	T	0.317097	4.85341e-08	0.00423277	0.000775715	RP11-6N13.1	0	ncRNA_intronic	4.977	6	9	15	9.12829	5	0.104055
YES	rs2926851	4	5	153157229	2	rs2926851;rs13168358	C	T	0.446322	3.21236e-09	0.00442251	0.000747001	GRIA1	0	intronic	4.87	6	2	15	9.80479	5	0.0809592
YES	rs56070303	5	7	1891015	2	rs56070303;rs868754	T	C	0.210736	7.688e-10	0.00597167	0.000970808	MAD1L1	0	intronic	0.05	5	4	15	3.99262	5	0.550479
YES	rs10953765	6	7	114291435	1	rs10953765	A	G	0.475149	6.48896e-09	-0.00443935	0.000764925	FOXP2	0	intronic	4.702	6	5	15	10.2785	5	0.0677167
No_Tir	rs4588900	7	8	73890425	1	rs4588900	A	G	0.470179	1.02103e-09	-0.00458953	0.000751632	RP11-531A24.3	27744	intergenic	8.81	7	14	15	7.83355	5	0.165651
No_Tir	rs547891	8	11	57499065	1	rs547891	T	C	0.313121	4.48565e-08	0.00420629	0.000768893	TMX2:TMX2-CTNND1	0	intronic	0.896		4	5	10.9432	5	0.0525178
No_Tir	rs598769	9	11	89019737	1	rs598769	T	C	0.466203	1.00009e-08	-0.00421446	0.000735417	TYR	0	intronic	0.431		5	15	8.2772	5	0.141606
No_Tir	rs11625230	10	14	47161757	2	rs11625230;rs10134197	C	T	0.235586	5.21443e-09	0.00492344	0.000843028	RPL10L	40728	intergenic	2.965	7	9	15	4.14211	5	0.529142
YES	rs77168063	11	14	56173843	1	rs77168063	C	T	0.0109344	8.72372e-20	0.00132229	0.000145247	KTN1	5598	intergenic	0.873	5	5	15	0	5	1
No_Tir	rs4902704	12	14	69703588	1	rs4902704	C	G	0.406561	4.88137e-09	-0.00440213	0.000752351	EXD2	0	intronic	1.314	5	4	4	10.3256	5	0.0665175
No_Tir	rs56403421	13	18	52765283	1	rs56403421	C	A	0.349901	1.74532e-08	-0.00439779	0.00078037	CTD-2171N6.1	7851	intergenic	18.1	4	2	15	4.26309	5	0.512193
YES	rs2413631	14	22	41359786	1	rs2413631	A	G	0.248509	3.80003e-08	-0.00471506	0.000857298	XPNPEP3:RBX1	0	intronic	1.665	7	4	4	9.39956	5	0.0941496
