# Supplementary material for: Multivariate genetic architecture of poor sleep quality
Source: Front Neurosci. 2026 Jan 14;19:1647046. doi: 10.3389/fnins.2025.1647046 (PMC12846996; doi:10.3389/fnins.2025.1647046)
Supplement: Supplementary file 1 [file Data_Sheet_1.ZIP › STable/STable7.xlsx]

## Sheet: Sheet1
Novel	GenomicLocus	rsID	CHR	BP	nearestGene	non_effect_allele	effect_allele	MAF	beta	se	p	SNP_TFA	CHR_TFA	BP_TFA	effect_allele_TFA	other_allele_TFA	eaf_TFA	pval_TFA	N_TFA	beta_TFA	se_TFA	SNP_Ins	CHR_Ins	BP_Ins	effect_allele_Ins	other_allele_Ins	eaf_Ins	beta_Ins	se_Ins	pval_Ins	N_Ins	CHR_Und	BP_Und	other_allele_Und	effect_allele_Und	beta_Und	se_Und	pval_Und	eaf_Und	N_Und	SNP_Und	SNP_SlD	CHR_SlD	BP_SlD	effect_allele_SlD	other_allele_SlD	eaf_SlD	beta_SlD	se_SlD
No_Tir	1	rs2820309	1	201834944	IPO9	G	A	0.315109	-0.00504597	0.000795106	2.20574e-10	rs2820309	1	201834944	A	G	0.6683	0.004908	243876	-0.0185714	0.00686078	rs2820309	1	201834944	G	A	0.29679	0.0172467	0.0189901	0.363774	497539	1	201834944	A	G	0.00642655	0.00190989	0.000769999	0.346466	110188	rs2820309	rs2820309	1	201834944	G	A	0.296757	0.00767401	0.00660768
No_Tir	3	rs6421926	5	104075130	RP11-6N13.1	C	T	0.317097	0.00423277	0.000775715	4.85341e-08	rs6421926	5	104075130	T	C	0.3363	0.05793	243876	0.0139029	0.0071724	rs6421926	5	104075130	C	T	0.711744	-0.00511755	0.0192642	0.790509	497539	5	104075130	T	C	-0.00376402	0.00194028	0.0519996	0.674041	110188	rs6421926	rs6421926	5	104075130	C	T	0.711643	-0.0172494	0.00666996
No_Tir	7	rs4588900	8	73890425	RP11-531A24.3	A	G	0.470179	-0.00458953	0.000751632	1.02103e-09	rs4588900	8	73890425	G	A	0.4776	0.0002682	243876	-0.0231663	0.00637017	rs4588900	8	73890425	A	G	0.551631	-0.0031163	0.0175152	0.858786	497539	8	73890425	G	A	0.00616552	0.0018132	0.000669993	0.516326	110188	rs4588900	rs4588900	8	73890425	A	G	0.551588	0.00757287	0.00607703
No_Tir	8	rs547891	11	57499065	TMX2:TMX2-CTNND1	T	C	0.313121	0.00420629	0.000768893	4.48565e-08	rs547891	11	57499065	C	T	0.3332	0.02721	243876	0.0148886	0.00678315	rs547891	11	57499065	T	C	0.634435	-0.0178963	0.0180436	0.321277	497539	11	57499065	C	T	-0.0021407	0.00192885	0.27	0.670942	110188	rs547891	rs547891	11	57499065	T	C	0.634466	-0.0150086	0.00626327
No_Tir	9	rs598769	11	89019737	TYR	T	C	0.466203	-0.00421446	0.000735417	1.00009e-08	rs598769	11	89019737	C	T	0.5467	0.5761	243876	-0.00380724	0.00693845	rs598769	11	89019737	T	C	0.54236	0.030916	0.0174835	0.0770123	497539	11	89019737	C	T	0.00541483	0.00181886	0.00290001	0.470898	110188	rs598769	rs598769	11	89019737	T	C	0.5424	0.0116972	0.00607056
No_Tir	10	rs11625230	14	47161757	RPL10L	C	T	0.235586	0.00492344	0.000843028	5.21443e-09	rs11625230	14	47161757	T	C	0.7658	0.5206	243876	-0.00521357	0.00815303	rs11625230	14	47161757	C	T	0.284345	-0.00432476	0.0193014	0.822707	497539	14	47161757	T	C	-0.00692081	0.00209375	0.000949992	0.252423	110188	rs11625230	rs11625230	14	47161757	C	T	0.284393	-0.00881033	0.00670643
No_Tir	12	rs4902704	14	69703588	EXD2	C	G	0.406561	-0.00440213	0.000752351	4.88137e-09	rs4902704	14	69703588	G	C	0.3956	0.009501	243876	-0.0167393	0.00661439	rs4902704	14	69703588	C	G	0.610238	0.0144108	0.0178393	0.419198	497539	14	69703588	G	C	0.00248624	0.00186288	0.18	0.611362	110188	rs4902704	rs4902704	14	69703588	C	G	0.610243	0.0103179	0.00619141
No_Tir	13	rs56403421	18	52765283	CTD-2171N6.1	C	A	0.349901	-0.00439779	0.00078037	1.74532e-08	rs56403421	18	52765283	A	C	0.6701	0.06375	243876	-0.0136933	0.00742115	rs56403421	18	52765283	C	A	0.312186	-0.0135929	0.0188121	0.469949	497539	18	52765283	A	C	0.00499656	0.00194671	0.01	0.333136	110188	rs56403421	rs56403421	18	52765283	C	A	0.312261	0.00317632	0.00652942
[truncated: 22 more columns]
