# Supplementary material for: Multivariate genetic architecture of poor sleep quality
Source: Front Neurosci. 2026 Jan 14;19:1647046. doi: 10.3389/fnins.2025.1647046 (PMC12846996; doi:10.3389/fnins.2025.1647046)
Supplement: Supplementary file 1 [file Data_Sheet_1.ZIP › STable/STable8.xlsx]

## Sheet: Sheet1
NearestGene	SNP	CHR	POS	MAF	A1	A2	Effect	StdErr	P	N	tstat	leadSNP	SUSIE.CS	SUSIE.PP	Support	Consensus_SNP	mean.PP	mean.CS	FINEMAP.CS	FINEMAP.PP	FINEMAP.k	FINEMAP.PP_snp	FINEMAP.PP_config
KTN1	rs8003028	14	56022555	0.0248509	G	T	-0.00378345	0.00203448	0.0629326	6168798	-1.85967	FALSE	3	0.993401	2	TRUE	0.989982	1	1	0.966525	5	1	1
KTN1	rs2274077	14	56106013	0.0129225	T	C	-0.00482201	0.00278995	0.0839262	6168798	-1.72835	FALSE	2	0.992604	2	TRUE	0.995983	1	1	0.991329	5	1	1
KTN1	rs77168063	14	56173843	0.0109344	T	C	0.00132229	0.000145247	8.72372e-20	6168798	9.10379	TRUE	1	1	2	TRUE	1	1	1	1	5	1	1
