# Supplementary material for: Multivariate genetic architecture of poor sleep quality
Source: Front Neurosci. 2026 Jan 14;19:1647046. doi: 10.3389/fnins.2025.1647046 (PMC12846996; doi:10.3389/fnins.2025.1647046)
Supplement: Supplementary file 1 [file Data_Sheet_1.ZIP › STable/STable9.xlsx]

## Sheet: Sheet1
PANEL	FILE	ID	CHR	P0	P1	HSQ	BEST.GWAS.ID	BEST.GWAS.Z	EQTL.ID	EQTL.R2	EQTL.Z	EQTL.GWAS.Z	NSNP	NWGT	MODEL	MODELCV.R2	MODELCV.PV	TWAS.Z	TWAS.P	COLOC.PP0	COLOC.PP1	COLOC.PP2	COLOC.PP3	COLOC.PP4	tissue
sCCA3	../03.reference/FUSION/sCCA_weights_v8///sCCA3/sCCA3.ENSG00000163431.12.wgt.RDat	ENSG00000163431.12	1	201946587	201946588	0.2793	rs2820295	6.33	rs2820315	0.282	9.46	5.88	478	20	enet	0.31	9.5e-27	6.53314	6.44e-11	0	0	0	0.034	0.966	sCCA3
sCCA2	../03.reference/FUSION/sCCA_weights_v8///sCCA2/sCCA2.ENSG00000156599.10.wgt.RDat	ENSG00000156599.10	11	57667746	57667747	0.1344	rs641325	6.04	rs7936998	0.134	7.45	5.8823	392	5	lasso	0.19	2.2e-15	6.36479	1.96e-10	0	0	0	0.014	0.986	sCCA2
sCCA1	../03.reference/FUSION/sCCA_weights_v8///sCCA1/sCCA1.ENSG00000156599.10.wgt.RDat	ENSG00000156599.10	11	57667746	57667747	0.238	rs641325	6.04	rs631791	0.3018	-9.73	5.73189	392	4	lasso	0.3	7.3e-26	-6.06288	1.34e-09	0	0	0	0.013	0.987	sCCA1
sCCA2	../03.reference/FUSION/sCCA_weights_v8///sCCA2/sCCA2.ENSG00000163431.12.wgt.RDat	ENSG00000163431.12	1	201946587	201946588	0.2399	rs2820295	6.33	rs2820315	0.202	8.04	5.88	478	5	lasso	0.22	1.6e-18	6.01135	1.84e-09	0	0	0	0.033	0.967	sCCA2
sCCA1	../03.reference/FUSION/sCCA_weights_v8///sCCA1/sCCA1.ENSG00000188938.15.wgt.RDat	ENSG00000188938.15	9	93453591	93453592	0.1208	rs4743923	-6.21	rs10821128	0.0884	-5.62	-5.99123	493	1	top1	0.088	7.3e-08	5.99123	2.08e-09	0	0	0.004	0.025	0.971	sCCA1
sCCA1	../03.reference/FUSION/sCCA_weights_v8///sCCA1/sCCA1.ENSG00000163431.12.wgt.RDat	ENSG00000163431.12	1	201946587	201946588	0.3392	rs2820295	6.33	rs2820315	0.376556	10.83	5.88219	478	1	top1	0.38	3.7e-33	5.88219	4.05e-09	0	0	0	0.12	0.88	sCCA1
sCCA1	../03.reference/FUSION/sCCA_weights_v8///sCCA1/sCCA1.ENSG00000176095.11.wgt.RDat	ENSG00000176095.11	3	49786541	49786542	0.1556	rs3448	5.81	rs7619789	0.070715	-6.22	5.77268	324	30	enet	0.11	1.8e-09	-5.8776	4.16e-09	0	0	0	0.054	0.945	sCCA1
sCCA3	../03.reference/FUSION/sCCA_weights_v8///sCCA3/sCCA3.ENSG00000156599.10.wgt.RDat	ENSG00000156599.10	11	57667746	57667747	0.1797	rs641325	6.04	rs685149	0.195156	8.16	5.29947	392	28	enet	0.21	2.2e-17	5.81396	6.1e-09	0	0	0	0.016	0.984	sCCA3
sCCA1	../03.reference/FUSION/sCCA_weights_v8///sCCA1/sCCA1.ENSG00000139428.11.wgt.RDat	ENSG00000139428.11	12	109573873	109573874	0.2198	rs7313797	5.84	rs12314392	0.191578	8.34	5.83729	439	46	enet	0.26	1.6e-21	5.80125	6.58e-09	0	0	0	0.005	0.994	sCCA1
sCCA3	../03.reference/FUSION/sCCA_weights_v8///sCCA3/sCCA3.ENSG00000156603.15.wgt.RDat	ENSG00000156603.15	11	57712322	57712323	0.4656	rs641325	6	rs499188	0.27315	-9.47	5.42046	385	44	enet	0.5	3.3e-47	-5.72874	1.01e-08	0	0	0	0.019	0.981	sCCA3
sCCA1	../03.reference/FUSION/sCCA_weights_v8///sCCA1/sCCA1.ENSG00000081177.18.wgt.RDat	ENSG00000081177.18	14	69191510	69191511	0.123	rs8007859	-5.77	rs1965449	0.165164	7.4	-5.55827	507	1	top1	0.17	8.9e-14	-5.55827	2.72e-08	0	0.001	0	0.016	0.983	sCCA1
sCCA2	../03.reference/FUSION/sCCA_weights_v8///sCCA2/sCCA2.ENSG00000157303.10.wgt.RDat	ENSG00000157303.10	9	93058687	93058688	0.0981	rs4743923	-5.85	rs12376738	0.088374	-5.6	-5.55727	411	1	top1	0.088	7.3e-08	5.55727	2.74e-08	0	0.001	0.007	0.044	0.949	sCCA2
sCCA1	../03.reference/FUSION/sCCA_weights_v8///sCCA1/sCCA1.ENSG00000156603.15.wgt.RDat	ENSG00000156603.15	11	57712322	57712323	0.4894	rs641325	6	rs499188	0.27503	9.49	5.42046	385	43	enet	0.5	3.1e-48	5.54853	2.88e-08	0	0	0	0.019	0.981	sCCA1
sCCA1	../03.reference/FUSION/sCCA_weights_v8///sCCA1/sCCA1.ENSG00000165118.14.wgt.RDat	ENSG00000165118.14	9	83956985	83956986	0.2393	rs17086750	5.11	rs4877815	0.208	8.18	4.50917	538	11	enet	0.25	3.3e-21	5.52673	3.26e-08	0	0.116	0	0.065	0.818	sCCA1
sCCA2	../03.reference/FUSION/sCCA_weights_v8///sCCA2/sCCA2.ENSG00000265100.1.wgt.RDat	ENSG00000265100.1	17	68247572	68247573	0.1038	rs6504573	4.59	rs11870068	0.062529	5.03	4.37675	355	7	lasso	0.064	4.4e-06	5.01922	5.19e-07	0.034	0.271	0.003	0.021	0.671	sCCA2
sCCA2	../03.reference/FUSION/sCCA_weights_v8///sCCA2/sCCA2.ENSG00000176095.11.wgt.RDat	ENSG00000176095.11	3	49786541	49786542	0.0937	rs3448	5.81	rs952594	0.0414	4.98	3.46246	324	28	enet	0.083	1.9e-07	5.00236	5.66e-07	0	0.003	0.018	0.332	0.648	sCCA2
sCCA3	../03.reference/FUSION/sCCA_weights_v8///sCCA3/sCCA3.ENSG00000197405.7.wgt.RDat	ENSG00000197405.7	19	47290022	47290023	0.0748	rs10853789	5.01	rs2037735	0.0404	4.35	5.00217	322	1	top1	0.04	0.00024	5.00216	5.67e-07	0.173	0.013	0.041	0.002	0.771	sCCA3
sCCA3	../03.reference/FUSION/sCCA_weights_v8///sCCA3/sCCA3.ENSG00000257017.8.wgt.RDat	ENSG00000257017.8	16	72054591	72054592	0.0649	rs11642001	-5.14	rs4788821	0.01698	3.58	-4.9878	358	1	top1	0.017	0.013	-4.9878	6.11e-07	0.249	0.006	0.597	0.014	0.133	sCCA3
sCCA2	../03.reference/FUSION/sCCA_weights_v8///sCCA2/sCCA2.ENSG00000165115.14.wgt.RDat	ENSG00000165115.14	9	83921464	83921465	0.1097	rs17086750	5.11	rs2184086	0.074339	-5.54	4.93151	559	1	top1	0.074	8e-07	-4.93151	8.16e-07	0.004	0.019	0.002	0.01	0.965	sCCA2
sCCA3	../03.reference/FUSION/sCCA_weights_v8///sCCA3/sCCA3.ENSG00000008300.16.wgt.RDat	ENSG00000008300.16	3	48662914	48662915	0.0692	rs12490393	4.9	rs12490393	0.0428	4.19	4.9043	255	1	top1	0.043	0.00016	4.9	9.38e-07	0.323	0.016	0.126	0.006	0.53	sCCA3
sCCA1	../03.reference/FUSION/sCCA_weights_v8///sCCA1/sCCA1.ENSG00000160563.13.wgt.RDat	ENSG00000160563.13	9	132079907	132079908	0.1239	rs4292819	4.95	rs7467596	0.129	-6.67	4.88503	500	1	top1	0.13	6.5e-11	-4.88503	1.03e-06	0	0.024	0	0.011	0.965	sCCA1
sCCA3	../03.reference/FUSION/sCCA_weights_v8///sCCA3/sCCA3.ENSG00000120314.18.wgt.RDat	ENSG00000120314.18	5	140664675	140664676	0.2122	rs2286394	-4.28	rs2302104	0.195	7.87	-4.25878	346	28	enet	0.22	5.1e-18	-4.86267	1.16e-06	0	0.324	0	0.028	0.648	sCCA3
sCCA1	../03.reference/FUSION/sCCA_weights_v8///sCCA1/sCCA1.ENSG00000269940.1.wgt.RDat	ENSG00000269940.1	14	103695050	103695051	0.2356	rs8014294	4.52	rs12884809	0.266969	-9.16	4.00513	349	7	lasso	0.32	9e-28	-4.83779	1.31e-06	0	0.503	0	0.034	0.463	sCCA1
